# Supplementary material for: Nasal administration of mitochondria reverses chemotherapy-induced cognitive deficits
Source: Theranostics. 2021 Jan 1;11(7):3109–30. doi: 10.7150/thno.53474 (PMC7847685; doi:10.7150/thno.53474)
Supplement: Supplementary file 2 — Supplementary file. [file thnov11p3109s2.xlsx]

## Sheet: Sheet 1
Supplementary File 1 - Sheet 1. Gene abundances in TPM for all genes across all samples, and complete worksheet
Gene name	Saline TPMs					Cisplatin TPMs					Saline+Mito TPMs					Cisplatin+Mito TPMs					Median expression >= 0.5 TPM in at least one condition of comparison ?		Smoothed fold change of means (smoothing factor 0.5 added to numerator and denominator)		t test p values		Strictly standardized mean difference (ratio of difference of means : sq rt of sum of variance & covariance), covariance is assumed zero and denominator is smoothed by 0.1		Is higher median expression among 2 conditions >= 0.5 AND absolute value of SSMD >= 0.75 ?		C vs S fold change range intervals									CM vs C fold change range intervals
	S1	S2	S3	S4	Median	C1	C2	C3	C4	Median	SM1	SM2	SM3	SM4	Median	CM1	CM2	CM3	CM4	Median	C vs S	CM vs C	C:S	CM:C	C vs S	CM vs C	C - S SSMD	CM - C SSMD	C vs S	CM vs C	< 1/4	[1/4,1/2)	[1/2,1/1.5)	[1/1.5,1/1.2)	[1/1.2,1.2)	[1.2,1.5)	[1.5,2)	[2,4)	>=4	< 1/4	[1/4,1/2)	[1/2,1/1.5)	[1/1.5,1/1.2)	[1/1.2,1.2)	[1.2,1.5)	[1.5,2)	[2,4)	>=4
Gnai3	28.9178	19.2932	28.848	21.6995	25.2737	21.1128	27.1482	23.2995	19.6952	22.2062	33.8652	31.5771	21.0208	27.2375	29.4073	22.026	27.5055	16.0144	19.6362	20.8311	TRUE	TRUE	0.925539	0.93487	0.549188	0.620111	-0.311957	-0.256782	FALSE	FALSE	FALSE	FALSE	FALSE	FALSE	FALSE	FALSE	FALSE	FALSE	FALSE	FALSE	FALSE	FALSE	FALSE	FALSE	FALSE	FALSE	FALSE	FALSE
Pbsn	0	0	0	0	0	0	0	0	0	0	0	0	0	0	0	0	0	0	0	0	FALSE	FALSE	LOW_EXPR	LOW_EXPR	LOW_EXPR	LOW_EXPR	LOW_EXPR	LOW_EXPR	FALSE	FALSE	FALSE	FALSE	FALSE	FALSE	FALSE	FALSE	FALSE	FALSE	FALSE	FALSE	FALSE	FALSE	FALSE	FALSE	FALSE	FALSE	FALSE	FALSE
Cdc45	2.12943	1.81712	3.16238	2.05199	2.09071	3.06744	3.52784	1.65072	2.66542	2.86643	3.87425	2.88396	3.29195	2.21391	3.08795	2.16903	2.08663	2.07706	2.03564	2.08185	TRUE	TRUE	1.15684	0.803039	0.414108	0.163882	0.398655	-0.704972	FALSE	FALSE	FALSE	FALSE	FALSE	FALSE	FALSE	FALSE	FALSE	FALSE	FALSE	FALSE	FALSE	FALSE	FALSE	FALSE	FALSE	FALSE	FALSE	FALSE
Scml2	0.401575	0.0209182	0.24713	0.0703842	0.158757	0.190015	0.135147	0	0	0.0675736	0.0707148	0.85579	0.403919	0.172547	0.288233	0.0437962	0.372931	0.0408659	0.0607066	0.0522514	FALSE	FALSE	LOW_EXPR	LOW_EXPR	LOW_EXPR	LOW_EXPR	LOW_EXPR	LOW_EXPR	FALSE	FALSE	FALSE	FALSE	FALSE	FALSE	FALSE	FALSE	FALSE	FALSE	FALSE	FALSE	FALSE	FALSE	FALSE	FALSE	FALSE	FALSE	FALSE	FALSE
Apoh	0.58819	0.643102	0.929623	0.668542	0.655822	0.343318	1.32219	0.731858	0.834329	0.783093	0.0963868	0.936424	0.993758	1.46958	0.965091	0.266191	0.731705	1.14464	0.783545	0.757625	TRUE	TRUE	1.08329	0.941584	0.656875	0.786931	0.189548	-0.11927	FALSE	FALSE	FALSE	FALSE	FALSE	FALSE	FALSE	FALSE	FALSE	FALSE	FALSE	FALSE	FALSE	FALSE	FALSE	FALSE	FALSE	FALSE	FALSE	FALSE
Narf	42.1534	37.6834	45.306	28.888	39.9184	34.5163	46.2852	24.7404	30.2184	32.3674	29.6644	39.2912	41.2296	30.3727	34.8319	45.6225	42.7688	33.6448	39.2079	40.9884	TRUE	TRUE	0.882905	1.18499	0.461086	0.270779	-0.390268	0.600691	FALSE	FALSE	FALSE	FALSE	FALSE	FALSE	FALSE	FALSE	FALSE	FALSE	FALSE	FALSE	FALSE	FALSE	FALSE	FALSE	FALSE	FALSE	FALSE	FALSE
Cav2	25.8966	19.7976	25.9461	21.449	23.6728	20.6427	25.7167	19.5502	21.8137	21.2282	23.386	25.6597	18.9775	27.3186	24.5228	21.581	24.4391	16.3046	15.301	18.9428	TRUE	TRUE	0.943568	0.887458	0.539738	0.360924	-0.317335	-0.484925	FALSE	FALSE	FALSE	FALSE	FALSE	FALSE	FALSE	FALSE	FALSE	FALSE	FALSE	FALSE	FALSE	FALSE	FALSE	FALSE	FALSE	FALSE	FALSE	FALSE
Klf6	21.2735	11.3931	23.7326	7.8516	16.3333	15.5563	21.4853	9.57959	11.8435	13.6999	17.0935	24.0643	15.3583	14.7289	16.2259	16.513	20.3276	9.09384	10.754	13.6335	TRUE	TRUE	0.912664	0.970624	0.764891	0.907743	-0.154814	-0.0596219	FALSE	FALSE	FALSE	FALSE	FALSE	FALSE	FALSE	FALSE	FALSE	FALSE	FALSE	FALSE	FALSE	FALSE	FALSE	FALSE	FALSE	FALSE	FALSE	FALSE
Scmh1	48.2915	46.4322	53.0434	41.035	47.3619	47.6619	51.1535	45.7364	37.3461	46.6991	42.4403	61.8048	70.1605	40.5299	52.1225	47.7138	48.772	44.9958	45.3276	46.5207	TRUE	TRUE	0.963814	1.02671	0.668993	0.703275	-0.221761	0.19661	FALSE	FALSE	FALSE	FALSE	FALSE	FALSE	FALSE	FALSE	FALSE	FALSE	FALSE	FALSE	FALSE	FALSE	FALSE	FALSE	FALSE	FALSE	FALSE	FALSE
Cox5a	371.049	378.907	341.822	491.437	374.978	407.298	387.938	363.928	423.412	397.618	366.157	360.644	350.937	435.805	363.401	398.102	402.978	411.457	407.284	405.131	TRUE	TRUE	0.999597	1.0235	0.996538	0.505043	-0.00225805	0.353056	FALSE	FALSE	FALSE	FALSE	FALSE	FALSE	FALSE	FALSE	FALSE	FALSE	FALSE	FALSE	FALSE	FALSE	FALSE	FALSE	FALSE	FALSE	FALSE	FALSE
Tbx2	2.0478	2.14186	2.21787	2.80316	2.17986	3.55475	2.92352	3.5825	3.28978	3.42227	3.50035	2.75349	3.12937	1.91711	2.94143	3.0723	1.96438	3.31854	2.9917	3.032	TRUE	TRUE	1.36928	0.869474	0.00402087	0.18643	1.85469	-0.649106	TRUE	FALSE	FALSE	FALSE	FALSE	FALSE	FALSE	TRUE	FALSE	FALSE	FALSE	FALSE	FALSE	FALSE	FALSE	FALSE	FALSE	FALSE	FALSE	FALSE
Tbx4	0.277797	0.160787	0.300467	0.174194	0.225995	0	0.21166	0.249778	0.220596	0.216128	0.0909464	0.161456	0.129269	0.129417	0.129343	0.18515	0.244143	0.188463	0.318848	0.216303	FALSE	FALSE	LOW_EXPR	LOW_EXPR	LOW_EXPR	LOW_EXPR	LOW_EXPR	LOW_EXPR	FALSE	FALSE	FALSE	FALSE	FALSE	FALSE	FALSE	FALSE	FALSE	FALSE	FALSE	FALSE	FALSE	FALSE	FALSE	FALSE	FALSE	FALSE	FALSE	FALSE
Zfy2	0	0	0	0	0	0	0	0	0	0	0	0	0	0	0	0	0	0	0	0	FALSE	FALSE	LOW_EXPR	LOW_EXPR	LOW_EXPR	LOW_EXPR	LOW_EXPR	LOW_EXPR	FALSE	FALSE	FALSE	FALSE	FALSE	FALSE	FALSE	FALSE	FALSE	FALSE	FALSE	FALSE	FALSE	FALSE	FALSE	FALSE	FALSE	FALSE	FALSE	FALSE
Ngfr	1.68039	2.5005	2.02514	3.32072	2.26282	2.70582	3.10202	4.39123	3.94984	3.52593	3.212	2.02364	2.85276	3.49651	3.03238	1.57064	2.43419	3.14655	2.6272	2.53069	TRUE	TRUE	1.40099	0.729373	0.0696044	0.0740731	1.00654	-0.982862	TRUE	TRUE	FALSE	FALSE	FALSE	FALSE	FALSE	TRUE	FALSE	FALSE	FALSE	FALSE	FALSE	FALSE	TRUE	FALSE	FALSE	FALSE	FALSE	FALSE
Wnt3	1.82468	1.8858	2.11668	1.74146	1.85524	1.73333	2.45058	3.40325	3.6401	2.92692	2.80637	3.25926	2.68271	3.25683	3.0316	1.79919	2.38132	1.74818	2.75937	2.09026	TRUE	TRUE	1.38236	0.808032	0.0871744	0.253823	0.918569	-0.573904	TRUE	FALSE	FALSE	FALSE	FALSE	FALSE	FALSE	TRUE	FALSE	FALSE	FALSE	FALSE	FALSE	FALSE	FALSE	FALSE	FALSE	FALSE	FALSE	FALSE
Wnt9a	5.00553	5.49243	5.36048	5.36738	5.36393	8.01225	9.86701	10.1667	9.37877	9.62289	6.0892	4.54523	5.31824	6.12443	5.70372	5.93794	6.82836	7.81699	6.86551	6.84694	TRUE	TRUE	1.69745	0.746963	0.0001657	0.00652792	3.76455	-1.88425	TRUE	TRUE	FALSE	FALSE	FALSE	FALSE	FALSE	FALSE	TRUE	FALSE	FALSE	FALSE	FALSE	FALSE	TRUE	FALSE	FALSE	FALSE	FALSE	FALSE
Fer	19.9338	12.0801	19.0964	6.21237	15.5882	12.6135	16.231	9.40204	12.1455	12.3795	13.3171	20.1481	14.3686	12.608	13.8429	14.4277	16.9834	9.50668	10.0924	12.26	TRUE	TRUE	0.88317	1.0118	0.640057	0.947983	-0.242661	0.0332756	FALSE	FALSE	FALSE	FALSE	FALSE	FALSE	FALSE	FALSE	FALSE	FALSE	FALSE	FALSE	FALSE	FALSE	FALSE	FALSE	FALSE	FALSE	FALSE	FALSE
Xpo6	73.0493	50.2391	87.669	34.2538	61.6442	115.982	90.8942	66.4385	73.1354	82.0148	79.896	85.5347	72.1341	85.9755	82.7153	70.4419	49.4039	66.2893	99.0218	68.3656	TRUE	TRUE	1.40953	0.824096	0.169666	0.34995	0.777844	-0.505061	TRUE	FALSE	FALSE	FALSE	FALSE	FALSE	FALSE	TRUE	FALSE	FALSE	FALSE	FALSE	FALSE	FALSE	FALSE	FALSE	FALSE	FALSE	FALSE	FALSE
Tfe3	25.4703	38.1628	26.0077	32.0255	29.0166	49.0106	40.8088	44.4386	39.7642	42.6237	29.8228	36.5643	41.1024	43.1877	38.8334	35.616	25.5848	46.1447	45.4483	40.5321	TRUE	TRUE	1.42336	0.879399	0.011415	0.35322	1.77386	-0.498308	TRUE	FALSE	FALSE	FALSE	FALSE	FALSE	FALSE	TRUE	FALSE	FALSE	FALSE	FALSE	FALSE	FALSE	FALSE	FALSE	FALSE	FALSE	FALSE	FALSE
Axin2	15.3438	26.7683	26.7144	17.0979	21.9062	25.9359	32.5887	16.3933	20.577	23.2564	18.8211	22.1636	23.4761	21.227	21.6953	27.7207	21.7215	20.6547	24.5959	23.1587	TRUE	TRUE	1.10885	0.991774	0.625125	0.960079	0.254642	-0.0257551	FALSE	FALSE	FALSE	FALSE	FALSE	FALSE	FALSE	FALSE	FALSE	FALSE	FALSE	FALSE	FALSE	FALSE	FALSE	FALSE	FALSE	FALSE	FALSE	FALSE
Brat1	15.2476	18.1785	21.9259	17.0357	17.6071	18.6374	18.6233	19.5034	16.6095	18.6303	17.0175	18.5411	20.7192	17.7015	18.1213	19.7788	20.1281	20.599	19.3806	19.9534	TRUE	TRUE	1.01325	1.08641	0.878039	0.0501233	0.0775426	1.13717	FALSE	TRUE	FALSE	FALSE	FALSE	FALSE	FALSE	FALSE	FALSE	FALSE	FALSE	FALSE	FALSE	FALSE	FALSE	TRUE	FALSE	FALSE	FALSE	FALSE
Gna12	113.022	157.015	114.42	132.814	123.617	114.177	117.074	120.74	140.124	118.907	128.406	111.957	133.908	153.82	131.157	126.488	117.826	151.904	139.235	132.861	TRUE	TRUE	0.951555	1.08771	0.613965	0.296393	-0.264784	0.568751	FALSE	FALSE	FALSE	FALSE	FALSE	FALSE	FALSE	FALSE	FALSE	FALSE	FALSE	FALSE	FALSE	FALSE	FALSE	FALSE	FALSE	FALSE	FALSE	FALSE
Slc22a18	1.00033	0.261319	0.520083	1.98107	0.760205	2.1126	1.7942	4.44667	2.40789	2.26024	3.15014	0.131203	1.84374	3.24048	2.49694	0.615513	0.800518	1.42467	2.82887	1.11259	TRUE	TRUE	2.21444	0.601	0.0485187	0.154191	1.15317	-0.766027	TRUE	TRUE	FALSE	FALSE	FALSE	FALSE	FALSE	FALSE	FALSE	TRUE	FALSE	FALSE	FALSE	TRUE	FALSE	FALSE	FALSE	FALSE	FALSE	FALSE
Itgb2l	0	0	0	0	0	0	0	0.0400962	0	0	0.654029	0	0	0	0	0	0	0	0	0	FALSE	FALSE	LOW_EXPR	LOW_EXPR	LOW_EXPR	LOW_EXPR	LOW_EXPR	LOW_EXPR	FALSE	FALSE	FALSE	FALSE	FALSE	FALSE	FALSE	FALSE	FALSE	FALSE	FALSE	FALSE	FALSE	FALSE	FALSE	FALSE	FALSE	FALSE	FALSE	FALSE
Igsf5	1.10673	0.783473	0.52628	1.30992	0.945101	1.21473	1.24279	17.141	1.90553	1.57416	3.62926	0.385035	1.41715	1.37229	1.39472	0.114686	0.395499	0.320819	0.956795	0.358159	TRUE	TRUE	4.1045	0.161155	0.301126	0.256308	0.558521	-0.619379	FALSE	FALSE	FALSE	FALSE	FALSE	FALSE	FALSE	FALSE	FALSE	FALSE	FALSE	FALSE	FALSE	FALSE	FALSE	FALSE	FALSE	FALSE	FALSE	FALSE
Pih1d2	4.83753	2.50363	3.0806	4.91197	3.95907	1.79493	7.45083	4.08685	4.33001	4.20843	3.49689	4.67732	3.4073	3.01153	3.45209	3.37006	3.11779	1.81966	3.73529	3.24392	TRUE	TRUE	1.13436	0.714187	0.673106	0.29839	0.213507	-0.547	FALSE	FALSE	FALSE	FALSE	FALSE	FALSE	FALSE	FALSE	FALSE	FALSE	FALSE	FALSE	FALSE	FALSE	FALSE	FALSE	FALSE	FALSE	FALSE	FALSE
Dlat	120.874	65.2464	96.3615	61.7914	80.804	61.7029	87.6775	58.4728	64.7765	63.2397	64.1945	114.715	78.4597	59.8074	71.3271	85.8513	93.7762	51.4961	60.0955	72.9734	TRUE	TRUE	0.793102	1.06769	0.290677	0.713899	-0.57739	0.191435	FALSE	FALSE	FALSE	FALSE	FALSE	FALSE	FALSE	FALSE	FALSE	FALSE	FALSE	FALSE	FALSE	FALSE	FALSE	FALSE	FALSE	FALSE	FALSE	FALSE
Sdhd	169.749	168.756	162.508	183.946	169.253	165.473	169.212	163.159	159.912	164.316	155.931	157.486	167.284	162.511	159.998	169.56	163.238	149.799	171.451	166.399	TRUE	TRUE	0.960399	0.994379	0.217237	0.866232	-0.682343	-0.0870756	FALSE	FALSE	FALSE	FALSE	FALSE	FALSE	FALSE	FALSE	FALSE	FALSE	FALSE	FALSE	FALSE	FALSE	FALSE	FALSE	FALSE	FALSE	FALSE	FALSE
Fgf23	0.295076	0.167683	0.262335	0.211942	0.237138	0.317324	0.332992	0	0.164326	0.240825	0.063231	0.533205	0.393204	0	0.228218	0.409589	0.488191	0.218384	0.270344	0.339966	FALSE	FALSE	LOW_EXPR	LOW_EXPR	LOW_EXPR	LOW_EXPR	LOW_EXPR	LOW_EXPR	FALSE	FALSE	FALSE	FALSE	FALSE	FALSE	FALSE	FALSE	FALSE	FALSE	FALSE	FALSE	FALSE	FALSE	FALSE	FALSE	FALSE	FALSE	FALSE	FALSE
Fgf6	0	0	0	0	0	0	0	0	0	0	0	0	0	0	0	0	0	0	0	0	FALSE	FALSE	LOW_EXPR	LOW_EXPR	LOW_EXPR	LOW_EXPR	LOW_EXPR	LOW_EXPR	FALSE	FALSE	FALSE	FALSE	FALSE	FALSE	FALSE	FALSE	FALSE	FALSE	FALSE	FALSE	FALSE	FALSE	FALSE	FALSE	FALSE	FALSE	FALSE	FALSE
Ccnd2	56.5059	53.1541	70.4771	42.9443	54.83	46.8596	63.8672	46.8196	45.9527	46.8396	51.9248	67.9013	66.628	54.8805	60.7542	60.4909	63.0066	44.515	51.3316	55.9113	TRUE	TRUE	0.912999	1.07711	0.519194	0.538644	-0.339887	0.32327	FALSE	FALSE	FALSE	FALSE	FALSE	FALSE	FALSE	FALSE	FALSE	FALSE	FALSE	FALSE	FALSE	FALSE	FALSE	FALSE	FALSE	FALSE	FALSE	FALSE
Gpr107	34.5283	37.4013	37.2505	28.9665	35.8894	37.4994	38.097	30.5305	35.9828	36.7411	29.9538	32.5727	39.1825	32.3427	32.4577	38.878	36.6268	39.0533	38.9183	38.8982	TRUE	TRUE	1.02828	1.07887	0.718149	0.169394	0.185663	0.759944	FALSE	TRUE	FALSE	FALSE	FALSE	FALSE	FALSE	FALSE	FALSE	FALSE	FALSE	FALSE	FALSE	FALSE	FALSE	TRUE	FALSE	FALSE	FALSE	FALSE
Nalcn	48.7812	27.1403	54.3258	14.2726	37.9608	28.4865	40.1459	19.3524	24.1442	26.3154	26.6194	54.0748	30.5323	28.8934	29.7128	38.693	45.5187	18.4839	21.7799	30.2364	TRUE	TRUE	0.778932	1.10818	0.464007	0.70952	-0.389067	0.194117	FALSE	FALSE	FALSE	FALSE	FALSE	FALSE	FALSE	FALSE	FALSE	FALSE	FALSE	FALSE	FALSE	FALSE	FALSE	FALSE	FALSE	FALSE	FALSE	FALSE
Btbd17	19.0936	29.7715	25.0888	35.0394	27.4301	27.2003	21.905	27.6229	43.1847	27.4116	27.5545	23.8563	21.05	36.8702	25.7054	18.9368	22.8073	26.3312	27.0044	24.5692	TRUE	TRUE	1.09838	0.796304	0.649438	0.25651	0.23702	-0.620695	FALSE	FALSE	FALSE	FALSE	FALSE	FALSE	FALSE	FALSE	FALSE	FALSE	FALSE	FALSE	FALSE	FALSE	FALSE	FALSE	FALSE	FALSE	FALSE	FALSE
Slfn4	0	0.0512332	0	0	0	0	0	0	0	0	0	0	0	0.012887	0	0	0	0	0	0	FALSE	FALSE	LOW_EXPR	LOW_EXPR	LOW_EXPR	LOW_EXPR	LOW_EXPR	LOW_EXPR	FALSE	FALSE	FALSE	FALSE	FALSE	FALSE	FALSE	FALSE	FALSE	FALSE	FALSE	FALSE	FALSE	FALSE	FALSE	FALSE	FALSE	FALSE	FALSE	FALSE
Th	0.880184	0.841064	1.32983	1.84222	1.10501	1.37455	1.25102	2.27597	1.78105	1.5778	1.01472	1.09108	1.97147	1.38613	1.2386	2.001	1.14883	1.91508	1.62592	1.7705	TRUE	TRUE	1.25957	1.00095	0.22308	0.994767	0.589804	0.00293098	FALSE	FALSE	FALSE	FALSE	FALSE	FALSE	FALSE	FALSE	FALSE	FALSE	FALSE	FALSE	FALSE	FALSE	FALSE	FALSE	FALSE	FALSE	FALSE	FALSE
Ins2	0.793382	0	0	3.07582	0.396691	0.5214	2.60114	7.79787	3.68556	3.14335	2.37388	0.726986	0.824097	3.37609	1.59899	0	0.718514	0	3.18032	0.359257	TRUE	TRUE	2.82934	0.355223	0.164197	0.167686	0.769484	-0.762187	TRUE	TRUE	FALSE	FALSE	FALSE	FALSE	FALSE	FALSE	FALSE	TRUE	FALSE	FALSE	TRUE	FALSE	FALSE	FALSE	FALSE	FALSE	FALSE	FALSE
Scnn1g	0	0.237293	0	0.073451	0.0367255	0.115471	0.336592	0.0376159	0	0.0765435	0	0.102121	0.102203	0.204641	0.102162	0.105802	0.155831	0.0662239	0.0655839	0.0860131	FALSE	FALSE	LOW_EXPR	LOW_EXPR	LOW_EXPR	LOW_EXPR	LOW_EXPR	LOW_EXPR	FALSE	FALSE	FALSE	FALSE	FALSE	FALSE	FALSE	FALSE	FALSE	FALSE	FALSE	FALSE	FALSE	FALSE	FALSE	FALSE	FALSE	FALSE	FALSE	FALSE
Drp2	37.7543	26.424	30.7247	16.1636	28.5743	27.2021	27.1341	14.9753	16.5781	21.8561	15.0575	35.7995	30.8179	19.5021	25.16	36.0241	44.9027	18.7567	29.852	32.9381	TRUE	TRUE	0.777327	1.4966	0.30378	0.139629	-0.557254	0.844477	FALSE	TRUE	FALSE	FALSE	FALSE	FALSE	FALSE	FALSE	FALSE	FALSE	FALSE	FALSE	FALSE	FALSE	FALSE	FALSE	TRUE	FALSE	FALSE	FALSE
Tspan32	0.0861741	0.10125	0.250096	0.117108	0.109179	0.090133	0.105124	0.0261879	0.30721	0.0976287	0.821497	0.20362	0.295297	0.210224	0.252761	0.154069	0.0713888	0.167704	0.311638	0.160887	FALSE	FALSE	LOW_EXPR	LOW_EXPR	LOW_EXPR	LOW_EXPR	LOW_EXPR	LOW_EXPR	FALSE	FALSE	FALSE	FALSE	FALSE	FALSE	FALSE	FALSE	FALSE	FALSE	FALSE	FALSE	FALSE	FALSE	FALSE	FALSE	FALSE	FALSE	FALSE	FALSE
Lhx2	118.648	121.7	142.137	145.648	131.919	101.403	126.685	91.5142	94.0597	97.7315	105.648	139.498	108.958	128.383	118.671	127.92	150.185	113.582	127.005	127.462	TRUE	TRUE	0.78407	1.25268	0.0355751	0.0550102	-1.34367	1.18303	TRUE	TRUE	FALSE	FALSE	FALSE	TRUE	FALSE	FALSE	FALSE	FALSE	FALSE	FALSE	FALSE	FALSE	FALSE	FALSE	TRUE	FALSE	FALSE	FALSE
Clec2g	0	0	0	0	0	0	0	0	0	0	0	0	0	0	0	0	0	0	0	0	FALSE	FALSE	LOW_EXPR	LOW_EXPR	LOW_EXPR	LOW_EXPR	LOW_EXPR	LOW_EXPR	FALSE	FALSE	FALSE	FALSE	FALSE	FALSE	FALSE	FALSE	FALSE	FALSE	FALSE	FALSE	FALSE	FALSE	FALSE	FALSE	FALSE	FALSE	FALSE	FALSE
Gmpr	100.805	112.859	98.652	115.853	106.832	124.888	100.504	137.035	133.676	129.282	111.645	94.8012	103.501	117.662	107.573	104.301	101.182	129.052	128.277	116.289	TRUE	TRUE	1.15793	0.933163	0.117501	0.483846	0.908535	-0.371348	TRUE	FALSE	FALSE	FALSE	FALSE	FALSE	TRUE	FALSE	FALSE	FALSE	FALSE	FALSE	FALSE	FALSE	FALSE	FALSE	FALSE	FALSE	FALSE	FALSE
Glra1	0	0.0424228	0.0884938	0	0.0212114	0.0963397	0.0621936	0.0706117	0	0.0664027	0	0.1704	0.106585	0.0426831	0.0746341	0	0.156015	0	0.164152	0.0780073	FALSE	FALSE	LOW_EXPR	LOW_EXPR	LOW_EXPR	LOW_EXPR	LOW_EXPR	LOW_EXPR	FALSE	FALSE	FALSE	FALSE	FALSE	FALSE	FALSE	FALSE	FALSE	FALSE	FALSE	FALSE	FALSE	FALSE	FALSE	FALSE	FALSE	FALSE	FALSE	FALSE
Mid2	11.4153	6.58141	12.1501	4.18945	8.99837	7.59963	9.06383	4.45679	6.57012	7.08487	9.49424	13.0557	6.97533	7.13478	8.31451	7.58028	11.0196	4.52302	4.18769	6.05165	TRUE	TRUE	0.817099	0.987208	0.468352	0.961016	-0.378165	-0.0248114	FALSE	FALSE	FALSE	FALSE	FALSE	FALSE	FALSE	FALSE	FALSE	FALSE	FALSE	FALSE	FALSE	FALSE	FALSE	FALSE	FALSE	FALSE	FALSE	FALSE
Trim25	5.3345	4.52702	5.95473	3.72673	4.93076	4.66639	5.72145	4.05799	3.48424	4.36219	5.58358	4.88558	6.34025	4.43526	5.23458	4.50301	4.97215	4.30336	5.8965	4.73758	TRUE	TRUE	0.925131	1.08755	0.575277	0.491466	-0.275886	0.33789	FALSE	FALSE	FALSE	FALSE	FALSE	FALSE	FALSE	FALSE	FALSE	FALSE	FALSE	FALSE	FALSE	FALSE	FALSE	FALSE	FALSE	FALSE	FALSE	FALSE
Dgke	33.9875	30.1256	51.8876	18.833	32.0565	27.3742	20.5815	21.3913	23.914	22.6526	19.2207	51.0793	37.009	28.736	32.8725	44.9822	34.0081	15.0302	26.8456	30.4269	TRUE	TRUE	0.69618	1.28979	0.18966	0.327182	-0.734209	0.529206	FALSE	FALSE	FALSE	FALSE	FALSE	FALSE	FALSE	FALSE	FALSE	FALSE	FALSE	FALSE	FALSE	FALSE	FALSE	FALSE	FALSE	FALSE	FALSE	FALSE
Scpep1	19.0835	20.1427	19.6403	16.2006	19.3619	18.4777	23.6057	19.8655	17.5216	19.1716	23.1811	17.0963	20.148	19.7452	19.9466	18.9253	18.7906	17.1408	22.5039	18.8579	TRUE	TRUE	1.05714	0.974102	0.51734	0.773207	0.333427	-0.146563	FALSE	FALSE	FALSE	FALSE	FALSE	FALSE	FALSE	FALSE	FALSE	FALSE	FALSE	FALSE	FALSE	FALSE	FALSE	FALSE	FALSE	FALSE	FALSE	FALSE
Mnt	39.4635	50.9625	45.5881	46.8345	46.2113	49.7972	46.4355	42.312	51.6321	48.1164	44.9777	40.9923	50.1492	44.6547	44.8162	49.1308	45.1434	53.1827	51.8155	50.4732	TRUE	TRUE	1.03964	1.04733	0.580781	0.433326	0.2872	0.412172	FALSE	FALSE	FALSE	FALSE	FALSE	FALSE	FALSE	FALSE	FALSE	FALSE	FALSE	FALSE	FALSE	FALSE	FALSE	FALSE	FALSE	FALSE	FALSE	FALSE
Itgb2	7.2661	6.88216	6.73826	7.00654	6.94435	6.80175	5.83715	7.07638	6.0199	6.41082	10.4158	7.37451	9.35418	6.40428	8.36435	6.64559	6.60237	6.63373	6.21181	6.61805	TRUE	TRUE	0.927813	1.01292	0.142421	0.786995	-0.729739	0.122041	FALSE	FALSE	FALSE	FALSE	FALSE	FALSE	FALSE	FALSE	FALSE	FALSE	FALSE	FALSE	FALSE	FALSE	FALSE	FALSE	FALSE	FALSE	FALSE	FALSE
Hddc2	32.688	25.6	31.8823	40.9178	32.2852	28.7051	24.9953	34.5495	23.7484	26.8502	29.0761	28.0422	23.0478	28.3476	28.1949	27.7963	26.4929	24.4001	28.1954	27.1446	TRUE	TRUE	0.856562	0.955144	0.274549	0.636607	-0.593658	-0.243953	FALSE	FALSE	FALSE	FALSE	FALSE	FALSE	FALSE	FALSE	FALSE	FALSE	FALSE	FALSE	FALSE	FALSE	FALSE	FALSE	FALSE	FALSE	FALSE	FALSE
Tpd52l1	67.9849	50.2984	61.512	63.437	62.4745	47.1684	65.3551	66.0727	55.0556	60.2054	62.5171	54.8438	67.6545	57.2177	59.8674	58.1643	59.7699	47.8573	53.2984	55.7314	TRUE	TRUE	0.960933	0.938206	0.697573	0.51416	-0.202179	-0.343288	FALSE	FALSE	FALSE	FALSE	FALSE	FALSE	FALSE	FALSE	FALSE	FALSE	FALSE	FALSE	FALSE	FALSE	FALSE	FALSE	FALSE	FALSE	FALSE	FALSE
Pemt	6.22241	5.4244	4.09144	8.25369	5.82341	6.01281	7.15839	5.52251	7.89206	6.5856	5.36469	6.03562	4.7769	6.22614	5.70015	5.71375	5.21787	7.15458	5.59429	5.65402	TRUE	TRUE	1.09979	0.898366	0.549892	0.330334	0.301913	-0.493547	FALSE	FALSE	FALSE	FALSE	FALSE	FALSE	FALSE	FALSE	FALSE	FALSE	FALSE	FALSE	FALSE	FALSE	FALSE	FALSE	FALSE	FALSE	FALSE	FALSE
Cdh1	0.318548	0.959475	0.381942	0.917454	0.649698	3.68448	1.52262	0.863484	0.773468	1.19305	0.996426	0.114914	2.5298	1.29258	1.14451	0.562868	2.07	1.12056	0.642064	0.881311	TRUE	TRUE	1.9321	0.72314	0.178277	0.452397	0.711316	-0.376955	FALSE	FALSE	FALSE	FALSE	FALSE	FALSE	FALSE	FALSE	FALSE	FALSE	FALSE	FALSE	FALSE	FALSE	FALSE	FALSE	FALSE	FALSE	FALSE	FALSE
Cdh4	9.09278	9.82399	10.7993	8.673	9.45839	10.3867	8.9092	8.90323	8.98419	8.9467	7.06801	9.45445	11.1822	7.9216	8.68803	10.6626	10.5188	9.99169	9.54246	10.2552	TRUE	TRUE	0.970148	1.09015	0.628424	0.0946716	-0.235007	0.891282	FALSE	TRUE	FALSE	FALSE	FALSE	FALSE	FALSE	FALSE	FALSE	FALSE	FALSE	FALSE	FALSE	FALSE	FALSE	TRUE	FALSE	FALSE	FALSE	FALSE
Ckmt1	371.89	325.046	368.896	394.056	370.393	406.407	326.611	302.223	422.575	366.509	351.957	316.003	364.187	386.017	358.072	361.821	338.525	445.737	373.371	367.596	TRUE	TRUE	0.998583	1.04222	0.987932	0.695268	-0.00787126	0.205284	FALSE	FALSE	FALSE	FALSE	FALSE	FALSE	FALSE	FALSE	FALSE	FALSE	FALSE	FALSE	FALSE	FALSE	FALSE	FALSE	FALSE	FALSE	FALSE	FALSE
Bcl6b	1.26542	1.95772	1.21616	1.93688	1.60115	2.07443	2.03226	1.70026	1.99089	2.01158	1.42141	1.32699	2.25802	2.90574	1.83972	1.87121	1.78548	2.3746	1.66672	1.82834	TRUE	TRUE	1.16973	0.989811	0.159151	0.892706	0.655385	-0.0548824	FALSE	FALSE	FALSE	FALSE	FALSE	FALSE	FALSE	FALSE	FALSE	FALSE	FALSE	FALSE	FALSE	FALSE	FALSE	FALSE	FALSE	FALSE	FALSE	FALSE
Clec10a	1.32465	0.268106	1.33252	0.770983	1.04781	0.848976	1.82089	1.56852	1.06228	1.3154	1.92882	0	1.5695	1.56679	1.56814	0.363201	0.492063	0.648566	1.10704	0.570314	TRUE	TRUE	1.28166	0.631568	0.281925	0.050973	0.5151	-1.03004	FALSE	TRUE	FALSE	FALSE	FALSE	FALSE	FALSE	FALSE	FALSE	FALSE	FALSE	FALSE	FALSE	TRUE	FALSE	FALSE	FALSE	FALSE	FALSE	FALSE
Alox12	0.0729672	0.713147	0.421094	0.511255	0.466175	0.890332	0.436111	0.974735	0.827748	0.85904	0.821449	0.884977	0.910779	0.416502	0.853213	0.391875	0.531759	1.3198	0.962779	0.747269	TRUE	TRUE	1.37931	1.01507	0.0965145	0.939091	0.769552	0.0330258	TRUE	FALSE	FALSE	FALSE	FALSE	FALSE	FALSE	TRUE	FALSE	FALSE	FALSE	FALSE	FALSE	FALSE	FALSE	FALSE	FALSE	FALSE	FALSE	FALSE
Arvcf	27.9836	34.4425	28.3077	31.9182	30.1129	32.2376	33.581	35.8373	31.7357	32.9093	29.3169	35.218	34.6986	32.0344	33.3665	30.2455	34.2006	39.7869	37.7696	35.9851	TRUE	TRUE	1.08616	1.0636	0.185376	0.383404	0.727561	0.460057	FALSE	FALSE	FALSE	FALSE	FALSE	FALSE	FALSE	FALSE	FALSE	FALSE	FALSE	FALSE	FALSE	FALSE	FALSE	FALSE	FALSE	FALSE	FALSE	FALSE
Comt	103.258	103.146	98.5531	78.8743	100.85	100.7	96.1751	92.6464	100.03	98.1028	94.2604	94.7516	106.835	105.198	99.9746	104.623	97.3943	98.6927	90.3577	98.0435	TRUE	TRUE	1.01483	1.00387	0.822219	0.916727	0.116413	0.0537459	FALSE	FALSE	FALSE	FALSE	FALSE	FALSE	FALSE	FALSE	FALSE	FALSE	FALSE	FALSE	FALSE	FALSE	FALSE	FALSE	FALSE	FALSE	FALSE	FALSE
Rtca	80.3345	67.7716	77.585	58.2002	72.6783	73.1726	90.6177	62.8503	63.3517	68.2621	61.8225	75.6378	66.108	60.5271	63.9653	86.4206	81.6261	63.3172	81.0541	81.3401	TRUE	TRUE	1.02134	1.0768	0.858862	0.521548	0.0922468	0.338213	FALSE	FALSE	FALSE	FALSE	FALSE	FALSE	FALSE	FALSE	FALSE	FALSE	FALSE	FALSE	FALSE	FALSE	FALSE	FALSE	FALSE	FALSE	FALSE	FALSE
Dbt	17.4403	10.1398	17.0489	7.56456	13.5943	9.39723	13.9837	8.81842	10.9872	10.1922	13.5265	22.4632	11.5387	11.6635	12.595	12.4942	14.0856	7.49039	8.13368	10.3139	TRUE	TRUE	0.833799	0.978253	0.442126	0.905803	-0.403983	-0.0601992	FALSE	FALSE	FALSE	FALSE	FALSE	FALSE	FALSE	FALSE	FALSE	FALSE	FALSE	FALSE	FALSE	FALSE	FALSE	FALSE	FALSE	FALSE	FALSE	FALSE
Dazap2	206.567	211.108	185.998	179.918	196.283	183.457	212.948	175.253	172.185	179.355	203.087	187.854	215.302	187.236	195.47	202.182	207.396	192.995	214.454	204.789	TRUE	TRUE	0.949403	1.09812	0.440508	0.127351	-0.411193	0.880102	FALSE	TRUE	FALSE	FALSE	FALSE	FALSE	FALSE	FALSE	FALSE	FALSE	FALSE	FALSE	FALSE	FALSE	FALSE	TRUE	FALSE	FALSE	FALSE	FALSE
Mcts1	117.083	105.131	112.079	167.267	114.581	103.232	94.3852	132.79	102.09	102.661	120.75	120.501	93.921	99.0408	109.771	98.3524	103.459	104.402	101.098	102.278	TRUE	TRUE	0.862851	0.942032	0.335742	0.489749	-0.521556	-0.365638	FALSE	FALSE	FALSE	FALSE	FALSE	FALSE	FALSE	FALSE	FALSE	FALSE	FALSE	FALSE	FALSE	FALSE	FALSE	FALSE	FALSE	FALSE	FALSE	FALSE
Rem1	0.869862	0.762117	0.767692	1.32063	0.818777	1.24482	1.05012	0.875483	1.0141	1.03211	1.08067	0.428561	2.03333	1.23546	1.15807	1.11133	0.420409	0.881007	1.01543	0.948218	TRUE	TRUE	1.08115	0.877703	0.476465	0.311004	0.286054	-0.427931	FALSE	FALSE	FALSE	FALSE	FALSE	FALSE	FALSE	FALSE	FALSE	FALSE	FALSE	FALSE	FALSE	FALSE	FALSE	FALSE	FALSE	FALSE	FALSE	FALSE
Rnf17	0.319474	0.279741	0.262502	0.166452	0.271122	0.224368	0.464518	0.14961	0.249864	0.237116	0.227598	0.399027	0.380036	0.464544	0.389531	0.336579	0.486575	0.216361	0.171882	0.27647	FALSE	FALSE	LOW_EXPR	LOW_EXPR	LOW_EXPR	LOW_EXPR	LOW_EXPR	LOW_EXPR	FALSE	FALSE	FALSE	FALSE	FALSE	FALSE	FALSE	FALSE	FALSE	FALSE	FALSE	FALSE	FALSE	FALSE	FALSE	FALSE	FALSE	FALSE	FALSE	FALSE
Trappc10	84.0997	87.9294	88.1809	65.9276	86.0145	87.3117	90.452	74.4415	81.0217	84.1667	72.5645	88.2427	101.872	75.967	82.1048	97.9811	87.007	98.3945	92.3371	95.1591	TRUE	TRUE	1.0216	1.12676	0.79001	0.054263	0.138143	1.18014	FALSE	TRUE	FALSE	FALSE	FALSE	FALSE	FALSE	FALSE	FALSE	FALSE	FALSE	FALSE	FALSE	FALSE	FALSE	TRUE	FALSE	FALSE	FALSE	FALSE
Ccm2	69.0257	85.6981	69.3556	94.5479	77.5269	85.1264	70.3064	107.591	91.4984	88.3124	90.2522	66.0567	78.4291	85.6649	82.047	76.3435	71.3549	96.0229	92.1237	84.2336	TRUE	TRUE	1.11195	0.947612	0.40282	0.64953	0.44773	-0.23781	FALSE	FALSE	FALSE	FALSE	FALSE	FALSE	FALSE	FALSE	FALSE	FALSE	FALSE	FALSE	FALSE	FALSE	FALSE	FALSE	FALSE	FALSE	FALSE	FALSE
Wap	0	0	0	0	0	0	0	0	0	0	0	0	0	0	0	0	0	0	0	0	FALSE	FALSE	LOW_EXPR	LOW_EXPR	LOW_EXPR	LOW_EXPR	LOW_EXPR	LOW_EXPR	FALSE	FALSE	FALSE	FALSE	FALSE	FALSE	FALSE	FALSE	FALSE	FALSE	FALSE	FALSE	FALSE	FALSE	FALSE	FALSE	FALSE	FALSE	FALSE	FALSE
Tbrg4	41.558	51.8481	37.8232	35.3631	39.6906	45.1496	42.0784	41.1669	41.7189	41.8987	35.2337	43.3263	54.2951	40.9585	42.1424	38.1306	44.5676	44.9678	49.7611	44.7677	TRUE	TRUE	1.02089	1.04249	0.821692	0.500165	0.11617	0.351736	FALSE	FALSE	FALSE	FALSE	FALSE	FALSE	FALSE	FALSE	FALSE	FALSE	FALSE	FALSE	FALSE	FALSE	FALSE	FALSE	FALSE	FALSE	FALSE	FALSE
Tmprss2	0	0	0	0	0	0	0	0	0	0	0.108926	0	0.0645117	0	0.0322558	0	0	0	0	0	FALSE	FALSE	LOW_EXPR	LOW_EXPR	LOW_EXPR	LOW_EXPR	LOW_EXPR	LOW_EXPR	FALSE	FALSE	FALSE	FALSE	FALSE	FALSE	FALSE	FALSE	FALSE	FALSE	FALSE	FALSE	FALSE	FALSE	FALSE	FALSE	FALSE	FALSE	FALSE	FALSE
Mx1	0.115003	0	0	0	0	0	0	0	0	0	0.0677695	0	0	0	0	0	0	0.0585158	0	0	FALSE	FALSE	LOW_EXPR	LOW_EXPR	LOW_EXPR	LOW_EXPR	LOW_EXPR	LOW_EXPR	FALSE	FALSE	FALSE	FALSE	FALSE	FALSE	FALSE	FALSE	FALSE	FALSE	FALSE	FALSE	FALSE	FALSE	FALSE	FALSE	FALSE	FALSE	FALSE	FALSE
Fap	1.24893	0.0915655	0.177655	1.90118	0.713295	0.875202	4.98373	5.30693	3.13712	4.06042	4.09042	0.754163	1.98903	3.27572	2.63237	0.0737603	2.11978	0.468005	2.83911	1.29389	TRUE	TRUE	3.0083	0.460078	0.0495418	0.119774	1.17391	-0.870641	TRUE	TRUE	FALSE	FALSE	FALSE	FALSE	FALSE	FALSE	FALSE	TRUE	FALSE	FALSE	TRUE	FALSE	FALSE	FALSE	FALSE	FALSE	FALSE	FALSE
Gcg	0	0	0	0	0	0	0	0	0	0	0	0	0	0	0	0	0	0	0	0	FALSE	FALSE	LOW_EXPR	LOW_EXPR	LOW_EXPR	LOW_EXPR	LOW_EXPR	LOW_EXPR	FALSE	FALSE	FALSE	FALSE	FALSE	FALSE	FALSE	FALSE	FALSE	FALSE	FALSE	FALSE	FALSE	FALSE	FALSE	FALSE	FALSE	FALSE	FALSE	FALSE
Ndufa9	206.372	212.437	195.928	272.944	209.404	199.828	200.374	229.304	200.417	200.395	188.254	186.042	200.562	213.119	194.408	208.095	206.265	204.621	207.459	206.862	TRUE	TRUE	0.935081	0.995813	0.471826	0.909138	-0.382797	-0.0591105	FALSE	FALSE	FALSE	FALSE	FALSE	FALSE	FALSE	FALSE	FALSE	FALSE	FALSE	FALSE	FALSE	FALSE	FALSE	FALSE	FALSE	FALSE	FALSE	FALSE
Egfl6	4.11796	2.33969	3.0237	1.03	2.6817	0.876255	2.59429	1.40076	1.28164	1.3412	1.50713	3.29494	1.46436	1.63306	1.5701	2.06879	2.03318	0.912792	0.975615	1.5044	TRUE	TRUE	0.651644	0.98006	0.193657	0.936424	-0.685708	-0.0377241	FALSE	FALSE	FALSE	FALSE	FALSE	FALSE	FALSE	FALSE	FALSE	FALSE	FALSE	FALSE	FALSE	FALSE	FALSE	FALSE	FALSE	FALSE	FALSE	FALSE
Lck	3.87095	5.36428	4.62504	3.28823	4.24799	6.38561	4.23819	3.80888	3.9441	4.09114	5.53424	1.50947	5.03282	2.08971	3.56126	4.65634	4.49843	4.77755	4.61272	4.63453	TRUE	TRUE	1.06414	1.00826	0.697921	0.946962	0.190983	0.0320359	FALSE	FALSE	FALSE	FALSE	FALSE	FALSE	FALSE	FALSE	FALSE	FALSE	FALSE	FALSE	FALSE	FALSE	FALSE	FALSE	FALSE	FALSE	FALSE	FALSE
Tssk3	0	0.277244	0.330469	0.386179	0.303857	0	0.235956	0	0.155254	0.0776268	0	0	0	0	0	0.207308	0.0873152	0	0	0.0436576	FALSE	FALSE	LOW_EXPR	LOW_EXPR	LOW_EXPR	LOW_EXPR	LOW_EXPR	LOW_EXPR	FALSE	FALSE	FALSE	FALSE	FALSE	FALSE	FALSE	FALSE	FALSE	FALSE	FALSE	FALSE	FALSE	FALSE	FALSE	FALSE	FALSE	FALSE	FALSE	FALSE
Cttnbp2	81.9727	46.5563	108.736	22.9595	64.2645	48.1452	77.689	27.3266	41.0692	44.6072	46.3744	132.961	56.7454	40.0348	51.5599	70.9319	92.6472	31.1841	35.4925	53.2122	TRUE	TRUE	0.748329	1.18359	0.476378	0.637187	-0.37883	0.247581	FALSE	FALSE	FALSE	FALSE	FALSE	FALSE	FALSE	FALSE	FALSE	FALSE	FALSE	FALSE	FALSE	FALSE	FALSE	FALSE	FALSE	FALSE	FALSE	FALSE
Galnt1	42.5612	31.2183	50.8456	23.7144	36.8897	30.9454	48.2898	27.7099	28.1918	29.5686	43.0046	46.08	35.2473	31.2088	39.126	32.0595	39.4889	23.9493	26.2616	29.1606	TRUE	TRUE	0.912183	0.902451	0.684725	0.596896	-0.211807	-0.276798	FALSE	FALSE	FALSE	FALSE	FALSE	FALSE	FALSE	FALSE	FALSE	FALSE	FALSE	FALSE	FALSE	FALSE	FALSE	FALSE	FALSE	FALSE	FALSE	FALSE
Myf5	0	0	0	0	0	0	0	0	0	0	0	0	0	0	0	0	0	0	0	0	FALSE	FALSE	LOW_EXPR	LOW_EXPR	LOW_EXPR	LOW_EXPR	LOW_EXPR	LOW_EXPR	FALSE	FALSE	FALSE	FALSE	FALSE	FALSE	FALSE	FALSE	FALSE	FALSE	FALSE	FALSE	FALSE	FALSE	FALSE	FALSE	FALSE	FALSE	FALSE	FALSE
Mkrn2	20.0822	17.6769	19.9057	12.3126	18.7913	14.4942	20.4507	16.896	17.0095	16.9527	15.5834	17.5995	20.1459	14.8718	16.5914	21.7699	20.0093	15.3992	17.0466	18.528	TRUE	TRUE	0.984343	1.07586	0.901719	0.503031	-0.0629644	0.346948	FALSE	FALSE	FALSE	FALSE	FALSE	FALSE	FALSE	FALSE	FALSE	FALSE	FALSE	FALSE	FALSE	FALSE	FALSE	FALSE	FALSE	FALSE	FALSE	FALSE
Pparg	1.95702	2.01948	1.54271	1.71121	1.83411	0.920155	2.51422	1.53163	1.85301	1.69232	13.9926	1.67088	1.80428	1.56874	1.73758	1.64023	1.66217	1.18582	1.13439	1.41303	TRUE	TRUE	0.95543	0.864338	0.778726	0.439308	-0.128584	-0.363699	FALSE	FALSE	FALSE	FALSE	FALSE	FALSE	FALSE	FALSE	FALSE	FALSE	FALSE	FALSE	FALSE	FALSE	FALSE	FALSE	FALSE	FALSE	FALSE	FALSE
Raf1	73.9838	69.9295	86.6388	43.4536	71.9566	70.7548	89.1876	54.1752	66.4793	68.6171	62.9223	84.8317	77.4275	57.7213	70.1749	90.7933	85.2691	65.2321	74.3378	79.8035	TRUE	TRUE	1.02388	1.12398	0.891859	0.379019	0.0706099	0.472198	FALSE	FALSE	FALSE	FALSE	FALSE	FALSE	FALSE	FALSE	FALSE	FALSE	FALSE	FALSE	FALSE	FALSE	FALSE	FALSE	FALSE	FALSE	FALSE	FALSE
2019-09-01	6.97033	5.74012	8.43737	3.83144	6.35523	5.48464	8.33721	4.53363	4.99219	5.23841	4.69363	10.3761	8.54769	5.79306	7.17037	6.87481	5.87839	5.21117	5.4257	5.65205	TRUE	TRUE	0.939524	1.00167	0.763873	0.991293	-0.15136	0.0053981	FALSE	FALSE	FALSE	FALSE	FALSE	FALSE	FALSE	FALSE	FALSE	FALSE	FALSE	FALSE	FALSE	FALSE	FALSE	FALSE	FALSE	FALSE	FALSE	FALSE
Pdgfb	26.3905	35.4573	26.5729	34.0393	30.3061	38.0738	33.3886	38.2718	39.9623	38.1728	39.695	32.873	38.7555	35.7022	37.2288	32.726	29.9865	35.9091	37.2124	34.3175	TRUE	TRUE	1.21884	0.908617	0.0502703	0.158378	1.19995	-0.787044	TRUE	TRUE	FALSE	FALSE	FALSE	FALSE	FALSE	TRUE	FALSE	FALSE	FALSE	FALSE	FALSE	FALSE	FALSE	TRUE	FALSE	FALSE	FALSE	FALSE
Acvrl1	13.1693	12.8477	12.0855	20.6807	13.0085	22.2551	18.0655	25.5259	22.8162	22.5357	21.781	13.0554	19.0738	21.7306	20.4022	15.2624	13.9734	18.1006	21.7158	16.6815	TRUE	TRUE	1.49158	0.783697	0.0255931	0.0777659	1.44673	-1.03987	TRUE	TRUE	FALSE	FALSE	FALSE	FALSE	FALSE	TRUE	FALSE	FALSE	FALSE	FALSE	FALSE	FALSE	TRUE	FALSE	FALSE	FALSE	FALSE	FALSE
Grasp	88.8556	104.778	88.7361	98.3983	93.627	111.122	98.1816	97.6428	95.483	97.9122	96.0882	98.0983	108.201	89.4614	97.0933	102.83	100.901	110.202	109.296	106.063	TRUE	TRUE	1.05659	1.05143	0.345262	0.266176	0.507286	0.605794	FALSE	FALSE	FALSE	FALSE	FALSE	FALSE	FALSE	FALSE	FALSE	FALSE	FALSE	FALSE	FALSE	FALSE	FALSE	FALSE	FALSE	FALSE	FALSE	FALSE
Acvr1b	87.0076	92.5078	89.8704	75.0581	88.439	95.371	91.7846	70.8046	84.9861	88.3853	75.8281	89.4566	99.6681	79.9027	84.6797	96.654	92.8903	93.9099	96.3424	95.1262	TRUE	TRUE	0.995677	1.10683	0.95694	0.144995	-0.027934	0.829856	FALSE	TRUE	FALSE	FALSE	FALSE	FALSE	FALSE	FALSE	FALSE	FALSE	FALSE	FALSE	FALSE	FALSE	FALSE	TRUE	FALSE	FALSE	FALSE	FALSE
Tom1l2	348.581	389.249	309.82	401.096	368.915	410.503	365.108	361.581	438.754	387.805	367.573	297.167	346.425	377.859	356.999	368.475	388.77	454.787	409.553	399.161	TRUE	TRUE	1.08768	1.02892	0.297676	0.6788	0.569064	0.217066	FALSE	FALSE	FALSE	FALSE	FALSE	FALSE	FALSE	FALSE	FALSE	FALSE	FALSE	FALSE	FALSE	FALSE	FALSE	FALSE	FALSE	FALSE	FALSE	FALSE
Gpa33	0	0	0	0	0	0	0	0	0	0	0	0	0	0	0	0	0	0	0	0	FALSE	FALSE	LOW_EXPR	LOW_EXPR	LOW_EXPR	LOW_EXPR	LOW_EXPR	LOW_EXPR	FALSE	FALSE	FALSE	FALSE	FALSE	FALSE	FALSE	FALSE	FALSE	FALSE	FALSE	FALSE	FALSE	FALSE	FALSE	FALSE	FALSE	FALSE	FALSE	FALSE
Zfp385a	79.0147	112.944	81.0415	123.823	96.9929	128.776	98.007	153.761	147.192	137.984	137.151	79.5228	110.497	129.72	120.108	92.8903	101.152	127.801	124.687	112.919	TRUE	TRUE	1.32825	0.846704	0.0999434	0.229409	0.968917	-0.666745	TRUE	FALSE	FALSE	FALSE	FALSE	FALSE	FALSE	TRUE	FALSE	FALSE	FALSE	FALSE	FALSE	FALSE	FALSE	FALSE	FALSE	FALSE	FALSE	FALSE
Itga5	1.81408	1.88538	1.21211	2.61462	1.84973	2.99427	3.10437	3.97774	2.84443	3.04932	10.082	1.59818	2.70502	2.7123	2.70866	1.58905	1.839	2.25673	2.741	2.04787	TRUE	TRUE	1.56629	0.698742	0.0126353	0.020241	1.55384	-1.37494	TRUE	TRUE	FALSE	FALSE	FALSE	FALSE	FALSE	FALSE	TRUE	FALSE	FALSE	FALSE	FALSE	FALSE	TRUE	FALSE	FALSE	FALSE	FALSE	FALSE
Gabra2	45.2071	30.781	56.7908	17.2115	37.9941	17.439	27.7628	14.0753	15.6937	16.5664	19.0158	78.2576	22.2007	23.6618	22.9313	28.3083	39.0002	13.2386	9.46936	20.7734	TRUE	TRUE	0.506419	1.19547	0.0860054	0.634047	-1.02041	0.248969	TRUE	FALSE	FALSE	FALSE	TRUE	FALSE	FALSE	FALSE	FALSE	FALSE	FALSE	FALSE	FALSE	FALSE	FALSE	FALSE	FALSE	FALSE	FALSE	FALSE
Wdr77	44.0066	42.6926	46.2141	31.707	43.3496	30.9655	45.0314	23.6471	36.7374	33.8515	17.6395	44.9098	36.6232	33.7593	35.1912	40.421	41.7315	31.52	33.4084	36.9147	TRUE	TRUE	0.83052	1.07732	0.251164	0.624247	-0.629263	0.255583	FALSE	FALSE	FALSE	FALSE	FALSE	FALSE	FALSE	FALSE	FALSE	FALSE	FALSE	FALSE	FALSE	FALSE	FALSE	FALSE	FALSE	FALSE	FALSE	FALSE
Adora3	0.890208	1.31743	1.2586	1.42615	1.28801	0.959337	1.41557	1.16539	0.777521	1.06236	1.02082	1.23267	1.77427	1.20418	1.21843	0.988511	1.31855	1.03677	1.49015	1.17766	TRUE	TRUE	0.916637	1.0817	0.454926	0.503782	-0.312466	0.27871	FALSE	FALSE	FALSE	FALSE	FALSE	FALSE	FALSE	FALSE	FALSE	FALSE	FALSE	FALSE	FALSE	FALSE	FALSE	FALSE	FALSE	FALSE	FALSE	FALSE
Atp5f1	375.246	286.572	261.666	433.172	330.909	285.035	322.674	371.283	249.37	303.855	234.673	296.251	289.962	326.489	293.107	246.737	279.225	238.364	280.941	262.981	TRUE	TRUE	0.905574	0.851185	0.524817	0.1572	-0.337147	-0.806626	FALSE	TRUE	FALSE	FALSE	FALSE	FALSE	FALSE	FALSE	FALSE	FALSE	FALSE	FALSE	FALSE	FALSE	FALSE	TRUE	FALSE	FALSE	FALSE	FALSE
Sox9	33.2531	44.1987	33.8579	38.2611	36.0595	30.0416	38.0161	39.7525	39.5619	38.789	40.9289	31.867	35.7671	35.7564	35.7618	36.618	38.2654	42.4925	43.0789	40.3789	TRUE	TRUE	0.985495	1.08758	0.877524	0.285912	-0.0792436	0.57531	FALSE	FALSE	FALSE	FALSE	FALSE	FALSE	FALSE	FALSE	FALSE	FALSE	FALSE	FALSE	FALSE	FALSE	FALSE	FALSE	FALSE	FALSE	FALSE	FALSE
Hnrnpd	60.9733	56.4196	75.7964	41.9603	58.6964	54.3103	67.9605	55.1253	46.2187	54.7178	73.9093	78.9113	62.2437	44.4801	68.0765	70.1948	71.2432	46.9772	42.5481	58.586	TRUE	TRUE	0.951361	1.03257	0.7399	0.841299	-0.172835	0.103951	FALSE	FALSE	FALSE	FALSE	FALSE	FALSE	FALSE	FALSE	FALSE	FALSE	FALSE	FALSE	FALSE	FALSE	FALSE	FALSE	FALSE	FALSE	FALSE	FALSE
Dynlt1c	5.33032	4.20944	5.83951	5.63595	5.48313	4.94105	7.40905	4.287	3.78026	4.61402	4.14439	5.29531	6.60931	4.68904	4.99217	6.1065	5.46891	4.1063	4.47653	4.97272	TRUE	TRUE	0.974023	0.988441	0.871071	0.946452	-0.0801443	-0.0332155	FALSE	FALSE	FALSE	FALSE	FALSE	FALSE	FALSE	FALSE	FALSE	FALSE	FALSE	FALSE	FALSE	FALSE	FALSE	FALSE	FALSE	FALSE	FALSE	FALSE
C1d	34.1332	28.5805	33.251	45.4992	33.6921	19.0697	28.731	34.3421	28.1629	28.4469	28.5462	34.7836	25.4009	29.9958	29.271	21.6984	30.3116	28.9545	30.2607	29.6076	TRUE	TRUE	0.782815	1.00819	0.154527	0.953377	-0.805861	0.0300772	TRUE	FALSE	FALSE	FALSE	FALSE	TRUE	FALSE	FALSE	FALSE	FALSE	FALSE	FALSE	FALSE	FALSE	FALSE	FALSE	FALSE	FALSE	FALSE	FALSE
Gm2a	53.4819	59.5585	47.0176	60.4416	56.5202	59.9578	57.2304	70.1731	65.9943	62.9761	66.9434	46.9155	63.9901	65.7351	64.8626	51.9413	51.6354	63.0472	65.4645	57.4943	TRUE	TRUE	1.14767	0.916715	0.102782	0.297649	0.950565	-0.564071	TRUE	FALSE	FALSE	FALSE	FALSE	FALSE	TRUE	FALSE	FALSE	FALSE	FALSE	FALSE	FALSE	FALSE	FALSE	FALSE	FALSE	FALSE	FALSE	FALSE
Krit1	27.9633	16.5205	34.4687	8.57951	22.2419	13.6896	19.5095	11.1615	10.7854	12.4256	13.2551	32.9499	16.6835	15.5473	16.1154	13.9624	25.6471	8.35797	10.7717	12.367	TRUE	TRUE	0.638275	1.06288	0.234178	0.842417	-0.655888	0.102608	FALSE	FALSE	FALSE	FALSE	FALSE	FALSE	FALSE	FALSE	FALSE	FALSE	FALSE	FALSE	FALSE	FALSE	FALSE	FALSE	FALSE	FALSE	FALSE	FALSE
Clcn4	133.031	87.3177	142.974	59.5754	110.175	85.2078	122.388	67.2661	75.9872	80.5975	90.3464	139.834	98.2589	84.5495	94.3027	114.217	123.547	65.2832	69.3814	91.7992	TRUE	TRUE	0.830432	1.06116	0.463925	0.789311	-0.390173	0.139345	FALSE	FALSE	FALSE	FALSE	FALSE	FALSE	FALSE	FALSE	FALSE	FALSE	FALSE	FALSE	FALSE	FALSE	FALSE	FALSE	FALSE	FALSE	FALSE	FALSE
Vmn2r88	0	0	0	0	0	0	0	0	0	0	0	0	0	0	0	0	0	0	0	0	FALSE	FALSE	LOW_EXPR	LOW_EXPR	LOW_EXPR	LOW_EXPR	LOW_EXPR	LOW_EXPR	FALSE	FALSE	FALSE	FALSE	FALSE	FALSE	FALSE	FALSE	FALSE	FALSE	FALSE	FALSE	FALSE	FALSE	FALSE	FALSE	FALSE	FALSE	FALSE	FALSE
Grm6	0	0	0	0	0	0	0	0	0	0	0	0	0	0	0	0	0	0	0	0	FALSE	FALSE	LOW_EXPR	LOW_EXPR	LOW_EXPR	LOW_EXPR	LOW_EXPR	LOW_EXPR	FALSE	FALSE	FALSE	FALSE	FALSE	FALSE	FALSE	FALSE	FALSE	FALSE	FALSE	FALSE	FALSE	FALSE	FALSE	FALSE	FALSE	FALSE	FALSE	FALSE
Sema4f	43.3055	45.1927	46.0775	36.73	44.2491	47.7794	46.4228	32.6881	45.9815	46.2022	44.9601	50.3241	50.6533	41.0165	47.6421	47.5169	49.1218	52.4703	50.1922	49.657	TRUE	TRUE	1.00904	1.15114	0.927287	0.122755	0.0470082	0.8856	FALSE	TRUE	FALSE	FALSE	FALSE	FALSE	FALSE	FALSE	FALSE	FALSE	FALSE	FALSE	FALSE	FALSE	FALSE	TRUE	FALSE	FALSE	FALSE	FALSE
Hk2	4.66387	4.18102	4.50659	3.00821	4.34381	4.04833	4.58486	2.56115	2.1859	3.30474	4.36328	4.47503	4.54781	3.14151	4.41915	4.69395	4.67346	3.25264	3.69083	4.18214	TRUE	TRUE	0.837717	1.19055	0.320197	0.322929	-0.505017	0.501565	FALSE	FALSE	FALSE	FALSE	FALSE	FALSE	FALSE	FALSE	FALSE	FALSE	FALSE	FALSE	FALSE	FALSE	FALSE	FALSE	FALSE	FALSE	FALSE	FALSE
Myo18a	113.434	148.902	125.756	123.996	124.876	155.292	122.424	128.478	162.428	141.885	142.02	111.612	143.537	136.463	139.241	122.664	115.799	162.764	170.941	142.714	TRUE	TRUE	1.10997	1.00621	0.296024	0.960207	0.569926	0.02593	FALSE	FALSE	FALSE	FALSE	FALSE	FALSE	FALSE	FALSE	FALSE	FALSE	FALSE	FALSE	FALSE	FALSE	FALSE	FALSE	FALSE	FALSE	FALSE	FALSE
Sez6	160.598	180.415	179.225	165.017	172.121	181.831	167.852	176.568	212.74	179.2	168.358	160.888	172.147	179.113	170.252	180.788	174.329	210.678	207.965	194.376	TRUE	TRUE	1.07819	1.04692	0.266661	0.542652	0.609464	0.321419	FALSE	FALSE	FALSE	FALSE	FALSE	FALSE	FALSE	FALSE	FALSE	FALSE	FALSE	FALSE	FALSE	FALSE	FALSE	FALSE	FALSE	FALSE	FALSE	FALSE
Haao	0.0691767	0.165944	0	0.821493	0.11756	0.188421	0.123576	1.14941	0.32334	0.255881	0.37545	0	0	0.375662	0.187725	0	0.152568	0	0.321049	0.0762841	FALSE	FALSE	LOW_EXPR	LOW_EXPR	LOW_EXPR	LOW_EXPR	LOW_EXPR	LOW_EXPR	FALSE	FALSE	FALSE	FALSE	FALSE	FALSE	FALSE	FALSE	FALSE	FALSE	FALSE	FALSE	FALSE	FALSE	FALSE	FALSE	FALSE	FALSE	FALSE	FALSE
Cd52	5.67581	7.78872	7.85409	15.7964	7.82141	4.47958	11.113	12.1481	6.27134	8.69218	5.24407	3.29989	7.07785	6.41769	5.83088	5.26579	5.1234	7.70416	6.67195	5.96887	TRUE	TRUE	0.92067	0.743232	0.798098	0.281377	-0.131446	-0.576974	FALSE	FALSE	FALSE	FALSE	FALSE	FALSE	FALSE	FALSE	FALSE	FALSE	FALSE	FALSE	FALSE	FALSE	FALSE	FALSE	FALSE	FALSE	FALSE	FALSE
Abhd15	1.31614	0.944777	1.30102	1.56806	1.30858	1.2927	1.75416	1.5707	1.57266	1.57168	2.52738	1.68168	1.60768	1.85562	1.76865	1.74507	1.51554	2.16132	2.32813	1.95319	TRUE	TRUE	1.1487	1.19045	0.147948	0.111977	0.63212	0.751433	FALSE	TRUE	FALSE	FALSE	FALSE	FALSE	FALSE	FALSE	FALSE	FALSE	FALSE	FALSE	FALSE	FALSE	FALSE	TRUE	FALSE	FALSE	FALSE	FALSE
Hoxb6	0	0	0	0	0	0	0	0	0	0	0.477556	0	0	0	0	0	0	0	0	0	FALSE	FALSE	LOW_EXPR	LOW_EXPR	LOW_EXPR	LOW_EXPR	LOW_EXPR	LOW_EXPR	FALSE	FALSE	FALSE	FALSE	FALSE	FALSE	FALSE	FALSE	FALSE	FALSE	FALSE	FALSE	FALSE	FALSE	FALSE	FALSE	FALSE	FALSE	FALSE	FALSE
Loxl3	5.18344	5.65222	6.87357	5.11768	5.41783	4.98071	6.95241	8.90617	6.73519	6.8438	9.07062	4.85052	7.88531	7.05643	7.47087	6.30138	6.37923	5.09903	6.19739	6.24939	TRUE	TRUE	1.19123	0.878359	0.235416	0.334651	0.624577	-0.495526	FALSE	FALSE	FALSE	FALSE	FALSE	FALSE	FALSE	FALSE	FALSE	FALSE	FALSE	FALSE	FALSE	FALSE	FALSE	FALSE	FALSE	FALSE	FALSE	FALSE
Tcl1b5	0	0	0	0	0	0	0	0	0	0	0	0	0	0	0	0	0	0	0	0	FALSE	FALSE	LOW_EXPR	LOW_EXPR	LOW_EXPR	LOW_EXPR	LOW_EXPR	LOW_EXPR	FALSE	FALSE	FALSE	FALSE	FALSE	FALSE	FALSE	FALSE	FALSE	FALSE	FALSE	FALSE	FALSE	FALSE	FALSE	FALSE	FALSE	FALSE	FALSE	FALSE
Btn1a1	0	0	0	0	0	0.134531	0.0735278	0	0	0.0367639	0	0	0.0893036	0	0	0	0	0	0.0573066	0	FALSE	FALSE	LOW_EXPR	LOW_EXPR	LOW_EXPR	LOW_EXPR	LOW_EXPR	LOW_EXPR	FALSE	FALSE	FALSE	FALSE	FALSE	FALSE	FALSE	FALSE	FALSE	FALSE	FALSE	FALSE	FALSE	FALSE	FALSE	FALSE	FALSE	FALSE	FALSE	FALSE
Kat2b	16.2214	10.8119	16.3921	10.779	13.5167	9.58457	23.5511	13.2261	12.875	13.0506	15.4253	20.7188	13.9061	14.4638	14.9445	12.8258	16.7922	9.49228	11.0344	11.9301	TRUE	TRUE	1.08954	0.851526	0.725602	0.530035	0.181282	-0.328301	FALSE	FALSE	FALSE	FALSE	FALSE	FALSE	FALSE	FALSE	FALSE	FALSE	FALSE	FALSE	FALSE	FALSE	FALSE	FALSE	FALSE	FALSE	FALSE	FALSE
Rab5b	172.329	184.94	162.835	173.545	172.937	178.788	173.018	169.721	174.026	173.522	159.75	158.523	178.211	174.557	167.153	180.572	178.016	187.213	190.268	183.892	TRUE	TRUE	1.00274	1.05808	0.925799	0.0248737	0.0480663	1.46481	FALSE	TRUE	FALSE	FALSE	FALSE	FALSE	FALSE	FALSE	FALSE	FALSE	FALSE	FALSE	FALSE	FALSE	FALSE	TRUE	FALSE	FALSE	FALSE	FALSE
Cryba1	0	0	0	0.159544	0	0	0	0	0	0	0	0	0	0	0	0	0	0	0	0	FALSE	FALSE	LOW_EXPR	LOW_EXPR	LOW_EXPR	LOW_EXPR	LOW_EXPR	LOW_EXPR	FALSE	FALSE	FALSE	FALSE	FALSE	FALSE	FALSE	FALSE	FALSE	FALSE	FALSE	FALSE	FALSE	FALSE	FALSE	FALSE	FALSE	FALSE	FALSE	FALSE
Dnmt3l	0.186952	0.106995	0.174122	0	0.140558	0.284338	0	0.154373	0	0.0771866	0.157383	0.0558807	0.0716687	0	0.0637747	0.116511	0.153488	0.0815341	0.90436	0.135	FALSE	FALSE	LOW_EXPR	LOW_EXPR	LOW_EXPR	LOW_EXPR	LOW_EXPR	LOW_EXPR	FALSE	FALSE	FALSE	FALSE	FALSE	FALSE	FALSE	FALSE	FALSE	FALSE	FALSE	FALSE	FALSE	FALSE	FALSE	FALSE	FALSE	FALSE	FALSE	FALSE
Aire	0.624947	0.141215	0.225068	0.0740715	0.183141	0.383804	0.779937	0.0379324	0.311475	0.34764	0	0.453128	0.412257	0	0.206129	0.463607	0.251433	0.291961	0.153801	0.271697	FALSE	FALSE	LOW_EXPR	LOW_EXPR	LOW_EXPR	LOW_EXPR	LOW_EXPR	LOW_EXPR	FALSE	FALSE	FALSE	FALSE	FALSE	FALSE	FALSE	FALSE	FALSE	FALSE	FALSE	FALSE	FALSE	FALSE	FALSE	FALSE	FALSE	FALSE	FALSE	FALSE
Icosl	14.655	18.967	17.3473	13.7617	16.0011	15.7612	14.7844	9.21091	13.7915	14.2879	15.5085	18.6333	19.549	12.5213	17.0709	16.2223	16.1163	17.4403	16.0493	16.1693	TRUE	TRUE	0.832416	1.22108	0.187917	0.084347	-0.7236	0.999398	FALSE	TRUE	FALSE	FALSE	FALSE	FALSE	FALSE	FALSE	FALSE	FALSE	FALSE	FALSE	FALSE	FALSE	FALSE	FALSE	TRUE	FALSE	FALSE	FALSE
Spg7	56.7222	59.2894	56.258	60.4597	58.0058	65.8325	66.2378	68.6147	63.6431	66.0351	58.6179	59.6126	73.3372	60.3775	59.995	61.3248	58.3172	68.0601	74.1831	64.6925	TRUE	TRUE	1.13462	0.990828	0.00150548	0.873996	2.6606	-0.0816375	TRUE	FALSE	FALSE	FALSE	FALSE	FALSE	TRUE	FALSE	FALSE	FALSE	FALSE	FALSE	FALSE	FALSE	FALSE	FALSE	FALSE	FALSE	FALSE	FALSE
Sult5a1	3.02301	1.99255	1.29251	2.23631	2.11443	2.088	1.67395	2.55531	2.0409	2.06445	2.19025	4.03946	1.9235	3.50768	2.84897	2.70337	1.67038	3.2637	5.15829	2.98353	TRUE	TRUE	0.98234	1.42841	0.91117	0.191473	-0.0517135	0.690151	FALSE	FALSE	FALSE	FALSE	FALSE	FALSE	FALSE	FALSE	FALSE	FALSE	FALSE	FALSE	FALSE	FALSE	FALSE	FALSE	FALSE	FALSE	FALSE	FALSE
Rpl13	820.018	1075.03	771.444	1780	947.524	1147.88	870.274	1549.18	1322.16	1235.02	1271.12	681.286	885.613	1304.64	1078.37	856.549	813.497	1259.19	1139.91	998.229	TRUE	TRUE	1.09959	0.832291	0.699166	0.297079	0.202718	-0.570701	FALSE	FALSE	FALSE	FALSE	FALSE	FALSE	FALSE	FALSE	FALSE	FALSE	FALSE	FALSE	FALSE	FALSE	FALSE	FALSE	FALSE	FALSE	FALSE	FALSE
Chmp1a	152.473	183.988	147.138	202.101	168.23	187.399	150.369	200.993	205.295	194.196	179.243	140.072	169.434	187.897	174.338	158.195	154.287	209.637	186.294	172.244	TRUE	TRUE	1.08486	0.952225	0.450173	0.63825	0.402658	-0.246779	FALSE	FALSE	FALSE	FALSE	FALSE	FALSE	FALSE	FALSE	FALSE	FALSE	FALSE	FALSE	FALSE	FALSE	FALSE	FALSE	FALSE	FALSE	FALSE	FALSE
Rpa1	42.6723	37.6008	38.4569	26.3425	38.0288	38.1004	41.2889	36.1477	38.426	38.2632	50.4146	46.8474	39.0973	53.2619	48.631	42.7834	53.2736	34.3358	42.1846	42.484	TRUE	TRUE	1.06045	1.11935	0.564542	0.291912	0.30063	0.570544	FALSE	FALSE	FALSE	FALSE	FALSE	FALSE	FALSE	FALSE	FALSE	FALSE	FALSE	FALSE	FALSE	FALSE	FALSE	FALSE	FALSE	FALSE	FALSE	FALSE
Serpinf1	28.1991	24.6919	18.8772	22.7182	23.7051	33.289	31.8393	51.1249	27.914	32.5641	43.4819	27.7898	31.2715	30.0302	30.6508	32.5805	32.5869	23.7976	19.7767	28.1891	TRUE	TRUE	1.5149	0.757638	0.0650454	0.19541	1.11707	-0.722497	TRUE	FALSE	FALSE	FALSE	FALSE	FALSE	FALSE	FALSE	TRUE	FALSE	FALSE	FALSE	FALSE	FALSE	FALSE	FALSE	FALSE	FALSE	FALSE	FALSE
Tubgcp3	37.1034	31.6848	41.743	22.9694	34.3941	29.3688	37.4674	23.2121	26.2285	27.7986	24.7456	37.2159	36.0523	24.8014	30.4268	41.0107	35.4782	28.663	29.9689	32.7236	TRUE	TRUE	0.872888	1.15932	0.428005	0.301932	-0.420778	0.557909	FALSE	FALSE	FALSE	FALSE	FALSE	FALSE	FALSE	FALSE	FALSE	FALSE	FALSE	FALSE	FALSE	FALSE	FALSE	FALSE	FALSE	FALSE	FALSE	FALSE
Oprm1	2.85828	1.38033	2.99114	0.370946	2.11931	0.977321	2.38774	0.522405	0.734002	0.855661	1.09968	2.82223	0.706873	0.853062	0.97637	0.582459	1.47406	0.492901	0.295057	0.53768	TRUE	TRUE	0.689686	0.731632	0.362156	0.404619	-0.462445	-0.407082	FALSE	FALSE	FALSE	FALSE	FALSE	FALSE	FALSE	FALSE	FALSE	FALSE	FALSE	FALSE	FALSE	FALSE	FALSE	FALSE	FALSE	FALSE	FALSE	FALSE
Polr3d	27.7085	27.1921	27.4268	22.4078	27.3095	26.5343	25.252	23.2278	25.2236	25.2378	24.2876	28.9822	28.4141	25.9707	27.1924	31.7377	24.5819	25.0598	27.4339	26.2468	TRUE	TRUE	0.957863	1.08388	0.463351	0.271793	-0.378371	0.588381	FALSE	FALSE	FALSE	FALSE	FALSE	FALSE	FALSE	FALSE	FALSE	FALSE	FALSE	FALSE	FALSE	FALSE	FALSE	FALSE	FALSE	FALSE	FALSE	FALSE
Tcf7	3.53875	3.44557	4.46994	3.17062	3.49216	4.39352	4.99772	3.6392	4.83376	4.61364	4.7827	4.37009	4.16543	3.50392	4.26776	3.44662	4.19762	4.29623	4.30204	4.24692	TRUE	TRUE	1.19485	0.91836	0.0986237	0.311623	0.871494	-0.486108	TRUE	FALSE	FALSE	FALSE	FALSE	FALSE	TRUE	FALSE	FALSE	FALSE	FALSE	FALSE	FALSE	FALSE	FALSE	FALSE	FALSE	FALSE	FALSE	FALSE
Ddx3x	175.118	97.4733	193.524	65.6754	136.296	108.006	155.669	87.0643	106.173	107.089	144.157	222.88	112.406	123.354	133.755	119.864	153.253	68.0169	65.6112	93.9404	TRUE	TRUE	0.859723	0.890682	0.600761	0.644042	-0.275693	-0.242652	FALSE	FALSE	FALSE	FALSE	FALSE	FALSE	FALSE	FALSE	FALSE	FALSE	FALSE	FALSE	FALSE	FALSE	FALSE	FALSE	FALSE	FALSE	FALSE	FALSE
Il12rb1	0.810491	1.13002	0.570392	0.753972	0.782231	0.875465	1.39364	0.616828	0.583698	0.746146	0.438009	0.821459	0.897242	0.99706	0.859351	1.21131	0.500055	0.845802	1.37885	1.02856	TRUE	TRUE	1.03889	1.08527	0.824085	0.682011	0.0946427	0.181631	FALSE	FALSE	FALSE	FALSE	FALSE	FALSE	FALSE	FALSE	FALSE	FALSE	FALSE	FALSE	FALSE	FALSE	FALSE	FALSE	FALSE	FALSE	FALSE	FALSE
Slc5a5	22.6683	27.7252	22.8339	25.6451	24.2395	34.0752	29.6242	33.039	32.1015	32.5703	29.2324	18.8804	30.9992	27.78	28.5062	28.4514	28.2724	33.1959	34.2926	30.8237	TRUE	TRUE	1.29708	0.964631	0.00282344	0.551842	2.35356	-0.306708	TRUE	FALSE	FALSE	FALSE	FALSE	FALSE	FALSE	TRUE	FALSE	FALSE	FALSE	FALSE	FALSE	FALSE	FALSE	FALSE	FALSE	FALSE	FALSE	FALSE
Kcnn3	14.8692	9.11253	17.3214	4.08718	11.9909	8.90844	15.2619	6.67003	8.60084	8.75464	9.37889	16.0126	13.3188	10.606	11.9624	13.5878	14.3519	4.546	8.45103	11.0194	TRUE	TRUE	0.874467	1.03609	0.686344	0.903816	-0.209023	0.0619767	FALSE	FALSE	FALSE	FALSE	FALSE	FALSE	FALSE	FALSE	FALSE	FALSE	FALSE	FALSE	FALSE	FALSE	FALSE	FALSE	FALSE	FALSE	FALSE	FALSE
Usp32	58.7633	34.4337	65.4674	17.2078	46.5985	32.8582	52.9237	26.5419	31.3802	32.1192	41.6001	77.7577	36.9719	35.5174	39.286	47.0362	54.143	20.2579	24.3046	35.6704	TRUE	TRUE	0.81915	1.01399	0.545865	0.961687	-0.318695	0.0249156	FALSE	FALSE	FALSE	FALSE	FALSE	FALSE	FALSE	FALSE	FALSE	FALSE	FALSE	FALSE	FALSE	FALSE	FALSE	FALSE	FALSE	FALSE	FALSE	FALSE
Car4	93.5299	100.911	103.428	79.0727	97.2205	91.5536	81.8151	86.9516	87.1429	87.0473	83.529	106.854	103.629	82.5834	93.5792	106.848	83.3116	99.7025	85.4866	92.5945	TRUE	TRUE	0.922208	1.0798	0.252658	0.289289	-0.627297	0.576296	FALSE	FALSE	FALSE	FALSE	FALSE	FALSE	FALSE	FALSE	FALSE	FALSE	FALSE	FALSE	FALSE	FALSE	FALSE	FALSE	FALSE	FALSE	FALSE	FALSE
Txnrd3	3.47777	4.51394	3.85616	4.76294	4.18505	5.02512	4.74158	4.79678	4.47205	4.76918	4.37652	3.72525	4.91281	3.80419	4.09036	4.6371	4.6218	4.58071	5.09982	4.62945	TRUE	TRUE	1.13029	0.995431	0.103855	0.890241	0.827223	-0.055388	TRUE	FALSE	FALSE	FALSE	FALSE	FALSE	TRUE	FALSE	FALSE	FALSE	FALSE	FALSE	FALSE	FALSE	FALSE	FALSE	FALSE	FALSE	FALSE	FALSE
Fasl	0	0	0.10919	0	0	0	0	0	0	0	0	0	0	0	0	0	0	0	0	0	FALSE	FALSE	LOW_EXPR	LOW_EXPR	LOW_EXPR	LOW_EXPR	LOW_EXPR	LOW_EXPR	FALSE	FALSE	FALSE	FALSE	FALSE	FALSE	FALSE	FALSE	FALSE	FALSE	FALSE	FALSE	FALSE	FALSE	FALSE	FALSE	FALSE	FALSE	FALSE	FALSE
Zfp512b	58.042	58.8158	102.352	39.8944	58.4289	64.3504	92.5958	35.3219	56.0793	60.2148	40.006	93.9618	89.6132	44.5901	67.1017	80.3453	84.3493	64.742	68.9876	74.6664	TRUE	TRUE	0.958804	1.20003	0.884842	0.363423	-0.0753429	0.489738	FALSE	FALSE	FALSE	FALSE	FALSE	FALSE	FALSE	FALSE	FALSE	FALSE	FALSE	FALSE	FALSE	FALSE	FALSE	FALSE	FALSE	FALSE	FALSE	FALSE
Dnajc5	87.7548	91.6109	93.4778	61.5608	89.6828	91.6191	95.0064	64.3347	79.7993	85.7092	70.767	96.9802	98.85	72.5726	84.7764	108.62	100.106	96.0568	91.7743	98.0815	TRUE	TRUE	0.989165	1.19773	0.931531	0.0796802	-0.0445745	1.0469	FALSE	TRUE	FALSE	FALSE	FALSE	FALSE	FALSE	FALSE	FALSE	FALSE	FALSE	FALSE	FALSE	FALSE	FALSE	TRUE	FALSE	FALSE	FALSE	FALSE
Tpd52l2	47.3501	58.4488	60.5836	44.3459	52.8995	54.4313	63.6857	33.98	55.0148	54.7231	52.8487	57.507	51.8834	36.0337	52.366	48.7684	48.8815	52.7377	55.1943	50.8096	TRUE	TRUE	0.982999	0.992684	0.907619	0.954924	-0.0601124	-0.0292384	FALSE	FALSE	FALSE	FALSE	FALSE	FALSE	FALSE	FALSE	FALSE	FALSE	FALSE	FALSE	FALSE	FALSE	FALSE	FALSE	FALSE	FALSE	FALSE	FALSE
Fmr1	40.0097	20.0661	44.2016	12.2991	30.0379	22.3695	29.9332	14.0864	18.3199	20.3447	27.0682	59.7515	24.2624	21.1861	25.6653	26.4798	39.1248	13.8855	14.9224	20.7011	TRUE	TRUE	0.73125	1.11191	0.379727	0.733639	-0.4712	0.17697	FALSE	FALSE	FALSE	FALSE	FALSE	FALSE	FALSE	FALSE	FALSE	FALSE	FALSE	FALSE	FALSE	FALSE	FALSE	FALSE	FALSE	FALSE	FALSE	FALSE
Bcl11a	94.3299	100.58	104.104	84.6585	97.4552	99.1815	100.188	91.2225	98.6047	98.8931	86.6888	109.609	94.8947	96.1216	95.5081	102.841	104.876	102.054	101.783	102.447	TRUE	TRUE	1.01432	1.05715	0.780179	0.0418654	0.144433	1.26008	FALSE	TRUE	FALSE	FALSE	FALSE	FALSE	FALSE	FALSE	FALSE	FALSE	FALSE	FALSE	FALSE	FALSE	FALSE	TRUE	FALSE	FALSE	FALSE	FALSE
Il4	0	0	0	0	0	0	0.22011	0	0	0	0	0	0	0	0	0	0	0	0	0	FALSE	FALSE	LOW_EXPR	LOW_EXPR	LOW_EXPR	LOW_EXPR	LOW_EXPR	LOW_EXPR	FALSE	FALSE	FALSE	FALSE	FALSE	FALSE	FALSE	FALSE	FALSE	FALSE	FALSE	FALSE	FALSE	FALSE	FALSE	FALSE	FALSE	FALSE	FALSE	FALSE
Pxmp4	17.4123	17.1738	15.2665	17.9523	17.293	16.1766	17.6877	18.9592	16.3228	17.0053	14.6736	14.5313	21.0933	16.7895	15.7315	17.5615	15.3951	16.188	16.1208	16.1544	TRUE	TRUE	1.01922	0.945453	0.71523	0.267801	0.18096	-0.574465	FALSE	FALSE	FALSE	FALSE	FALSE	FALSE	FALSE	FALSE	FALSE	FALSE	FALSE	FALSE	FALSE	FALSE	FALSE	FALSE	FALSE	FALSE	FALSE	FALSE
Dlg3	149.73	117.795	154.029	80.873	133.762	112.354	145.156	86.0493	94.8463	103.6	98.397	143.992	146.537	98.2751	121.195	145.087	147.098	99.0391	109.992	127.539	TRUE	TRUE	0.873083	1.14262	0.482812	0.413524	-0.373062	0.437967	FALSE	FALSE	FALSE	FALSE	FALSE	FALSE	FALSE	FALSE	FALSE	FALSE	FALSE	FALSE	FALSE	FALSE	FALSE	FALSE	FALSE	FALSE	FALSE	FALSE
Gnb1l	3.20413	3.54455	2.69948	3.7878	3.37434	3.53793	3.2035	3.05623	4.12646	3.37071	3.41019	2.6313	4.22386	3.59148	3.50083	4.1055	3.06479	5.27255	4.88112	4.49331	TRUE	TRUE	1.04517	1.2135	0.625649	0.167648	0.223585	0.718302	FALSE	FALSE	FALSE	FALSE	FALSE	FALSE	FALSE	FALSE	FALSE	FALSE	FALSE	FALSE	FALSE	FALSE	FALSE	FALSE	FALSE	FALSE	FALSE	FALSE
Dbh	0.152542	0.675107	0.476539	0.344005	0.410272	0.699231	0.629574	0.484944	0.602888	0.616231	0.269671	0.299219	0.21898	0.4191	0.284445	0.477439	0.675762	0.657925	0.807091	0.666843	TRUE	TRUE	1.21064	1.04564	0.156851	0.557368	0.569203	0.192147	FALSE	FALSE	FALSE	FALSE	FALSE	FALSE	FALSE	FALSE	FALSE	FALSE	FALSE	FALSE	FALSE	FALSE	FALSE	FALSE	FALSE	FALSE	FALSE	FALSE
Mmp11	3.20595	6.10686	1.50563	6.64671	4.6564	4.71416	2.6805	9.82809	5.39074	5.05245	5.04899	3.74086	4.03788	4.39162	4.21475	2.13023	2.06387	4.86105	5.02462	3.49564	TRUE	TRUE	1.26449	0.653291	0.530873	0.260122	0.324041	-0.604066	FALSE	FALSE	FALSE	FALSE	FALSE	FALSE	FALSE	FALSE	FALSE	FALSE	FALSE	FALSE	FALSE	FALSE	FALSE	FALSE	FALSE	FALSE	FALSE	FALSE
Smarcb1	95.5944	123.361	97.8085	110.327	104.068	110.109	98.0751	120.811	123.938	115.46	113.288	80.7197	106.557	116.053	109.922	96.8364	90.2143	129.338	115.381	106.109	TRUE	TRUE	1.06023	0.953481	0.48493	0.637162	0.369917	-0.247123	FALSE	FALSE	FALSE	FALSE	FALSE	FALSE	FALSE	FALSE	FALSE	FALSE	FALSE	FALSE	FALSE	FALSE	FALSE	FALSE	FALSE	FALSE	FALSE	FALSE
Vpreb3	0	0.278167	0	0.226022	0.113011	0	0	0	0	0	0	0	0	0.139936	0	0	0.255744	0	0.403625	0.127872	FALSE	FALSE	LOW_EXPR	LOW_EXPR	LOW_EXPR	LOW_EXPR	LOW_EXPR	LOW_EXPR	FALSE	FALSE	FALSE	FALSE	FALSE	FALSE	FALSE	FALSE	FALSE	FALSE	FALSE	FALSE	FALSE	FALSE	FALSE	FALSE	FALSE	FALSE	FALSE	FALSE
Hip1r	37.9225	48.3521	40.9623	47.5482	44.2553	48.9848	43.8995	47.7804	56.7097	48.3826	49.1859	39.0275	46.1648	53.389	47.6754	41.2685	39.7782	50.0385	45.9727	43.6206	TRUE	TRUE	1.12778	0.898099	0.177237	0.203235	0.754077	-0.704055	TRUE	FALSE	FALSE	FALSE	FALSE	FALSE	TRUE	FALSE	FALSE	FALSE	FALSE	FALSE	FALSE	FALSE	FALSE	FALSE	FALSE	FALSE	FALSE	FALSE
Nsun5	13.6398	17.3359	18.2702	9.01788	15.4878	14.6429	20.1554	12.5553	12.4904	13.5991	13.3016	17.7127	17.105	12.6441	15.2033	18.5143	16.9494	16.0444	16.7291	16.8393	TRUE	TRUE	1.02622	1.13572	0.89122	0.306169	0.0700704	0.544678	FALSE	FALSE	FALSE	FALSE	FALSE	FALSE	FALSE	FALSE	FALSE	FALSE	FALSE	FALSE	FALSE	FALSE	FALSE	FALSE	FALSE	FALSE	FALSE	FALSE
Top1mt	27.8216	24.4639	29.2999	18.7816	26.1427	26.7202	26.592	19.5251	21.1303	23.8611	22.6675	29.7529	29.8269	21.4175	26.2102	30.099	26.4965	25.6517	23.6565	26.0741	TRUE	TRUE	0.937485	1.12438	0.610926	0.240884	-0.263816	0.636771	FALSE	FALSE	FALSE	FALSE	FALSE	FALSE	FALSE	FALSE	FALSE	FALSE	FALSE	FALSE	FALSE	FALSE	FALSE	FALSE	FALSE	FALSE	FALSE	FALSE
Hoxa10	0	0	0	0	0	0	0	0	0	0	0.672508	0	0	0	0	0	0	0	0	0	FALSE	FALSE	LOW_EXPR	LOW_EXPR	LOW_EXPR	LOW_EXPR	LOW_EXPR	LOW_EXPR	FALSE	FALSE	FALSE	FALSE	FALSE	FALSE	FALSE	FALSE	FALSE	FALSE	FALSE	FALSE	FALSE	FALSE	FALSE	FALSE	FALSE	FALSE	FALSE	FALSE
Hoxa4	0	0	0	0	0	0	0	0	0	0	0	0	0	0	0	0	0	0	0	0	FALSE	FALSE	LOW_EXPR	LOW_EXPR	LOW_EXPR	LOW_EXPR	LOW_EXPR	LOW_EXPR	FALSE	FALSE	FALSE	FALSE	FALSE	FALSE	FALSE	FALSE	FALSE	FALSE	FALSE	FALSE	FALSE	FALSE	FALSE	FALSE	FALSE	FALSE	FALSE	FALSE
Gm38393	18.0383	10.1325	27.2263	10.6807	14.3595	10.8729	18.1651	7.54207	12.7833	11.8281	11.6027	33.7794	13.8276	15.6195	14.7236	11.685	20.9097	10.6644	7.08541	11.1747	TRUE	TRUE	0.754481	1.0191	0.396239	0.949151	-0.451775	0.0327983	FALSE	FALSE	FALSE	FALSE	FALSE	FALSE	FALSE	FALSE	FALSE	FALSE	FALSE	FALSE	FALSE	FALSE	FALSE	FALSE	FALSE	FALSE	FALSE	FALSE
Mmp14	21.1782	22.941	18.7333	25.2351	22.0596	26.1364	23.1212	27.9103	23.0741	24.6288	61.0845	18.7867	22.6002	28.9345	25.7673	20.6802	26.5754	24.1088	25.766	24.9374	TRUE	TRUE	1.13492	0.969566	0.145763	0.675115	0.813125	-0.214108	TRUE	FALSE	FALSE	FALSE	FALSE	FALSE	TRUE	FALSE	FALSE	FALSE	FALSE	FALSE	FALSE	FALSE	FALSE	FALSE	FALSE	FALSE	FALSE	FALSE
Slc7a7	3.03055	3.91929	2.06362	2.58653	2.80854	1.94413	1.84718	2.07663	3.91421	2.01038	3.36999	2.28543	3.23241	2.21149	2.75892	1.98508	2.42654	2.57457	2.11556	2.27105	TRUE	TRUE	0.866335	0.942251	0.497537	0.750215	-0.334373	-0.151798	FALSE	FALSE	FALSE	FALSE	FALSE	FALSE	FALSE	FALSE	FALSE	FALSE	FALSE	FALSE	FALSE	FALSE	FALSE	FALSE	FALSE	FALSE	FALSE	FALSE
Oxa1l	72.9194	72.7848	70.4868	52.3646	71.6358	69.6133	76.6651	61.2465	74.3769	71.9951	68.4024	74.6519	80.053	67.4748	71.5272	78.3312	72.1431	69.6079	84.0387	75.2371	TRUE	TRUE	1.04933	1.07826	0.599179	0.2821	0.275043	0.584543	FALSE	FALSE	FALSE	FALSE	FALSE	FALSE	FALSE	FALSE	FALSE	FALSE	FALSE	FALSE	FALSE	FALSE	FALSE	FALSE	FALSE	FALSE	FALSE	FALSE
Heatr6	19.81	15.0308	19.0027	8.83188	17.0168	14.5093	23.6876	8.52031	12.1398	13.3246	11.5806	21.1454	22.5756	11.8485	16.4969	19.2511	21.9104	13.2885	13.9902	16.6206	TRUE	TRUE	0.940961	1.15747	0.823313	0.556271	-0.115223	0.307453	FALSE	FALSE	FALSE	FALSE	FALSE	FALSE	FALSE	FALSE	FALSE	FALSE	FALSE	FALSE	FALSE	FALSE	FALSE	FALSE	FALSE	FALSE	FALSE	FALSE
Ccl3	0	0.529462	0.621248	0.430208	0.479835	0	1.32969	0.66094	0.255448	0.458194	0	0.797499	0.133024	0.532706	0.332865	0.692832	0.67944	0.387873	0.576193	0.627816	FALSE	TRUE	LOW_EXPR	1.02126	LOW_EXPR	0.942178	LOW_EXPR	0.0323847	FALSE	FALSE	FALSE	FALSE	FALSE	FALSE	FALSE	FALSE	FALSE	FALSE	FALSE	FALSE	FALSE	FALSE	FALSE	FALSE	FALSE	FALSE	FALSE	FALSE
Wfdc18	2.22218	3.00786	1.8382	1.86612	2.04415	1.48574	1.09388	0.908081	2.67372	1.28981	1.29352	1.56412	0.222636	1.93539	1.42882	1.57499	1.55202	1.78685	0.849137	1.56351	TRUE	TRUE	0.746402	0.951182	0.19969	0.830679	-0.652626	-0.100413	FALSE	FALSE	FALSE	FALSE	FALSE	FALSE	FALSE	FALSE	FALSE	FALSE	FALSE	FALSE	FALSE	FALSE	FALSE	FALSE	FALSE	FALSE	FALSE	FALSE
Icam4	1.55009	2.4186	1.65512	1.86816	1.76164	2.64918	2.01085	1.25859	2.56895	2.2899	2.26367	1.28753	2.23564	2.10087	2.16826	1.49714	1.82729	1.72411	2.03843	1.7757	TRUE	TRUE	1.10489	0.866451	0.531221	0.342824	0.29302	-0.448883	FALSE	FALSE	FALSE	FALSE	FALSE	FALSE	FALSE	FALSE	FALSE	FALSE	FALSE	FALSE	FALSE	FALSE	FALSE	FALSE	FALSE	FALSE	FALSE	FALSE
Ilf2	109.585	88.9075	106.818	36.4731	97.8627	73.3245	103.501	50.4354	59.1094	66.217	84.8504	104.51	91.0813	62.1685	87.9658	105.565	106.151	61.9195	66.6521	86.1086	TRUE	TRUE	0.838813	1.18697	0.525601	0.451508	-0.336024	0.401324	FALSE	FALSE	FALSE	FALSE	FALSE	FALSE	FALSE	FALSE	FALSE	FALSE	FALSE	FALSE	FALSE	FALSE	FALSE	FALSE	FALSE	FALSE	FALSE	FALSE
Chtop	74.0408	60.3581	72.4357	56.7513	66.3969	58.0439	70.4868	50.2206	70.0178	64.0309	75.5148	68.5743	62.6015	58.0977	65.5879	69.0771	59.2694	62.4142	61.8238	62.119	TRUE	TRUE	0.944211	1.01521	0.591919	0.864283	-0.280852	0.0883715	FALSE	FALSE	FALSE	FALSE	FALSE	FALSE	FALSE	FALSE	FALSE	FALSE	FALSE	FALSE	FALSE	FALSE	FALSE	FALSE	FALSE	FALSE	FALSE	FALSE
Snapin	42.6753	35.5913	43.291	23.4927	39.1333	31.4738	36.8158	19.2271	23.1717	27.3227	31.2143	42.1883	42.0223	40.1734	41.0979	42.0808	41.8642	22.0252	30.4243	36.1442	TRUE	TRUE	0.766325	1.22812	0.20743	0.345465	-0.700633	0.507806	FALSE	FALSE	FALSE	FALSE	FALSE	FALSE	FALSE	FALSE	FALSE	FALSE	FALSE	FALSE	FALSE	FALSE	FALSE	FALSE	FALSE	FALSE	FALSE	FALSE
S100a4	8.79162	5.00055	7.8827	9.63712	8.33716	6.04253	6.77917	6.64371	6.40726	6.52549	174.539	4.19447	3.78185	7.16911	5.68179	8.68244	4.24962	7.31767	5.42859	6.37313	TRUE	TRUE	0.836716	0.993027	0.231298	0.962715	-0.634791	-0.0232021	FALSE	FALSE	FALSE	FALSE	FALSE	FALSE	FALSE	FALSE	FALSE	FALSE	FALSE	FALSE	FALSE	FALSE	FALSE	FALSE	FALSE	FALSE	FALSE	FALSE
S100a3	0.70625	0.484158	0.836784	0.300104	0.595204	0.236746	1.10587	0.257012	0.677316	0.467164	1.87653	0.412882	1.05117	0.760896	0.906032	0.426278	0.697487	0.684363	0.965452	0.690925	TRUE	TRUE	0.988364	1.11612	0.959457	0.61372	-0.0218895	0.219129	FALSE	FALSE	FALSE	FALSE	FALSE	FALSE	FALSE	FALSE	FALSE	FALSE	FALSE	FALSE	FALSE	FALSE	FALSE	FALSE	FALSE	FALSE	FALSE	FALSE
S100a5	0	0	0	0	0	0.272809	0.238565	0	0.235457	0.237011	0	0	0	0	0	0	0	0	0	0	FALSE	FALSE	LOW_EXPR	LOW_EXPR	LOW_EXPR	LOW_EXPR	LOW_EXPR	LOW_EXPR	FALSE	FALSE	FALSE	FALSE	FALSE	FALSE	FALSE	FALSE	FALSE	FALSE	FALSE	FALSE	FALSE	FALSE	FALSE	FALSE	FALSE	FALSE	FALSE	FALSE
S100a6	27.7697	38.3271	30.6503	44.8085	34.4887	29.007	30.7145	42.2841	39.7796	35.247	340.42	26.9646	33.1688	40.3614	36.7651	30.2529	23.8192	38.3782	37.0873	33.6701	TRUE	TRUE	1.0016	0.914821	0.991323	0.539076	0.00561253	-0.322147	FALSE	FALSE	FALSE	FALSE	FALSE	FALSE	FALSE	FALSE	FALSE	FALSE	FALSE	FALSE	FALSE	FALSE	FALSE	FALSE	FALSE	FALSE	FALSE	FALSE
Icam2	5.22158	7.78297	5.71037	9.88434	6.74667	8.33391	6.75401	9.73611	7.642	7.98795	7.94512	6.08533	6.80737	8.20403	7.37624	5.66257	4.21558	7.24864	4.34272	5.00264	TRUE	TRUE	1.12637	0.680946	0.464907	0.0271949	0.374987	-1.37912	FALSE	TRUE	FALSE	FALSE	FALSE	FALSE	FALSE	FALSE	FALSE	FALSE	FALSE	FALSE	FALSE	FALSE	TRUE	FALSE	FALSE	FALSE	FALSE	FALSE
Mapk7	16.691	25.5439	23.5226	20.6048	22.0637	21.872	13.3832	17.4445	21.9236	19.6583	26.3321	19.0717	26.809	18.4683	22.7019	20.4565	22.403	20.5342	20.7553	20.6447	TRUE	TRUE	0.86715	1.12432	0.336256	0.299671	-0.513393	0.554294	FALSE	FALSE	FALSE	FALSE	FALSE	FALSE	FALSE	FALSE	FALSE	FALSE	FALSE	FALSE	FALSE	FALSE	FALSE	FALSE	FALSE	FALSE	FALSE	FALSE
Epn2	136.95	130.175	116.257	95.4348	123.216	116.337	120.17	92.2602	153.147	118.253	105.082	133.646	122.335	175.329	127.99	153.036	152.157	115.245	124.623	138.39	TRUE	TRUE	1.00644	1.13049	0.961816	0.356011	0.0248739	0.498317	FALSE	FALSE	FALSE	FALSE	FALSE	FALSE	FALSE	FALSE	FALSE	FALSE	FALSE	FALSE	FALSE	FALSE	FALSE	FALSE	FALSE	FALSE	FALSE	FALSE
B9d1	37.6055	38.7973	38.5025	53.5014	38.6499	41.8669	43.703	54.4116	46.6814	45.1922	47.0642	41.0409	42.4475	50.7523	44.7558	42.5069	40.6101	47.3507	42.694	42.6004	TRUE	TRUE	1.10713	0.928437	0.369657	0.320176	0.479741	-0.533215	FALSE	FALSE	FALSE	FALSE	FALSE	FALSE	FALSE	FALSE	FALSE	FALSE	FALSE	FALSE	FALSE	FALSE	FALSE	FALSE	FALSE	FALSE	FALSE	FALSE
Sec24b	45.1226	41.2935	54.7398	25.7237	43.208	32.2741	50.9733	35.1691	27.1866	33.7216	31.5395	58.7152	46.5197	30.3013	39.0296	50.0244	47.5976	30.8393	35.3354	41.4665	TRUE	TRUE	0.874014	1.12326	0.5269	0.535886	-0.333641	0.325872	FALSE	FALSE	FALSE	FALSE	FALSE	FALSE	FALSE	FALSE	FALSE	FALSE	FALSE	FALSE	FALSE	FALSE	FALSE	FALSE	FALSE	FALSE	FALSE	FALSE
N4bp3	22.2159	27.0366	20.4265	38.1317	24.6263	29.6588	23.5678	43.1655	35.0437	32.3512	36.406	25.4811	30.1699	36.1309	33.1504	22.9775	22.6456	32.7943	34.4159	27.8859	TRUE	TRUE	1.21514	0.860587	0.344411	0.406223	0.508643	-0.442277	FALSE	FALSE	FALSE	FALSE	FALSE	FALSE	FALSE	FALSE	FALSE	FALSE	FALSE	FALSE	FALSE	FALSE	FALSE	FALSE	FALSE	FALSE	FALSE	FALSE
Rmnd5b	75.8447	80.5847	81.6536	73.383	78.2147	84.1747	87.603	75.2928	84.7259	84.4503	73.5084	85.5512	92.5526	76.147	80.8491	94.6786	83.7283	90.2322	94.5618	92.397	TRUE	TRUE	1.06486	1.09408	0.174691	0.0782023	0.758097	1.04624	TRUE	TRUE	FALSE	FALSE	FALSE	FALSE	TRUE	FALSE	FALSE	FALSE	FALSE	FALSE	FALSE	FALSE	FALSE	TRUE	FALSE	FALSE	FALSE	FALSE
Nhp2	74.8519	83.7619	64.3599	122.42	79.3069	92.3209	74.1108	110.635	102.426	97.3737	98.2794	67.0204	78.0058	97.9993	88.0025	80.5216	62.2541	96.6908	92.6588	86.5902	TRUE	TRUE	1.09816	0.875836	0.588171	0.324327	0.284985	-0.53431	FALSE	FALSE	FALSE	FALSE	FALSE	FALSE	FALSE	FALSE	FALSE	FALSE	FALSE	FALSE	FALSE	FALSE	FALSE	FALSE	FALSE	FALSE	FALSE	FALSE
Vps9d1	53.6326	55.1224	54.8892	56.7303	55.0058	64.4874	51.618	44.9482	55.3587	53.4884	50.7596	57.5575	66.2352	52.4995	55.0285	64.2032	55.2885	55.2617	60.3119	57.8002	TRUE	TRUE	0.982182	1.0854	0.818252	0.351404	-0.118608	0.499671	FALSE	FALSE	FALSE	FALSE	FALSE	FALSE	FALSE	FALSE	FALSE	FALSE	FALSE	FALSE	FALSE	FALSE	FALSE	FALSE	FALSE	FALSE	FALSE	FALSE
Zfp276	12.2134	15.5983	13.869	10.2228	13.0412	11.0019	19.0628	10.7355	13.6572	12.3296	10.6882	17.3361	15.2588	13.136	14.1974	16.6087	16.3043	17.8085	20.7409	17.2086	TRUE	TRUE	1.04738	1.3012	0.78593	0.0991821	0.138928	0.952712	FALSE	TRUE	FALSE	FALSE	FALSE	FALSE	FALSE	FALSE	FALSE	FALSE	FALSE	FALSE	FALSE	FALSE	FALSE	FALSE	TRUE	FALSE	FALSE	FALSE
C1ql4	0	0	0	0	0	0	0.230376	0	0	0	1.37798	0	0	0	0	0	0	0.117879	0.336662	0.0589394	FALSE	FALSE	LOW_EXPR	LOW_EXPR	LOW_EXPR	LOW_EXPR	LOW_EXPR	LOW_EXPR	FALSE	FALSE	FALSE	FALSE	FALSE	FALSE	FALSE	FALSE	FALSE	FALSE	FALSE	FALSE	FALSE	FALSE	FALSE	FALSE	FALSE	FALSE	FALSE	FALSE
Mfsd10	24.9595	24.6397	27.4409	23.367	24.7996	28.5943	27.2959	25.1811	29.3021	27.9451	27.3881	33.9094	26.9303	17.9205	27.1592	33.4483	35.7831	35.7361	31.0751	34.5922	TRUE	TRUE	1.09732	1.22843	0.091879	0.00429847	0.963394	2.15354	TRUE	TRUE	FALSE	FALSE	FALSE	FALSE	TRUE	FALSE	FALSE	FALSE	FALSE	FALSE	FALSE	FALSE	FALSE	FALSE	TRUE	FALSE	FALSE	FALSE
Luzp1	64.4047	48.9387	64.4526	29.5154	56.6717	19.1062	58.3898	35.1977	36.7138	35.9557	42.7703	64.267	52.5791	43.2027	47.8909	58.3144	64.1929	37.6194	44.9475	51.631	TRUE	TRUE	0.72336	1.36766	0.257171	0.217316	-0.623293	0.685728	FALSE	FALSE	FALSE	FALSE	FALSE	FALSE	FALSE	FALSE	FALSE	FALSE	FALSE	FALSE	FALSE	FALSE	FALSE	FALSE	FALSE	FALSE	FALSE	FALSE
Slc13a2	0	0	0	0	0	0	0	0	0	0	0	0	0	0	0	0	0	0	0	0	FALSE	FALSE	LOW_EXPR	LOW_EXPR	LOW_EXPR	LOW_EXPR	LOW_EXPR	LOW_EXPR	FALSE	FALSE	FALSE	FALSE	FALSE	FALSE	FALSE	FALSE	FALSE	FALSE	FALSE	FALSE	FALSE	FALSE	FALSE	FALSE	FALSE	FALSE	FALSE	FALSE
Kctd10	88.3406	94.9395	54.6621	75.1825	81.7616	96.5946	89.1077	68.1931	91.0217	90.0647	76.5435	72.8285	73.4286	93.6433	74.9861	77.5463	82.6072	84.4982	96.5959	83.5527	TRUE	TRUE	1.10089	0.989423	0.491082	0.905568	0.364914	-0.0614519	FALSE	FALSE	FALSE	FALSE	FALSE	FALSE	FALSE	FALSE	FALSE	FALSE	FALSE	FALSE	FALSE	FALSE	FALSE	FALSE	FALSE	FALSE	FALSE	FALSE
Poldip2	170.09	190.179	163.344	158.555	166.717	195.629	174.375	184.597	197.967	190.113	185.46	162.651	194.655	187.221	186.34	178.479	170.993	200.939	196.214	187.346	TRUE	TRUE	1.1029	0.992123	0.0933499	0.873656	0.990803	-0.082508	TRUE	FALSE	FALSE	FALSE	FALSE	FALSE	TRUE	FALSE	FALSE	FALSE	FALSE	FALSE	FALSE	FALSE	FALSE	FALSE	FALSE	FALSE	FALSE	FALSE
Sebox	14.4521	13.2128	10.2034	15.4878	13.8325	11.0427	10.035	14.591	16.2868	12.8168	15.5162	12.3461	12.7611	14.8645	13.8128	10.4388	12.2643	14.7862	11.8456	12.0549	TRUE	TRUE	0.974697	0.951429	0.857122	0.717538	-0.0915121	-0.184307	FALSE	FALSE	FALSE	FALSE	FALSE	FALSE	FALSE	FALSE	FALSE	FALSE	FALSE	FALSE	FALSE	FALSE	FALSE	FALSE	FALSE	FALSE	FALSE	FALSE
Ift20	80.5171	66.6518	79.3856	53.6058	73.0187	66.2541	77.7268	62.9852	58.7197	64.6196	64.4509	75.7207	67.3955	58.1721	65.9232	66.7414	70.7658	60.0204	61.4366	64.089	TRUE	TRUE	0.948701	0.97489	0.647189	0.736403	-0.23918	-0.174498	FALSE	FALSE	FALSE	FALSE	FALSE	FALSE	FALSE	FALSE	FALSE	FALSE	FALSE	FALSE	FALSE	FALSE	FALSE	FALSE	FALSE	FALSE	FALSE	FALSE
Col6a1	15.6418	13.7547	30.1324	7.20061	14.6983	19.1039	22.4268	9.24934	11.3272	15.2156	12.0143	35.5459	21.884	10.6217	16.9492	23.3705	25.8571	17.8554	14.605	20.6129	TRUE	TRUE	0.932748	1.30543	0.847585	0.271461	-0.0994719	0.598054	FALSE	FALSE	FALSE	FALSE	FALSE	FALSE	FALSE	FALSE	FALSE	FALSE	FALSE	FALSE	FALSE	FALSE	FALSE	FALSE	FALSE	FALSE	FALSE	FALSE
Pcbp3	59.7649	73.6865	59	66.8861	63.3255	74.1587	63.5374	83.0058	81.2152	77.6869	76.2207	57.2339	63.8814	72.3907	68.136	64.7749	60.4634	77.6619	84.3939	71.2184	TRUE	TRUE	1.16293	0.951885	0.106001	0.624987	0.942161	-0.255685	TRUE	FALSE	FALSE	FALSE	FALSE	FALSE	TRUE	FALSE	FALSE	FALSE	FALSE	FALSE	FALSE	FALSE	FALSE	FALSE	FALSE	FALSE	FALSE	FALSE
Lgals9	14.6904	14.0961	12.3339	13.9019	13.999	15.0895	12.969	14.1364	13.4304	13.7834	15.3975	12.5113	15.7552	15.0684	15.233	11.9383	13.9686	14.211	13.1635	13.566	TRUE	TRUE	1.01058	0.959323	0.832504	0.428025	0.102906	-0.396184	FALSE	FALSE	FALSE	FALSE	FALSE	FALSE	FALSE	FALSE	FALSE	FALSE	FALSE	FALSE	FALSE	FALSE	FALSE	FALSE	FALSE	FALSE	FALSE	FALSE
Araf	87.1819	67.3301	89.3359	63.2625	77.256	63.6585	89.3055	66.4799	54.7877	65.0692	66.7923	91.3242	72.1821	63.1853	69.4872	78.8866	87.8132	55.8533	70.0191	74.4529	TRUE	TRUE	0.893634	1.0664	0.440033	0.663408	-0.411286	0.227616	FALSE	FALSE	FALSE	FALSE	FALSE	FALSE	FALSE	FALSE	FALSE	FALSE	FALSE	FALSE	FALSE	FALSE	FALSE	FALSE	FALSE	FALSE	FALSE	FALSE
Cfp	13.0359	14.0254	22.6967	3.19457	13.5306	8.08279	18.1348	3.24873	4.46718	6.27499	5.11471	22.2496	17.585	5.50064	11.5428	16.8952	20.3916	7.77884	9.32417	13.1097	TRUE	TRUE	0.653902	1.56928	0.398063	0.301802	-0.450527	0.558592	FALSE	FALSE	FALSE	FALSE	FALSE	FALSE	FALSE	FALSE	FALSE	FALSE	FALSE	FALSE	FALSE	FALSE	FALSE	FALSE	FALSE	FALSE	FALSE	FALSE
Timp1	0	0.574134	0	0	0	1.37069	0.751809	1.39457	0.225057	1.06125	6.88461	0.23061	0.865485	0.982006	0.923745	0	0	0.897279	0	0	TRUE	TRUE	2.2307	0.504566	0.0453213	0.0945322	1.08685	-0.870473	TRUE	TRUE	FALSE	FALSE	FALSE	FALSE	FALSE	FALSE	FALSE	TRUE	FALSE	FALSE	FALSE	TRUE	FALSE	FALSE	FALSE	FALSE	FALSE	FALSE
Uxt	17.2113	14.8051	12.8592	19.5862	16.0082	16.3348	13.556	15.9691	15.3696	15.6694	28.8685	14.8463	13.8793	16.9557	15.901	15.1185	15.5319	13.7908	12.1189	14.4547	TRUE	TRUE	0.951367	0.926151	0.628307	0.281215	-0.247168	-0.563393	FALSE	FALSE	FALSE	FALSE	FALSE	FALSE	FALSE	FALSE	FALSE	FALSE	FALSE	FALSE	FALSE	FALSE	FALSE	FALSE	FALSE	FALSE	FALSE	FALSE
Cnnm3	20.3024	27.1088	23.9845	21.1041	22.5443	28.3052	25.5454	21.3186	23.9048	24.7251	21.717	23.3042	28.2172	23.1848	23.2445	24.9711	25.0586	30.1428	30.0233	27.5409	TRUE	TRUE	1.06957	1.11004	0.469542	0.22793	0.377037	0.655529	FALSE	FALSE	FALSE	FALSE	FALSE	FALSE	FALSE	FALSE	FALSE	FALSE	FALSE	FALSE	FALSE	FALSE	FALSE	FALSE	FALSE	FALSE	FALSE	FALSE
Lman2l	93.1218	100.665	87.5238	71.1294	90.3228	71.8417	69.7518	62.0964	65.9246	67.8382	76.0969	96.3858	101.833	74.6551	86.2413	88.4508	70.933	91.9696	75.6609	82.0558	TRUE	TRUE	0.766319	1.21133	0.0204653	0.039395	-1.55059	1.29992	TRUE	TRUE	FALSE	FALSE	FALSE	TRUE	FALSE	FALSE	FALSE	FALSE	FALSE	FALSE	FALSE	FALSE	FALSE	FALSE	TRUE	FALSE	FALSE	FALSE
Mcm3ap	32.5848	37.3458	39.4178	24.2604	34.9653	34.9869	37.8326	24.0695	30.2736	32.6303	28.3259	36.3881	41.8317	28.977	32.6825	44.1987	39.2468	36.8252	36.9622	38.1045	TRUE	TRUE	0.952466	1.23281	0.733364	0.0732214	-0.176509	1.0688	FALSE	TRUE	FALSE	FALSE	FALSE	FALSE	FALSE	FALSE	FALSE	FALSE	FALSE	FALSE	FALSE	FALSE	FALSE	FALSE	TRUE	FALSE	FALSE	FALSE
Pcnt	19.0754	18.2602	21.5453	12.9125	18.6678	26.5737	26.3502	14.776	16.4254	21.3878	16.2226	20.3445	21.3134	17.4139	18.8792	21.5453	23.3112	19.6479	20.4972	21.0213	TRUE	TRUE	1.16711	1.01017	0.429524	0.948461	0.417719	0.0331847	FALSE	FALSE	FALSE	FALSE	FALSE	FALSE	FALSE	FALSE	FALSE	FALSE	FALSE	FALSE	FALSE	FALSE	FALSE	FALSE	FALSE	FALSE	FALSE	FALSE
Ftcd	0	0	0	0	0	0	0.050947	0	0	0	0	0	0	0	0	0	0	0	0	0	FALSE	FALSE	LOW_EXPR	LOW_EXPR	LOW_EXPR	LOW_EXPR	LOW_EXPR	LOW_EXPR	FALSE	FALSE	FALSE	FALSE	FALSE	FALSE	FALSE	FALSE	FALSE	FALSE	FALSE	FALSE	FALSE	FALSE	FALSE	FALSE	FALSE	FALSE	FALSE	FALSE
Mxd1	13.1949	15.8272	16.7246	8.73554	14.511	18.1659	18.635	10.2058	13.2971	15.7315	11.1792	14.1049	17.9625	12.8	13.4524	17.4668	16.3328	14.9718	17.45	16.8914	TRUE	TRUE	1.10307	1.09498	0.609595	0.508947	0.264373	0.342893	FALSE	FALSE	FALSE	FALSE	FALSE	FALSE	FALSE	FALSE	FALSE	FALSE	FALSE	FALSE	FALSE	FALSE	FALSE	FALSE	FALSE	FALSE	FALSE	FALSE
Gmcl1	25.1638	14.2308	27.8013	8.93399	19.6973	16.872	25.6929	13.0003	12.7726	14.9362	15.8794	35.8843	19.8759	15.235	17.8776	26.5184	27.8232	11.6684	14.119	20.3187	TRUE	TRUE	0.900269	1.16764	0.730297	0.587185	-0.178962	0.283955	FALSE	FALSE	FALSE	FALSE	FALSE	FALSE	FALSE	FALSE	FALSE	FALSE	FALSE	FALSE	FALSE	FALSE	FALSE	FALSE	FALSE	FALSE	FALSE	FALSE
Snrnp27	110.159	121.27	106.463	139.858	115.715	106.958	106.213	129.488	115.233	111.096	113.158	102.342	106.209	117.778	109.684	103.041	101.812	110.117	104.791	103.916	TRUE	TRUE	0.958605	0.917089	0.610548	0.145936	-0.267085	-0.827802	FALSE	TRUE	FALSE	FALSE	FALSE	FALSE	FALSE	FALSE	FALSE	FALSE	FALSE	FALSE	FALSE	FALSE	FALSE	TRUE	FALSE	FALSE	FALSE	FALSE
Oas1c	1.07594	0.708108	1.23691	0.863047	0.969495	1.12951	1.29564	0.942859	0.748148	1.03618	1.3252	1.13324	0.777996	0.769132	0.955618	0.671784	1.10814	0.634021	0.939279	0.805532	TRUE	TRUE	1.03946	0.875259	0.738298	0.287092	0.134458	-0.447121	FALSE	FALSE	FALSE	FALSE	FALSE	FALSE	FALSE	FALSE	FALSE	FALSE	FALSE	FALSE	FALSE	FALSE	FALSE	FALSE	FALSE	FALSE	FALSE	FALSE
Oas1h	0	0	0	0	0	0	0	0	0	0	0	0	0	0	0	0	0	0	0	0	FALSE	FALSE	LOW_EXPR	LOW_EXPR	LOW_EXPR	LOW_EXPR	LOW_EXPR	LOW_EXPR	FALSE	FALSE	FALSE	FALSE	FALSE	FALSE	FALSE	FALSE	FALSE	FALSE	FALSE	FALSE	FALSE	FALSE	FALSE	FALSE	FALSE	FALSE	FALSE	FALSE
Ocrl	55.2835	33.5314	64.3006	16.3104	44.4075	37.5951	66.8976	23.3609	27.0455	32.3203	36.6521	70.6244	44.9046	31.5895	40.7784	60.8618	63.307	28.3707	31.183	46.0224	TRUE	TRUE	0.915259	1.18371	0.81237	0.61514	-0.123601	0.264031	FALSE	FALSE	FALSE	FALSE	FALSE	FALSE	FALSE	FALSE	FALSE	FALSE	FALSE	FALSE	FALSE	FALSE	FALSE	FALSE	FALSE	FALSE	FALSE	FALSE
Calm1	714.858	513.34	696.095	382.702	604.717	478.762	637.882	434.822	458.526	468.644	481.036	670.656	605.201	481.912	543.557	644.049	682.501	424.687	476.625	560.337	TRUE	TRUE	0.871371	1.10829	0.447927	0.510272	-0.405659	0.349665	FALSE	FALSE	FALSE	FALSE	FALSE	FALSE	FALSE	FALSE	FALSE	FALSE	FALSE	FALSE	FALSE	FALSE	FALSE	FALSE	FALSE	FALSE	FALSE	FALSE
Agpat3	225.392	256.931	231.317	236.084	233.701	242.301	243.458	211.318	228.236	235.269	215.618	224.218	250.511	245.693	234.956	253.03	241.632	262.733	245.801	249.416	TRUE	TRUE	0.974351	1.08399	0.570529	0.0694249	-0.298474	1.0973	FALSE	TRUE	FALSE	FALSE	FALSE	FALSE	FALSE	FALSE	FALSE	FALSE	FALSE	FALSE	FALSE	FALSE	FALSE	TRUE	FALSE	FALSE	FALSE	FALSE
Slc26a3	0.192288	0.0878612	0.299879	0.0317289	0.140075	0.283805	0.11632	0.29279	0.0861039	0.200063	0.138837	0.392545	0.229157	0.0294671	0.183997	0.285072	0.258652	0.219562	0.0798293	0.239107	FALSE	FALSE	LOW_EXPR	LOW_EXPR	LOW_EXPR	LOW_EXPR	LOW_EXPR	LOW_EXPR	FALSE	FALSE	FALSE	FALSE	FALSE	FALSE	FALSE	FALSE	FALSE	FALSE	FALSE	FALSE	FALSE	FALSE	FALSE	FALSE	FALSE	FALSE	FALSE	FALSE
Sema6b	81.8989	104.749	84.0544	128.518	94.4018	112.412	84.3542	128.064	125.139	118.776	115.46	87.9182	102.605	121.958	109.032	95.0578	85.3017	123.3	114.878	104.968	TRUE	TRUE	1.12649	0.930456	0.422825	0.575352	0.428539	-0.294977	FALSE	FALSE	FALSE	FALSE	FALSE	FALSE	FALSE	FALSE	FALSE	FALSE	FALSE	FALSE	FALSE	FALSE	FALSE	FALSE	FALSE	FALSE	FALSE	FALSE
Uhrf1	1.9932	1.08215	1.2171	1.10865	1.16287	0.942522	1.10066	1.71807	2.23727	1.40936	1.92323	1.65073	1.12498	1.53298	1.59185	1.43731	1.3661	1.3148	0.991774	1.34045	TRUE	TRUE	1.08072	0.888913	0.698722	0.504904	0.178767	-0.305726	FALSE	FALSE	FALSE	FALSE	FALSE	FALSE	FALSE	FALSE	FALSE	FALSE	FALSE	FALSE	FALSE	FALSE	FALSE	FALSE	FALSE	FALSE	FALSE	FALSE
Dpp9	79.74	88.8051	77.8992	70.8602	78.8196	73.5686	65.9179	69.6405	75.7339	71.6046	74.1478	79.4921	87.8893	77.6613	78.5767	80.1633	78.807	87.5967	75.4357	79.4851	TRUE	TRUE	0.898393	1.12948	0.107158	0.0327068	-0.935737	1.36144	TRUE	TRUE	FALSE	FALSE	FALSE	FALSE	TRUE	FALSE	FALSE	FALSE	FALSE	FALSE	FALSE	FALSE	FALSE	TRUE	FALSE	FALSE	FALSE	FALSE
Ramp2	92.315	93.4777	73.8084	82.8275	87.5712	81.9788	64.9051	107.835	119.09	94.9067	105.225	73.2026	104.253	80.8522	92.5526	88.6686	76.2401	106.778	95.7935	92.2311	TRUE	TRUE	1.09111	0.983159	0.57165	0.912795	0.297909	-0.0569012	FALSE	FALSE	FALSE	FALSE	FALSE	FALSE	FALSE	FALSE	FALSE	FALSE	FALSE	FALSE	FALSE	FALSE	FALSE	FALSE	FALSE	FALSE	FALSE	FALSE
Lsr	10.7191	11.7028	8.68479	19.0245	11.211	15.7298	13.5541	19.896	15.0024	15.3661	16.8584	8.49948	15.2647	16.4189	15.8418	10.4137	8.84386	12.9384	16.2691	11.6761	TRUE	TRUE	1.26953	0.762516	0.230455	0.112757	0.654803	-0.906865	FALSE	TRUE	FALSE	FALSE	FALSE	FALSE	FALSE	FALSE	FALSE	FALSE	FALSE	FALSE	FALSE	FALSE	TRUE	FALSE	FALSE	FALSE	FALSE	FALSE
Gramd1a	107.86	141.331	149.57	119.47	130.401	146.065	138.284	140.168	156.479	143.117	128.544	140.774	157.794	139.84	140.307	156.75	119.923	161.863	159.816	158.283	TRUE	TRUE	1.12065	1.02977	0.184226	0.700577	0.746539	0.200809	FALSE	FALSE	FALSE	FALSE	FALSE	FALSE	FALSE	FALSE	FALSE	FALSE	FALSE	FALSE	FALSE	FALSE	FALSE	FALSE	FALSE	FALSE	FALSE	FALSE
Hpn	1.12446	2.13913	4.31786	0.97296	1.63179	2.47959	3.52844	2.69415	1.53542	2.58687	1.30772	3.04748	5.25734	1.71498	2.38123	2.74906	2.66314	1.86722	3.20875	2.7061	TRUE	TRUE	1.15948	1.02048	0.646925	0.903489	0.227917	0.0574381	FALSE	FALSE	FALSE	FALSE	FALSE	FALSE	FALSE	FALSE	FALSE	FALSE	FALSE	FALSE	FALSE	FALSE	FALSE	FALSE	FALSE	FALSE	FALSE	FALSE
Gabrg1	10.6622	7.78148	12.3888	10.6562	10.6592	8.39707	8.15215	8.09048	9.12308	8.27461	8.82306	12.5675	7.44026	10.9103	9.86669	6.80817	10.4902	7.13609	5.92889	6.97213	TRUE	TRUE	0.822348	0.904946	0.0972798	0.439694	-0.934069	-0.394476	TRUE	FALSE	FALSE	FALSE	FALSE	TRUE	FALSE	FALSE	FALSE	FALSE	FALSE	FALSE	FALSE	FALSE	FALSE	FALSE	FALSE	FALSE	FALSE	FALSE
Ckb	1739.84	2480.1	1683.49	2934.81	2109.97	2663	1991.56	3253.15	3075.69	2869.34	2649.3	1572.08	2097.34	2872.71	2373.32	1891.13	1864.17	2827.19	2633.33	2262.23	TRUE	TRUE	1.24266	0.839097	0.240932	0.283326	0.650503	-0.589019	FALSE	FALSE	FALSE	FALSE	FALSE	FALSE	FALSE	FALSE	FALSE	FALSE	FALSE	FALSE	FALSE	FALSE	FALSE	FALSE	FALSE	FALSE	FALSE	FALSE
Sp1	13.1615	6.93815	12.8011	5.41871	9.86962	7.51852	10.7858	5.90536	5.99767	6.75809	11.4665	13.0042	10.7774	7.5425	11.122	11.573	12.3478	4.11122	6.54037	9.05667	TRUE	TRUE	0.798806	1.13553	0.410465	0.650368	-0.432814	0.233307	FALSE	FALSE	FALSE	FALSE	FALSE	FALSE	FALSE	FALSE	FALSE	FALSE	FALSE	FALSE	FALSE	FALSE	FALSE	FALSE	FALSE	FALSE	FALSE	FALSE
Itgb7	0.468023	0.529652	0.568305	0.826405	0.548978	0.7608	0.866817	0.902298	0.890942	0.87888	1.58576	0.571133	0.865709	0.73558	0.800645	0.732479	0.455646	1.21304	1.13649	0.934484	TRUE	TRUE	1.23415	1.02154	0.0234889	0.876809	0.95071	0.0633338	TRUE	FALSE	FALSE	FALSE	FALSE	FALSE	FALSE	TRUE	FALSE	FALSE	FALSE	FALSE	FALSE	FALSE	FALSE	FALSE	FALSE	FALSE	FALSE	FALSE
Myg1	80.2166	98.8165	81.1975	73.6628	80.7071	88.2811	76.9292	89.7113	86.2543	87.2677	84.5772	74.9906	93.3348	91.2779	87.9276	79.0088	89.9802	92.6234	87.3634	88.6718	TRUE	TRUE	1.02168	1.02273	0.77548	0.652644	0.147975	0.233873	FALSE	FALSE	FALSE	FALSE	FALSE	FALSE	FALSE	FALSE	FALSE	FALSE	FALSE	FALSE	FALSE	FALSE	FALSE	FALSE	FALSE	FALSE	FALSE	FALSE
Rarg	13.093	15.5042	16.8066	10.7506	14.2986	16.612	16.8459	14.5426	16.3821	16.497	14.5882	16.658	16.1637	14.4319	15.3759	16.1892	14.6525	15.0744	15.6485	15.3615	TRUE	TRUE	1.14149	0.957552	0.202713	0.302029	0.69089	-0.522595	FALSE	FALSE	FALSE	FALSE	FALSE	FALSE	FALSE	FALSE	FALSE	FALSE	FALSE	FALSE	FALSE	FALSE	FALSE	FALSE	FALSE	FALSE	FALSE	FALSE
Pfdn5	306.784	295.146	288.453	514.334	300.965	394.049	274.903	434.94	381.239	387.644	382.1	271.773	262.326	317.406	294.59	281.333	231.335	354.939	314.612	297.972	TRUE	TRUE	1.05716	0.796312	0.765152	0.128603	0.156187	-0.879796	FALSE	TRUE	FALSE	FALSE	FALSE	FALSE	FALSE	FALSE	FALSE	FALSE	FALSE	FALSE	FALSE	FALSE	TRUE	FALSE	FALSE	FALSE	FALSE	FALSE
Efnb2	26.3181	20.889	30.9376	18.3532	23.6035	22.0277	29.4974	17.126	17.6302	19.8289	20.1203	27.3742	23.1484	19.4576	21.6343	28.9301	29.8907	17.9224	19.1662	24.0482	TRUE	TRUE	0.896276	1.10906	0.548049	0.592416	-0.314253	0.279329	FALSE	FALSE	FALSE	FALSE	FALSE	FALSE	FALSE	FALSE	FALSE	FALSE	FALSE	FALSE	FALSE	FALSE	FALSE	FALSE	FALSE	FALSE	FALSE	FALSE
Rrp15	8.96562	10.5119	10.8317	7.08441	9.73874	8.21889	9.94899	8.59312	9.0464	8.81976	5.97401	12.066	8.6826	5.42174	7.32831	12.816	9.90547	6.9024	6.19554	8.40394	TRUE	TRUE	0.959735	1.00032	0.686329	0.998531	-0.201253	0.000930009	FALSE	FALSE	FALSE	FALSE	FALSE	FALSE	FALSE	FALSE	FALSE	FALSE	FALSE	FALSE	FALSE	FALSE	FALSE	FALSE	FALSE	FALSE	FALSE	FALSE
Rnd2	120.904	70.4328	55.9625	86.2196	78.3262	155.321	54.4325	85.4057	90.9477	88.1767	71.6611	46.8584	61.5547	82.1239	66.6079	124.148	57.9989	75.3163	72.0542	73.6853	TRUE	TRUE	1.15674	0.854191	0.622752	0.600814	0.258677	-0.27552	FALSE	FALSE	FALSE	FALSE	FALSE	FALSE	FALSE	FALSE	FALSE	FALSE	FALSE	FALSE	FALSE	FALSE	FALSE	FALSE	FALSE	FALSE	FALSE	FALSE
Srr	75.5322	46.8301	72.4038	27.6079	59.617	46.1748	59.2866	35.2419	39.4729	42.8238	44.7598	77.3695	53.1335	46.1005	49.617	62.0691	69.8959	36.5088	37.4195	49.7443	TRUE	TRUE	0.81193	1.14117	0.430626	0.544748	-0.420704	0.319289	FALSE	FALSE	FALSE	FALSE	FALSE	FALSE	FALSE	FALSE	FALSE	FALSE	FALSE	FALSE	FALSE	FALSE	FALSE	FALSE	FALSE	FALSE	FALSE	FALSE
Sync	0.808933	0.781311	0.819106	0.368258	0.795122	0.244036	1.07911	0.893817	0.773107	0.833462	0.549958	1.32277	0.818299	0.731552	0.774926	0.654366	0.575102	0.31525	0.294663	0.445176	TRUE	TRUE	1.04447	0.769404	0.808568	0.202333	0.102232	-0.573048	FALSE	FALSE	FALSE	FALSE	FALSE	FALSE	FALSE	FALSE	FALSE	FALSE	FALSE	FALSE	FALSE	FALSE	FALSE	FALSE	FALSE	FALSE	FALSE	FALSE
Fndc5	104.037	119.433	105.518	110.131	107.824	115.781	99.6691	114.282	120.57	115.031	104.665	107.633	123.906	119.512	113.572	111.987	105.69	117.789	109.649	110.818	TRUE	TRUE	1.02535	0.988532	0.64048	0.810226	0.243648	-0.124272	FALSE	FALSE	FALSE	FALSE	FALSE	FALSE	FALSE	FALSE	FALSE	FALSE	FALSE	FALSE	FALSE	FALSE	FALSE	FALSE	FALSE	FALSE	FALSE	FALSE
Acp5	1.25883	1.09115	1.37509	2.83799	1.31696	0.952871	1.49585	1.95675	1.71617	1.60601	1.9018	1.14503	2.40463	1.63251	1.76715	1.4374	1.41728	1.14	2.01988	1.42734	TRUE	TRUE	0.948452	0.986817	0.817114	0.927747	-0.108893	-0.0401806	FALSE	FALSE	FALSE	FALSE	FALSE	FALSE	FALSE	FALSE	FALSE	FALSE	FALSE	FALSE	FALSE	FALSE	FALSE	FALSE	FALSE	FALSE	FALSE	FALSE
Cnn1	1.11375	0.489714	0.932699	0.783929	0.858314	3.35252	1.03592	1.68636	2.25414	1.97025	1.99843	0.754199	2.50767	1.94009	1.96926	1.32558	0.762528	1.47629	1.22269	1.27413	TRUE	TRUE	1.9415	0.657094	0.0489694	0.13614	1.12092	-0.784055	TRUE	TRUE	FALSE	FALSE	FALSE	FALSE	FALSE	FALSE	TRUE	FALSE	FALSE	FALSE	FALSE	TRUE	FALSE	FALSE	FALSE	FALSE	FALSE	FALSE
Fbxo9	121.457	109.269	133.602	77.322	115.363	113.128	127.783	87.4645	92.8067	102.967	88.9293	122.814	123.346	91.5686	107.191	127.162	132.39	94.9689	95.2347	111.199	TRUE	TRUE	0.953867	1.06752	0.748917	0.621109	-0.167029	0.259492	FALSE	FALSE	FALSE	FALSE	FALSE	FALSE	FALSE	FALSE	FALSE	FALSE	FALSE	FALSE	FALSE	FALSE	FALSE	FALSE	FALSE	FALSE	FALSE	FALSE
Vps50	44.1964	30.2713	49.6936	35.1473	39.6719	29.1218	38.9904	38.1519	32.7042	35.428	32.6031	54.1052	29.0216	35.6528	34.128	34.9897	38.8792	26.1777	28.6899	31.8398	TRUE	TRUE	0.873904	0.927417	0.34469	0.517783	-0.507623	-0.338913	FALSE	FALSE	FALSE	FALSE	FALSE	FALSE	FALSE	FALSE	FALSE	FALSE	FALSE	FALSE	FALSE	FALSE	FALSE	FALSE	FALSE	FALSE	FALSE	FALSE
Hars	125.277	117.104	120.65	63.5519	118.877	102.284	123.017	78.8644	94.3393	98.3115	95.745	120.22	117.448	93.8784	106.597	125.058	122.458	108.56	112.211	117.335	TRUE	TRUE	0.934484	1.17424	0.696255	0.131948	-0.204252	0.867205	FALSE	TRUE	FALSE	FALSE	FALSE	FALSE	FALSE	FALSE	FALSE	FALSE	FALSE	FALSE	FALSE	FALSE	FALSE	TRUE	FALSE	FALSE	FALSE	FALSE
Zmat2	213.271	174.602	195.641	163.378	185.122	171.942	195.039	147.307	155.852	163.897	155.145	191.876	184.895	157.931	171.413	204.279	196.188	152.056	168.204	182.196	TRUE	TRUE	0.897512	1.07526	0.255583	0.460819	-0.626281	0.392654	FALSE	FALSE	FALSE	FALSE	FALSE	FALSE	FALSE	FALSE	FALSE	FALSE	FALSE	FALSE	FALSE	FALSE	FALSE	FALSE	FALSE	FALSE	FALSE	FALSE
Ube2c	0.133256	0.421913	0.765514	0.250676	0.336294	0.157634	0.812925	1.10529	1.52766	0.959107	10.2666	1.06605	0.549155	0.76646	0.916253	0.820658	0.297159	0.512085	1.06991	0.666371	TRUE	TRUE	1.56901	0.838726	0.162501	0.524364	0.688158	-0.293926	FALSE	FALSE	FALSE	FALSE	FALSE	FALSE	FALSE	FALSE	FALSE	FALSE	FALSE	FALSE	FALSE	FALSE	FALSE	FALSE	FALSE	FALSE	FALSE	FALSE
Smg5	59.3986	78.1762	76.5534	53.1288	67.976	76.002	76.1268	56.968	71.1249	73.5635	61.9176	73.8055	76.1436	58.2003	67.8615	69.5442	75.1907	77.3659	77.4045	76.2783	TRUE	TRUE	1.04815	1.06833	0.688341	0.361353	0.209198	0.488938	FALSE	FALSE	FALSE	FALSE	FALSE	FALSE	FALSE	FALSE	FALSE	FALSE	FALSE	FALSE	FALSE	FALSE	FALSE	FALSE	FALSE	FALSE	FALSE	FALSE
Cct3	162.244	156.605	160.271	118.192	158.438	131.414	142.891	132.256	142.591	137.423	195.792	135.602	147.809	138.405	143.107	153.615	160.419	140.692	137.31	147.153	TRUE	TRUE	0.919639	1.07781	0.312053	0.138489	-0.54928	0.847283	FALSE	TRUE	FALSE	FALSE	FALSE	FALSE	FALSE	FALSE	FALSE	FALSE	FALSE	FALSE	FALSE	FALSE	FALSE	TRUE	FALSE	FALSE	FALSE	FALSE
Glmp	53.4869	22.57	44.6175	28.6214	36.6195	22.754	52.7761	58.5321	86.2626	55.6541	62.777	14.6931	24.891	27.5941	26.2426	37.2264	20.0845	41.9466	62.8773	39.5865	TRUE	TRUE	1.46947	0.738266	0.276577	0.390414	0.596316	-0.461281	FALSE	FALSE	FALSE	FALSE	FALSE	FALSE	FALSE	FALSE	FALSE	FALSE	FALSE	FALSE	FALSE	FALSE	FALSE	FALSE	FALSE	FALSE	FALSE	FALSE
Mef2d	176.811	221.534	186.637	209.414	198.026	225.01	196.128	199.703	215.042	207.373	209.453	186.098	220.099	196.255	202.854	209.243	209.118	246.548	233.231	221.237	TRUE	TRUE	1.05209	1.0743	0.430251	0.223362	0.421035	0.675962	FALSE	FALSE	FALSE	FALSE	FALSE	FALSE	FALSE	FALSE	FALSE	FALSE	FALSE	FALSE	FALSE	FALSE	FALSE	FALSE	FALSE	FALSE	FALSE	FALSE
Tmem79	3.24835	2.52332	2.23464	2.14633	2.37898	2.10228	2.45778	1.05926	2.37024	2.23626	1.45499	2.52867	2.46938	1.74331	2.10634	1.80822	1.51763	2.18993	2.73647	1.99907	TRUE	TRUE	0.822009	1.0263	0.232724	0.879672	-0.591049	0.0704998	FALSE	FALSE	FALSE	FALSE	FALSE	FALSE	FALSE	FALSE	FALSE	FALSE	FALSE	FALSE	FALSE	FALSE	FALSE	FALSE	FALSE	FALSE	FALSE	FALSE
Snd1	140.968	164.649	110.707	106.144	125.838	176.168	153.951	222.909	183.303	179.735	153.813	129.845	144.234	146.217	145.225	110.437	155.138	189.776	188.116	171.627	TRUE	TRUE	1.40777	0.874225	0.0360361	0.361543	1.3418	-0.492689	TRUE	FALSE	FALSE	FALSE	FALSE	FALSE	FALSE	TRUE	FALSE	FALSE	FALSE	FALSE	FALSE	FALSE	FALSE	FALSE	FALSE	FALSE	FALSE	FALSE
Col18a1	4.38206	3.79885	3.02012	6.87015	4.09046	5.83752	6.65899	11.7496	8.14825	7.40362	9.37861	3.20587	8.34872	8.71116	8.52994	3.15468	4.24412	5.77948	8.00897	5.0118	TRUE	TRUE	1.71362	0.674159	0.0602501	0.146088	1.11902	-0.810529	TRUE	TRUE	FALSE	FALSE	FALSE	FALSE	FALSE	FALSE	TRUE	FALSE	FALSE	FALSE	FALSE	FALSE	TRUE	FALSE	FALSE	FALSE	FALSE	FALSE
Slc19a1	15.6126	20.1865	18.8374	21.9483	19.5119	28.8011	25.8401	36.0182	26.7593	27.7802	27.2825	21.2105	25.4368	28.7831	26.3596	18.6553	24.0532	20.9498	23.9705	22.4601	TRUE	TRUE	1.51962	0.750543	0.00867277	0.030661	1.87909	-1.38012	TRUE	TRUE	FALSE	FALSE	FALSE	FALSE	FALSE	FALSE	TRUE	FALSE	FALSE	FALSE	FALSE	FALSE	TRUE	FALSE	FALSE	FALSE	FALSE	FALSE
Kpnb1	131.561	94.1048	132.804	58.0932	112.833	82.5161	130.946	65.5656	74.5433	78.5297	95.3118	128.791	113.158	78.3593	104.235	132.154	134.29	78.8565	89.6482	110.901	TRUE	TRUE	0.849503	1.22887	0.519243	0.358149	-0.34148	0.496292	FALSE	FALSE	FALSE	FALSE	FALSE	FALSE	FALSE	FALSE	FALSE	FALSE	FALSE	FALSE	FALSE	FALSE	FALSE	FALSE	FALSE	FALSE	FALSE	FALSE
Npepps	142.416	137.191	167.068	75.7848	139.803	135.075	173.773	88.5674	98.7629	116.919	102.125	162.558	130.508	96.8555	116.316	161.044	167.007	127.646	113.852	144.345	TRUE	TRUE	0.949889	1.14728	0.818484	0.459901	-0.119671	0.393876	FALSE	FALSE	FALSE	FALSE	FALSE	FALSE	FALSE	FALSE	FALSE	FALSE	FALSE	FALSE	FALSE	FALSE	FALSE	FALSE	FALSE	FALSE	FALSE	FALSE
Tbx21	0.508513	0.284949	0.212521	0.309054	0.297001	0.347042	0.161857	0.429587	0.279559	0.3133	0.227536	0.265514	0.122865	0.307	0.246525	0.0426622	0.0749347	0.278641	0.197107	0.136021	FALSE	FALSE	LOW_EXPR	LOW_EXPR	LOW_EXPR	LOW_EXPR	LOW_EXPR	LOW_EXPR	FALSE	FALSE	FALSE	FALSE	FALSE	FALSE	FALSE	FALSE	FALSE	FALSE	FALSE	FALSE	FALSE	FALSE	FALSE	FALSE	FALSE	FALSE	FALSE	FALSE
Mrpl10	88.8607	96.0917	87.5194	84.3415	88.19	95.1929	88.9603	83.8002	93.5142	91.2373	84.1852	82.9309	97.1369	86.7324	85.4588	95.3105	87.4832	92.1619	90.8674	91.5147	TRUE	TRUE	1.01297	1.01198	0.755077	0.731184	0.16103	0.17707	FALSE	FALSE	FALSE	FALSE	FALSE	FALSE	FALSE	FALSE	FALSE	FALSE	FALSE	FALSE	FALSE	FALSE	FALSE	FALSE	FALSE	FALSE	FALSE	FALSE
Cyp51	50.655	41.6536	50.639	29.5349	46.1463	30.9993	43.6588	29.258	32.5657	31.7825	34.956	46.7608	39.5614	40.7707	40.1661	43.2101	43.4797	28.2145	31.5396	37.3748	TRUE	TRUE	0.793672	1.07194	0.181999	0.643484	-0.748295	0.241182	FALSE	FALSE	FALSE	FALSE	FALSE	FALSE	FALSE	FALSE	FALSE	FALSE	FALSE	FALSE	FALSE	FALSE	FALSE	FALSE	FALSE	FALSE	FALSE	FALSE
Tcf25	377.524	407.792	351.253	468.153	392.658	410.224	320.76	406.404	397.507	401.955	378.817	311.187	382.836	411.124	380.827	375.316	342.801	401.361	397.102	386.209	TRUE	TRUE	0.95654	0.988083	0.614262	0.860923	-0.265272	-0.0912527	FALSE	FALSE	FALSE	FALSE	FALSE	FALSE	FALSE	FALSE	FALSE	FALSE	FALSE	FALSE	FALSE	FALSE	FALSE	FALSE	FALSE	FALSE	FALSE	FALSE
Tubb6	1.54142	3.01274	1.06332	2.37574	1.95858	3.2854	2.68858	3.00957	2.1649	2.84908	25.2892	1.53561	1.97181	2.08362	2.02772	2.0837	1.69695	1.632	2.58181	1.89033	TRUE	TRUE	1.31574	0.760125	0.162675	0.0514244	0.722697	-1.05137	FALSE	TRUE	FALSE	FALSE	FALSE	FALSE	FALSE	FALSE	FALSE	FALSE	FALSE	FALSE	FALSE	FALSE	TRUE	FALSE	FALSE	FALSE	FALSE	FALSE
Def8	53.0212	59.7187	56.6127	54.7046	55.6587	65.4819	53.1317	61.5577	63.8422	62.6999	53.1045	53.5918	61.846	58.1966	55.8942	57.6076	56.6696	65.9626	62.8239	60.2157	TRUE	TRUE	1.08828	0.996139	0.15839	0.948359	0.792515	-0.0332882	TRUE	FALSE	FALSE	FALSE	FALSE	FALSE	TRUE	FALSE	FALSE	FALSE	FALSE	FALSE	FALSE	FALSE	FALSE	FALSE	FALSE	FALSE	FALSE	FALSE
Meox1	1.37596	1.88859	1.28153	1.20792	1.32875	1.59561	1.64929	1.76581	1.21144	1.62245	1.18407	1.14244	1.16623	1.28203	1.17515	0.904787	1.31795	1.51342	1.14457	1.23126	TRUE	TRUE	1.06038	0.836852	0.570743	0.106135	0.238647	-0.740361	FALSE	FALSE	FALSE	FALSE	FALSE	FALSE	FALSE	FALSE	FALSE	FALSE	FALSE	FALSE	FALSE	FALSE	FALSE	FALSE	FALSE	FALSE	FALSE	FALSE
Sost	0.0942125	0.147229	0.204745	0.903869	0.175987	0	0.877124	0.408422	0.0961892	0.252306	0.222072	0.344965	0.197283	0.295877	0.258974	0	0.586564	0	1.30553	0.293282	FALSE	FALSE	LOW_EXPR	LOW_EXPR	LOW_EXPR	LOW_EXPR	LOW_EXPR	LOW_EXPR	FALSE	FALSE	FALSE	FALSE	FALSE	FALSE	FALSE	FALSE	FALSE	FALSE	FALSE	FALSE	FALSE	FALSE	FALSE	FALSE	FALSE	FALSE	FALSE	FALSE
Nkx2-1	0.415757	0.818794	0.241849	0.244974	0.330365	0.225147	1.19428	0.180234	0.282984	0.254066	2.51009	0.408709	0.818079	0.409509	0.613794	0.491223	0.431414	0.246799	0.401541	0.416478	FALSE	FALSE	LOW_EXPR	LOW_EXPR	LOW_EXPR	LOW_EXPR	LOW_EXPR	LOW_EXPR	FALSE	FALSE	FALSE	FALSE	FALSE	FALSE	FALSE	FALSE	FALSE	FALSE	FALSE	FALSE	FALSE	FALSE	FALSE	FALSE	FALSE	FALSE	FALSE	FALSE
Pax9	0	0	0	0	0	0	0	0	0	0	0.18972	0	0	0	0	0	0	0	0	0	FALSE	FALSE	LOW_EXPR	LOW_EXPR	LOW_EXPR	LOW_EXPR	LOW_EXPR	LOW_EXPR	FALSE	FALSE	FALSE	FALSE	FALSE	FALSE	FALSE	FALSE	FALSE	FALSE	FALSE	FALSE	FALSE	FALSE	FALSE	FALSE	FALSE	FALSE	FALSE	FALSE
Irx2	0	0	0	0	0	0	0	0.501582	0.227114	0.113557	0	0	0.32	0.233172	0.116586	0.0808695	0	0.113185	0.074728	0.0777988	FALSE	FALSE	LOW_EXPR	LOW_EXPR	LOW_EXPR	LOW_EXPR	LOW_EXPR	LOW_EXPR	FALSE	FALSE	FALSE	FALSE	FALSE	FALSE	FALSE	FALSE	FALSE	FALSE	FALSE	FALSE	FALSE	FALSE	FALSE	FALSE	FALSE	FALSE	FALSE	FALSE
Col1a1	4.9063	6.90166	5.2229	7.05367	6.06228	9.42669	7.24384	8.85758	8.50431	8.68094	10.7503	3.21884	14.1529	10.7534	10.7519	5.14131	6.25124	7.27187	5.87215	6.0617	TRUE	TRUE	1.38137	0.736464	0.013865	0.0100296	1.60709	-1.71838	TRUE	TRUE	FALSE	FALSE	FALSE	FALSE	FALSE	TRUE	FALSE	FALSE	FALSE	FALSE	FALSE	FALSE	TRUE	FALSE	FALSE	FALSE	FALSE	FALSE
Itga3	10.689	14.2956	14.3843	12.4401	13.3679	16.6542	17.9429	22.5302	18.7401	18.3415	40.7874	13.2158	19.2592	19.1604	19.2098	13.34	15.3865	18.4355	22.1462	16.911	TRUE	TRUE	1.44711	0.915763	0.00788672	0.501928	1.89375	-0.349491	TRUE	FALSE	FALSE	FALSE	FALSE	FALSE	FALSE	TRUE	FALSE	FALSE	FALSE	FALSE	FALSE	FALSE	FALSE	FALSE	FALSE	FALSE	FALSE	FALSE
Sgca	0.952337	0.339088	0.878149	0.159291	0.608618	0.801335	0.658685	0.326296	1.57906	0.73001	0.765111	0.121936	0.206867	0.557976	0.382422	0.453599	0.216285	0.923589	0.264012	0.358805	TRUE	TRUE	1.23944	0.718959	0.46222	0.270372	0.340934	-0.522803	FALSE	FALSE	FALSE	FALSE	FALSE	FALSE	FALSE	FALSE	FALSE	FALSE	FALSE	FALSE	FALSE	FALSE	FALSE	FALSE	FALSE	FALSE	FALSE	FALSE
Dlx3	0.0746615	0	0	0	0	0	0.0772343	0.0431562	0	0.0215781	0	0	0.117258	0.0391303	0.0195652	0.122143	0.107271	0.0379897	0.150488	0.114707	FALSE	FALSE	LOW_EXPR	LOW_EXPR	LOW_EXPR	LOW_EXPR	LOW_EXPR	LOW_EXPR	FALSE	FALSE	FALSE	FALSE	FALSE	FALSE	FALSE	FALSE	FALSE	FALSE	FALSE	FALSE	FALSE	FALSE	FALSE	FALSE	FALSE	FALSE	FALSE	FALSE
Foxm1	2.09456	1.49641	1.68165	1.37188	1.58903	0.864822	1.30886	0.986464	1.02765	1.00706	6.69547	2.08057	1.70968	1.66306	1.89513	0.738264	1.15656	1.13227	1.94738	1.14441	TRUE	TRUE	0.715807	1.12713	0.0155413	0.494191	-1.31411	0.307052	TRUE	FALSE	FALSE	FALSE	FALSE	TRUE	FALSE	FALSE	FALSE	FALSE	FALSE	FALSE	FALSE	FALSE	FALSE	FALSE	FALSE	FALSE	FALSE	FALSE
Itfg2	23.1647	20.5629	16.8623	24.0475	21.8638	19.2885	20.4634	17.1766	20.0486	19.6685	21.1989	19.0211	21.3717	21.0128	21.1058	18.0739	21.536	21.8148	25.4188	21.6754	TRUE	TRUE	0.91158	1.12493	0.320806	0.189916	-0.526142	0.717443	FALSE	FALSE	FALSE	FALSE	FALSE	FALSE	FALSE	FALSE	FALSE	FALSE	FALSE	FALSE	FALSE	FALSE	FALSE	FALSE	FALSE	FALSE	FALSE	FALSE
Nrip2	30.9111	32.1869	28.9511	21.1998	29.9311	34.571	28.2486	27.3522	28.7376	28.4931	24.3308	29.6306	35.1146	31.4722	30.5514	30.584	33.6835	28.978	27.1259	29.781	TRUE	TRUE	1.04912	1.01209	0.649342	0.870585	0.235193	0.0830757	FALSE	FALSE	FALSE	FALSE	FALSE	FALSE	FALSE	FALSE	FALSE	FALSE	FALSE	FALSE	FALSE	FALSE	FALSE	FALSE	FALSE	FALSE	FALSE	FALSE
Tulp3	23.056	23.1101	26.3404	19.0494	23.0831	22.6512	29.6179	20.7101	19.5247	21.6807	22.0646	30.742	34.6137	20.9159	26.4033	27.0763	27.6904	25.7296	26.7022	26.8892	TRUE	TRUE	1.01013	1.15549	0.933075	0.160549	0.042986	0.783313	FALSE	TRUE	FALSE	FALSE	FALSE	FALSE	FALSE	FALSE	FALSE	FALSE	FALSE	FALSE	FALSE	FALSE	FALSE	TRUE	FALSE	FALSE	FALSE	FALSE
Gtf2h4	25.3871	34.3959	33.2256	42.7328	33.8107	37.563	28.4869	44.1585	37.5258	37.5444	30.2788	32.3458	32.6485	40.2105	32.4971	36.1369	32.7989	30.2443	32.1096	32.4542	TRUE	TRUE	1.08707	0.890175	0.554512	0.277795	0.30965	-0.58811	FALSE	FALSE	FALSE	FALSE	FALSE	FALSE	FALSE	FALSE	FALSE	FALSE	FALSE	FALSE	FALSE	FALSE	FALSE	FALSE	FALSE	FALSE	FALSE	FALSE
Tubb5	499.056	612.381	473.4	579.434	539.245	593.549	467.622	623.637	672.942	608.593	685.087	440.526	539.558	642.443	591	532.533	466.053	668.475	595.49	564.012	TRUE	TRUE	1.08931	0.959657	0.410546	0.712392	0.441766	-0.193142	FALSE	FALSE	FALSE	FALSE	FALSE	FALSE	FALSE	FALSE	FALSE	FALSE	FALSE	FALSE	FALSE	FALSE	FALSE	FALSE	FALSE	FALSE	FALSE	FALSE
Ell2	19.2432	12.7773	17.1779	5.74417	14.9776	12.2854	14.6431	8.09862	8.97761	10.6315	16.7579	21.3942	12.3401	11.9462	14.549	11.8295	18.3252	8.12225	6.87843	9.97589	TRUE	TRUE	0.807914	1.02501	0.445103	0.926289	-0.402529	0.0474396	FALSE	FALSE	FALSE	FALSE	FALSE	FALSE	FALSE	FALSE	FALSE	FALSE	FALSE	FALSE	FALSE	FALSE	FALSE	FALSE	FALSE	FALSE	FALSE	FALSE
Jup	40.5263	61.5794	39.0588	62.6444	51.0528	51.0795	46.3815	63.8795	67.278	57.4795	70.957	46.0874	50.1523	66.176	58.1641	49.5739	47.6383	68.8807	61.9385	55.7562	TRUE	TRUE	1.12055	0.997454	0.476372	0.984231	0.377396	-0.0102293	FALSE	FALSE	FALSE	FALSE	FALSE	FALSE	FALSE	FALSE	FALSE	FALSE	FALSE	FALSE	FALSE	FALSE	FALSE	FALSE	FALSE	FALSE	FALSE	FALSE
Fkbp10	8.59649	11.1393	11.2074	12.6561	11.1733	17.6964	11.9492	17.5122	19.2096	17.6043	23.717	9.81044	12.978	14.9317	13.9549	10.8148	12.2484	15.3603	14.8876	13.568	TRUE	TRUE	1.49931	0.809028	0.019646	0.141075	1.53578	-0.825891	TRUE	TRUE	FALSE	FALSE	FALSE	FALSE	FALSE	TRUE	FALSE	FALSE	FALSE	FALSE	FALSE	FALSE	TRUE	FALSE	FALSE	FALSE	FALSE	FALSE
Klhl10	0.190488	0.143401	0.367006	0	0.166945	0.245448	0.299478	0.167337	0.0972624	0.206393	0	0.353149	0.227335	0.328749	0.278042	0.210495	0.396429	0	0.194508	0.202502	FALSE	FALSE	LOW_EXPR	LOW_EXPR	LOW_EXPR	LOW_EXPR	LOW_EXPR	LOW_EXPR	FALSE	FALSE	FALSE	FALSE	FALSE	FALSE	FALSE	FALSE	FALSE	FALSE	FALSE	FALSE	FALSE	FALSE	FALSE	FALSE	FALSE	FALSE	FALSE	FALSE
Mnx1	0	0	0	0	0	0	0	0	0	0	0.0510924	0	0	0	0	0	0	0	0	0	FALSE	FALSE	LOW_EXPR	LOW_EXPR	LOW_EXPR	LOW_EXPR	LOW_EXPR	LOW_EXPR	FALSE	FALSE	FALSE	FALSE	FALSE	FALSE	FALSE	FALSE	FALSE	FALSE	FALSE	FALSE	FALSE	FALSE	FALSE	FALSE	FALSE	FALSE	FALSE	FALSE
Nom1	11.1999	8.99985	11.1124	7.28786	10.0561	8.66405	11.7598	6.00522	6.79142	7.72774	8.5558	12.4776	9.80134	6.99162	9.17857	11.3537	11.9983	8.45347	8.1835	9.9036	TRUE	TRUE	0.867499	1.19217	0.429	0.334136	-0.411008	0.509227	FALSE	FALSE	FALSE	FALSE	FALSE	FALSE	FALSE	FALSE	FALSE	FALSE	FALSE	FALSE	FALSE	FALSE	FALSE	FALSE	FALSE	FALSE	FALSE	FALSE
Ergic1	131.619	145.739	128.024	113.998	129.821	141.984	133.009	125.423	138.189	135.599	135.417	131.888	148.807	133.614	134.516	147.164	137.129	150.127	137.062	142.146	TRUE	TRUE	1.03687	1.06082	0.542218	0.146689	0.320814	0.824824	FALSE	TRUE	FALSE	FALSE	FALSE	FALSE	FALSE	FALSE	FALSE	FALSE	FALSE	FALSE	FALSE	FALSE	FALSE	TRUE	FALSE	FALSE	FALSE	FALSE
Tnk1	0.0674952	0	0.0761346	0	0.0337476	0	0.0362394	0.0453734	0	0.0181197	0.184509	0	0	0.0734435	0.0367218	0.152832	0.0671129	0.0713014	0	0.0692072	FALSE	FALSE	LOW_EXPR	LOW_EXPR	LOW_EXPR	LOW_EXPR	LOW_EXPR	LOW_EXPR	FALSE	FALSE	FALSE	FALSE	FALSE	FALSE	FALSE	FALSE	FALSE	FALSE	FALSE	FALSE	FALSE	FALSE	FALSE	FALSE	FALSE	FALSE	FALSE	FALSE
Acap1	0.0392103	0	0.120444	0.132772	0.0798272	0.0774469	0.040561	0.064251	0.1201	0.070849	0.367176	0.105083	0.107716	0.041101	0.106399	0.0784662	0.0393407	0.1585	0.0782316	0.0783489	FALSE	FALSE	LOW_EXPR	LOW_EXPR	LOW_EXPR	LOW_EXPR	LOW_EXPR	LOW_EXPR	FALSE	FALSE	FALSE	FALSE	FALSE	FALSE	FALSE	FALSE	FALSE	FALSE	FALSE	FALSE	FALSE	FALSE	FALSE	FALSE	FALSE	FALSE	FALSE	FALSE
Tcea3	1.73884	1.0359	1.5731	6.63698	1.65597	2.94269	6.90143	9.59511	5.17639	6.03891	9.24217	0.625756	5.50212	5.72561	5.61386	0.9744	1.70221	3.11284	7.87695	2.40753	TRUE	TRUE	2.04975	0.588617	0.125873	0.238763	0.865991	-0.638716	TRUE	FALSE	FALSE	FALSE	FALSE	FALSE	FALSE	FALSE	FALSE	TRUE	FALSE	FALSE	FALSE	FALSE	FALSE	FALSE	FALSE	FALSE	FALSE	FALSE
Csn3	0	0	0	0	0	0	0	0	0	0	0	0	0	0	0	0	0	0	0	0	FALSE	FALSE	LOW_EXPR	LOW_EXPR	LOW_EXPR	LOW_EXPR	LOW_EXPR	LOW_EXPR	FALSE	FALSE	FALSE	FALSE	FALSE	FALSE	FALSE	FALSE	FALSE	FALSE	FALSE	FALSE	FALSE	FALSE	FALSE	FALSE	FALSE	FALSE	FALSE	FALSE
Ifrd1	50.1005	31.643	58.8945	27.1936	40.8717	31.2136	39.0076	37.228	31.1679	34.2208	51.4903	57.8312	34.6317	37.2131	44.3517	48.1386	55.0027	25.8447	29.8888	39.0137	TRUE	TRUE	0.82798	1.14406	0.384318	0.514952	-0.466145	0.343532	FALSE	FALSE	FALSE	FALSE	FALSE	FALSE	FALSE	FALSE	FALSE	FALSE	FALSE	FALSE	FALSE	FALSE	FALSE	FALSE	FALSE	FALSE	FALSE	FALSE
Stk38l	17.3409	9.8263	18.5324	6.22215	13.5836	9.74186	17.9742	6.9208	8.45428	9.09807	10.6447	19.5799	14.1774	10.5246	12.4111	16.4401	15.7925	7.60824	9.39313	12.5928	TRUE	TRUE	0.836233	1.13623	0.587939	0.660768	-0.282462	0.227284	FALSE	FALSE	FALSE	FALSE	FALSE	FALSE	FALSE	FALSE	FALSE	FALSE	FALSE	FALSE	FALSE	FALSE	FALSE	FALSE	FALSE	FALSE	FALSE	FALSE
Brpf1	28.5767	29.5987	34.6863	20.594	29.0877	30.1987	33.4044	22.8415	26.7944	28.4966	28.489	33.4953	35.8791	26.1208	30.9921	33.5759	33.463	31.753	31.3895	32.608	TRUE	TRUE	0.998123	1.14702	0.988769	0.119991	-0.00723811	0.886886	FALSE	TRUE	FALSE	FALSE	FALSE	FALSE	FALSE	FALSE	FALSE	FALSE	FALSE	FALSE	FALSE	FALSE	FALSE	TRUE	FALSE	FALSE	FALSE	FALSE
Akr1b3	49.4896	57.112	46.8069	52.9817	51.2357	56.1148	48.9284	54.8762	56.2451	55.4955	58.7961	41.6744	53.6628	56.2308	54.9468	50.3309	49.1579	55.0735	52.6906	51.5108	TRUE	TRUE	1.0469	0.959152	0.420157	0.344701	0.425089	-0.501194	FALSE	FALSE	FALSE	FALSE	FALSE	FALSE	FALSE	FALSE	FALSE	FALSE	FALSE	FALSE	FALSE	FALSE	FALSE	FALSE	FALSE	FALSE	FALSE	FALSE
Hoxc13	0	0	0	0	0	0	0	0	0	0	0.257067	0	0	0	0	0	0	0	0	0	FALSE	FALSE	LOW_EXPR	LOW_EXPR	LOW_EXPR	LOW_EXPR	LOW_EXPR	LOW_EXPR	FALSE	FALSE	FALSE	FALSE	FALSE	FALSE	FALSE	FALSE	FALSE	FALSE	FALSE	FALSE	FALSE	FALSE	FALSE	FALSE	FALSE	FALSE	FALSE	FALSE
Hoxc11	0	0	0	0	0	0	0	0	0	0	0	0	0	0	0	0	0	0	0	0	FALSE	FALSE	LOW_EXPR	LOW_EXPR	LOW_EXPR	LOW_EXPR	LOW_EXPR	LOW_EXPR	FALSE	FALSE	FALSE	FALSE	FALSE	FALSE	FALSE	FALSE	FALSE	FALSE	FALSE	FALSE	FALSE	FALSE	FALSE	FALSE	FALSE	FALSE	FALSE	FALSE
Hoxc8	0	0	0	0	0	0	0	0	0	0	0.256297	0	0	0	0	0	0	0	0	0	FALSE	FALSE	LOW_EXPR	LOW_EXPR	LOW_EXPR	LOW_EXPR	LOW_EXPR	LOW_EXPR	FALSE	FALSE	FALSE	FALSE	FALSE	FALSE	FALSE	FALSE	FALSE	FALSE	FALSE	FALSE	FALSE	FALSE	FALSE	FALSE	FALSE	FALSE	FALSE	FALSE
Hoxc6	0	0	0	0	0	0.0728171	0	0	0	0	1.34216	0	0	0	0	0	0	0	0	0	FALSE	FALSE	LOW_EXPR	LOW_EXPR	LOW_EXPR	LOW_EXPR	LOW_EXPR	LOW_EXPR	FALSE	FALSE	FALSE	FALSE	FALSE	FALSE	FALSE	FALSE	FALSE	FALSE	FALSE	FALSE	FALSE	FALSE	FALSE	FALSE	FALSE	FALSE	FALSE	FALSE
Gstt1	20.1269	20.2017	14.6152	27.5368	20.1643	26.4059	21.7481	32.8388	28.0136	27.2097	24.8782	14.6597	23.1815	27.0666	24.0299	17.63	21.6959	26.7235	21.4897	21.5928	TRUE	TRUE	1.31399	0.806611	0.107066	0.118854	0.933636	-0.894141	TRUE	TRUE	FALSE	FALSE	FALSE	FALSE	FALSE	TRUE	FALSE	FALSE	FALSE	FALSE	FALSE	FALSE	TRUE	FALSE	FALSE	FALSE	FALSE	FALSE
Gstt3	5.71159	5.16112	2.94738	6.96012	5.43636	6.01112	6.55096	10.0189	7.64634	7.09865	8.33028	2.58201	5.36067	7.79977	6.58022	2.81717	3.93222	8.19351	7.60649	5.76935	TRUE	TRUE	1.41471	0.761757	0.101362	0.275647	0.928697	-0.581449	TRUE	FALSE	FALSE	FALSE	FALSE	FALSE	FALSE	TRUE	FALSE	FALSE	FALSE	FALSE	FALSE	FALSE	FALSE	FALSE	FALSE	FALSE	FALSE	FALSE
Ddt	86.5284	97.4744	70.4425	107.731	92.0014	104.619	89.0419	115.896	106.899	105.759	104.163	80.4081	100.334	104.432	102.249	85.6135	75.6231	96.9213	94.1685	89.891	TRUE	TRUE	1.14905	0.84675	0.212844	0.072307	0.693285	-1.08142	FALSE	TRUE	FALSE	FALSE	FALSE	FALSE	FALSE	FALSE	FALSE	FALSE	FALSE	FALSE	FALSE	FALSE	FALSE	TRUE	FALSE	FALSE	FALSE	FALSE
Tat	0.122932	0.128074	0	0	0.061466	0	0.354984	0.142114	0	0.0710572	0.265621	0.257214	0.257422	0.279194	0.261521	0	0	0.1251	0.268433	0.0625499	FALSE	FALSE	LOW_EXPR	LOW_EXPR	LOW_EXPR	LOW_EXPR	LOW_EXPR	LOW_EXPR	FALSE	FALSE	FALSE	FALSE	FALSE	FALSE	FALSE	FALSE	FALSE	FALSE	FALSE	FALSE	FALSE	FALSE	FALSE	FALSE	FALSE	FALSE	FALSE	FALSE
Marveld3	0.745669	0	0.216081	1.83505	0.480875	0.357543	2.14374	3.41035	2.32991	2.23682	3.69081	0.208039	2.06859	1.87133	1.96996	0.303635	0.534947	0.368932	2.10057	0.451939	TRUE	TRUE	2.13508	0.51829	0.120931	0.157287	0.846854	-0.758188	TRUE	TRUE	FALSE	FALSE	FALSE	FALSE	FALSE	FALSE	FALSE	TRUE	FALSE	FALSE	FALSE	TRUE	FALSE	FALSE	FALSE	FALSE	FALSE	FALSE
Ddx18	26.9018	23.2109	25.4495	17.487	24.3302	21.4802	23.6265	20.1957	21.4152	21.4477	24.3225	26.3523	28.1016	25.005	25.6787	26.8749	28.4433	19.1226	20.6581	23.7665	TRUE	TRUE	0.933386	1.09447	0.496776	0.415386	-0.353519	0.428396	FALSE	FALSE	FALSE	FALSE	FALSE	FALSE	FALSE	FALSE	FALSE	FALSE	FALSE	FALSE	FALSE	FALSE	FALSE	FALSE	FALSE	FALSE	FALSE	FALSE
Ubl3	168.014	125.092	135.611	120.489	130.352	134.016	170.733	133.346	99.6183	133.681	145.348	195.504	119.292	99.4272	132.32	172.045	157.078	127.918	153.146	155.112	TRUE	TRUE	0.979148	1.13428	0.87873	0.332005	-0.0793833	0.526014	FALSE	FALSE	FALSE	FALSE	FALSE	FALSE	FALSE	FALSE	FALSE	FALSE	FALSE	FALSE	FALSE	FALSE	FALSE	FALSE	FALSE	FALSE	FALSE	FALSE
Gramd3	21.6607	20.6575	21.4866	11.6099	21.072	13.823	18.8443	13.0516	14.2434	14.0332	16.0556	16.9663	18.3671	17.1115	17.0389	20.5608	20.2862	14.3555	14.557	17.4216	TRUE	TRUE	0.800396	1.15811	0.210391	0.300919	-0.688645	0.553116	FALSE	FALSE	FALSE	FALSE	FALSE	FALSE	FALSE	FALSE	FALSE	FALSE	FALSE	FALSE	FALSE	FALSE	FALSE	FALSE	FALSE	FALSE	FALSE	FALSE
Eef1e1	27.4748	22.9132	25.7247	34.866	26.5998	22.8647	21.7167	29.8459	21.3872	22.2907	24.0421	24.2617	23.8908	24.2085	24.1253	18.7548	23.63	23.8566	22.1555	22.8927	TRUE	TRUE	0.865778	0.924167	0.285875	0.453003	-0.576751	-0.392632	FALSE	FALSE	FALSE	FALSE	FALSE	FALSE	FALSE	FALSE	FALSE	FALSE	FALSE	FALSE	FALSE	FALSE	FALSE	FALSE	FALSE	FALSE	FALSE	FALSE
Akt1	204.243	251.681	197.336	334.709	227.962	298.472	225.961	403.491	306.052	302.262	280.458	203.112	252.662	385.707	266.56	236.587	218.763	326.888	302.856	269.721	TRUE	TRUE	1.2485	0.879542	0.249685	0.437056	0.636491	-0.415733	FALSE	FALSE	FALSE	FALSE	FALSE	FALSE	FALSE	FALSE	FALSE	FALSE	FALSE	FALSE	FALSE	FALSE	FALSE	FALSE	FALSE	FALSE	FALSE	FALSE
Cldn15	0	0.0533081	0.0745585	0.115507	0.0639333	0	0.211723	0	0	0	0	0.21412	0.229404	0.0536349	0.133877	0.110739	0	0.20828	0	0.0553697	FALSE	FALSE	LOW_EXPR	LOW_EXPR	LOW_EXPR	LOW_EXPR	LOW_EXPR	LOW_EXPR	FALSE	FALSE	FALSE	FALSE	FALSE	FALSE	FALSE	FALSE	FALSE	FALSE	FALSE	FALSE	FALSE	FALSE	FALSE	FALSE	FALSE	FALSE	FALSE	FALSE
Il16	44.5295	51.743	53.4907	38.3025	48.1362	47.8964	43.044	42.0575	42.2976	42.6708	38.4725	51.5358	50.7148	36.675	44.5937	51.4711	47.9202	50.7999	45.894	49.36	TRUE	TRUE	0.932812	1.11726	0.427589	0.0332026	-0.419744	1.34052	FALSE	TRUE	FALSE	FALSE	FALSE	FALSE	FALSE	FALSE	FALSE	FALSE	FALSE	FALSE	FALSE	FALSE	FALSE	TRUE	FALSE	FALSE	FALSE	FALSE
Tcirg1	12.992	18.3122	18.1175	15.7876	16.9525	14.8774	17.8301	19.5765	16.5559	17.193	15.5258	18.3143	20.2903	16.8786	17.5965	15.8943	15.6161	17.7357	15.4473	15.7552	TRUE	TRUE	1.05402	0.941467	0.589269	0.392697	0.276397	-0.440798	FALSE	FALSE	FALSE	FALSE	FALSE	FALSE	FALSE	FALSE	FALSE	FALSE	FALSE	FALSE	FALSE	FALSE	FALSE	FALSE	FALSE	FALSE	FALSE	FALSE
Naglu	11.1555	12.004	9.89499	16.3175	11.5797	13.8547	14.1963	21.9943	16.259	15.2277	22.7883	11.7402	14.8977	18.3805	16.6391	10.3759	12.3118	16.0665	16.9646	14.1891	TRUE	TRUE	1.3296	0.845024	0.12075	0.320086	0.884693	-0.53101	TRUE	FALSE	FALSE	FALSE	FALSE	FALSE	FALSE	TRUE	FALSE	FALSE	FALSE	FALSE	FALSE	FALSE	FALSE	FALSE	FALSE	FALSE	FALSE	FALSE
Coasy	35.4774	43.6096	36.3989	41.2596	38.8292	38.8974	36.8719	46.7837	45.5346	42.216	48.5662	38.4109	38.1903	40.9702	39.6905	38.1368	39.4328	47.4548	41.1781	40.3055	TRUE	TRUE	1.07145	0.988917	0.398244	0.887543	0.447476	-0.0726303	FALSE	FALSE	FALSE	FALSE	FALSE	FALSE	FALSE	FALSE	FALSE	FALSE	FALSE	FALSE	FALSE	FALSE	FALSE	FALSE	FALSE	FALSE	FALSE	FALSE
Smo	24.382	24.2159	21.279	28.1493	24.299	26.7888	25.382	29.9483	29.1327	27.9607	28.7911	20.1528	28.6163	29.4333	28.7037	24.2041	24.1158	28.8839	27.2592	25.7316	TRUE	TRUE	1.13222	0.940054	0.108885	0.323482	0.914861	-0.521238	TRUE	FALSE	FALSE	FALSE	FALSE	FALSE	TRUE	FALSE	FALSE	FALSE	FALSE	FALSE	FALSE	FALSE	FALSE	FALSE	FALSE	FALSE	FALSE	FALSE
Tspan33	42.2251	49.1663	43.2837	62.4322	46.225	50.6511	61.9753	88.2562	64.1733	63.0743	62.3688	41.1188	60.0601	63.2888	61.2144	48.661	51.0102	61.4442	68.1335	56.2272	TRUE	TRUE	1.34127	0.865919	0.113377	0.36441	0.921288	-0.4879	TRUE	FALSE	FALSE	FALSE	FALSE	FALSE	FALSE	TRUE	FALSE	FALSE	FALSE	FALSE	FALSE	FALSE	FALSE	FALSE	FALSE	FALSE	FALSE	FALSE
Crnkl1	18.7987	13.6179	18.8337	12.7611	16.2083	11.4172	16.7466	11.9844	12.89	12.4372	15.9002	22.9133	14.2149	15.3559	15.6281	15.2455	16.9426	9.9315	13.4553	14.3504	TRUE	TRUE	0.833766	1.04609	0.224849	0.752642	-0.660159	0.1608	FALSE	FALSE	FALSE	FALSE	FALSE	FALSE	FALSE	FALSE	FALSE	FALSE	FALSE	FALSE	FALSE	FALSE	FALSE	FALSE	FALSE	FALSE	FALSE	FALSE
Rin2	23.5658	13.4314	19.3202	14.9592	17.1397	19.5894	25.185	15.0238	14.6579	17.3066	18.6073	25.0635	15.3586	20.3761	19.4917	20.5239	23.2548	12.5993	17.4154	18.9696	TRUE	TRUE	1.04339	0.991332	0.820797	0.962258	0.116592	-0.0243026	FALSE	FALSE	FALSE	FALSE	FALSE	FALSE	FALSE	FALSE	FALSE	FALSE	FALSE	FALSE	FALSE	FALSE	FALSE	FALSE	FALSE	FALSE	FALSE	FALSE
Folh1	6.11498	4.14169	5.69908	6.44801	5.90703	4.56423	7.44703	4.27945	5.27733	4.92078	4.17986	8.7807	3.51887	6.20732	5.19359	4.99859	5.08726	4.2235	3.6794	4.61104	TRUE	TRUE	0.965754	0.84813	0.820109	0.300963	-0.112401	-0.532186	FALSE	FALSE	FALSE	FALSE	FALSE	FALSE	FALSE	FALSE	FALSE	FALSE	FALSE	FALSE	FALSE	FALSE	FALSE	FALSE	FALSE	FALSE	FALSE	FALSE
Chordc1	52.3803	36.0975	57.3959	35.1426	44.2389	26.8416	32.5841	31.3513	28.1039	29.7276	29.7072	80.8867	23.8032	42.8571	36.2822	28.574	50.6526	16.1144	21.7437	25.1588	TRUE	TRUE	0.660493	0.98514	0.0370063	0.955314	-1.32383	-0.0290192	TRUE	FALSE	FALSE	FALSE	TRUE	FALSE	FALSE	FALSE	FALSE	FALSE	FALSE	FALSE	FALSE	FALSE	FALSE	FALSE	FALSE	FALSE	FALSE	FALSE
Rtcb	172.277	191.554	158.119	198.215	181.915	196.663	172.102	193.243	190.395	191.819	175.838	143.861	173.378	185.784	174.608	176.982	163.402	203.62	202.493	189.737	TRUE	TRUE	1.04464	0.99217	0.478388	0.900347	0.37613	-0.0650213	FALSE	FALSE	FALSE	FALSE	FALSE	FALSE	FALSE	FALSE	FALSE	FALSE	FALSE	FALSE	FALSE	FALSE	FALSE	FALSE	FALSE	FALSE	FALSE	FALSE
Pwp1	24.8936	21.7427	24.5705	18.5758	23.1566	19.8027	25.4855	18.561	18.9318	19.3672	22.2493	22.6848	23.8927	21.9453	22.467	27.5318	26.9362	18.3146	18.9285	22.9323	TRUE	TRUE	0.923714	1.10533	0.45397	0.480855	-0.391278	0.369465	FALSE	FALSE	FALSE	FALSE	FALSE	FALSE	FALSE	FALSE	FALSE	FALSE	FALSE	FALSE	FALSE	FALSE	FALSE	FALSE	FALSE	FALSE	FALSE	FALSE
Fbxo7	33.8777	35.4969	32.0003	24.2074	32.939	32.4491	35.9517	31.9489	34.4611	33.4551	30.7679	35.8126	37.3245	34.6356	35.2241	36.3614	36.2423	32.932	35.6964	35.9693	TRUE	TRUE	1.07233	1.04694	0.420092	0.238547	0.424714	0.628691	FALSE	FALSE	FALSE	FALSE	FALSE	FALSE	FALSE	FALSE	FALSE	FALSE	FALSE	FALSE	FALSE	FALSE	FALSE	FALSE	FALSE	FALSE	FALSE	FALSE
Capns1	174.318	224.56	187.743	254.523	206.151	234.208	215.508	231.687	241.937	232.948	282.388	195.144	268.376	234.045	251.211	188.166	184.12	242.594	242.648	215.38	TRUE	TRUE	1.09749	0.928878	0.321046	0.37686	0.539293	-0.475686	FALSE	FALSE	FALSE	FALSE	FALSE	FALSE	FALSE	FALSE	FALSE	FALSE	FALSE	FALSE	FALSE	FALSE	FALSE	FALSE	FALSE	FALSE	FALSE	FALSE
Lrp3	50.8511	97.4917	55.1233	61.3246	58.224	73.4372	82.2289	88.4714	69.0958	77.833	65.4106	85.5212	96.6294	97.647	91.0753	95.283	73.4296	78.9419	95.5982	87.1125	TRUE	TRUE	1.18158	1.09523	0.333053	0.334236	0.524028	0.521263	FALSE	FALSE	FALSE	FALSE	FALSE	FALSE	FALSE	FALSE	FALSE	FALSE	FALSE	FALSE	FALSE	FALSE	FALSE	FALSE	FALSE	FALSE	FALSE	FALSE
Dsg4	0	0	0	0	0	0	0	0	0	0	0	0	0	0	0	0	0	0	0	0	FALSE	FALSE	LOW_EXPR	LOW_EXPR	LOW_EXPR	LOW_EXPR	LOW_EXPR	LOW_EXPR	FALSE	FALSE	FALSE	FALSE	FALSE	FALSE	FALSE	FALSE	FALSE	FALSE	FALSE	FALSE	FALSE	FALSE	FALSE	FALSE	FALSE	FALSE	FALSE	FALSE
Evx2	0	0	0	0	0	0	0	0	0	0	0	0	0	0	0	0	0	0	0	0	FALSE	FALSE	LOW_EXPR	LOW_EXPR	LOW_EXPR	LOW_EXPR	LOW_EXPR	LOW_EXPR	FALSE	FALSE	FALSE	FALSE	FALSE	FALSE	FALSE	FALSE	FALSE	FALSE	FALSE	FALSE	FALSE	FALSE	FALSE	FALSE	FALSE	FALSE	FALSE	FALSE
Hoxd13	0	0	0	0	0	0	0	0	0	0	0	0	0	0	0	0	0	0	0	0	FALSE	FALSE	LOW_EXPR	LOW_EXPR	LOW_EXPR	LOW_EXPR	LOW_EXPR	LOW_EXPR	FALSE	FALSE	FALSE	FALSE	FALSE	FALSE	FALSE	FALSE	FALSE	FALSE	FALSE	FALSE	FALSE	FALSE	FALSE	FALSE	FALSE	FALSE	FALSE	FALSE
Hoxd12	0	0	0	0	0	0	0	0	0	0	0	0	0	0	0	0	0	0	0	0	FALSE	FALSE	LOW_EXPR	LOW_EXPR	LOW_EXPR	LOW_EXPR	LOW_EXPR	LOW_EXPR	FALSE	FALSE	FALSE	FALSE	FALSE	FALSE	FALSE	FALSE	FALSE	FALSE	FALSE	FALSE	FALSE	FALSE	FALSE	FALSE	FALSE	FALSE	FALSE	FALSE
Folr1	36.8469	3.44511	2.28235	155.214	20.146	27.3311	105.431	299.494	110.091	107.761	172.082	9.61695	74.0855	121.412	97.749	2.65528	28.6473	40.3311	133.91	34.4892	TRUE	TRUE	2.72462	0.381271	0.253493	0.239753	0.630974	-0.651918	FALSE	FALSE	FALSE	FALSE	FALSE	FALSE	FALSE	FALSE	FALSE	FALSE	FALSE	FALSE	FALSE	FALSE	FALSE	FALSE	FALSE	FALSE	FALSE	FALSE
Clpb	63.8789	59.711	59.7726	44.0026	59.7418	43.8759	62.0635	54.6222	53.486	54.0541	51.7183	56.5991	53.5596	54.2975	53.9285	56.3736	59.617	59.6072	58.5416	59.0744	TRUE	TRUE	0.941938	1.093	0.584405	0.23549	-0.286423	0.650615	FALSE	FALSE	FALSE	FALSE	FALSE	FALSE	FALSE	FALSE	FALSE	FALSE	FALSE	FALSE	FALSE	FALSE	FALSE	FALSE	FALSE	FALSE	FALSE	FALSE
2019-09-07	181.472	126.748	172.046	164.078	168.062	135.128	177.242	142.768	141.602	142.185	163.144	187.93	114.082	160.793	161.969	118.934	149.324	103.188	110.254	114.594	TRUE	TRUE	0.926348	0.807862	0.466074	0.0841443	-0.387785	-1.03019	FALSE	TRUE	FALSE	FALSE	FALSE	FALSE	FALSE	FALSE	FALSE	FALSE	FALSE	FALSE	FALSE	FALSE	TRUE	FALSE	FALSE	FALSE	FALSE	FALSE
Zdhhc4	48.1802	52.8756	54.2749	43.8162	50.5279	60.3085	58.4083	49.1826	50.031	54.2196	43.2596	63.8939	65.0737	48.1335	56.0137	55.4582	57.2999	68.9843	57.3807	57.3403	TRUE	TRUE	1.09338	1.09636	0.252536	0.254849	0.624449	0.62203	FALSE	FALSE	FALSE	FALSE	FALSE	FALSE	FALSE	FALSE	FALSE	FALSE	FALSE	FALSE	FALSE	FALSE	FALSE	FALSE	FALSE	FALSE	FALSE	FALSE
Rac1	74.3794	66.9377	233.629	60.796	70.6586	171.113	223.106	51.6061	160.42	165.767	71.8331	225.932	209.935	59.7891	140.884	232.016	226.567	60.8523	181.016	203.792	TRUE	TRUE	1.38951	1.15488	0.468315	0.676071	0.386655	0.219265	FALSE	FALSE	FALSE	FALSE	FALSE	FALSE	FALSE	FALSE	FALSE	FALSE	FALSE	FALSE	FALSE	FALSE	FALSE	FALSE	FALSE	FALSE	FALSE	FALSE
Nup214	46.173	50.6841	44.8257	26.4599	45.4994	50.1631	48.5951	44.9287	50.8769	49.3791	34.4036	37.4882	46.7609	44.2551	40.8717	43.7372	50.5149	48.3843	54.7768	49.4496	TRUE	TRUE	1.15529	1.0145	0.275261	0.797161	0.594743	0.131863	FALSE	FALSE	FALSE	FALSE	FALSE	FALSE	FALSE	FALSE	FALSE	FALSE	FALSE	FALSE	FALSE	FALSE	FALSE	FALSE	FALSE	FALSE	FALSE	FALSE
Aif1l	10.2463	13.5205	12.4176	14.9348	12.9691	11.5776	10.0223	13.5011	13.8769	12.5394	10.6257	9.65615	10.9923	14.2753	10.809	12.506	14.1341	14.236	11.8851	13.3201	TRUE	TRUE	0.959687	1.07422	0.702186	0.41143	-0.193345	0.421615	FALSE	FALSE	FALSE	FALSE	FALSE	FALSE	FALSE	FALSE	FALSE	FALSE	FALSE	FALSE	FALSE	FALSE	FALSE	FALSE	FALSE	FALSE	FALSE	FALSE
Cpa3	0.0671646	0	0.0729823	0.0758092	0.0700734	0	0	0	0.2042	0	0.0791586	0.0702657	0.0703226	0.070402	0.0703623	0	0	0.0683489	0	0	FALSE	FALSE	LOW_EXPR	LOW_EXPR	LOW_EXPR	LOW_EXPR	LOW_EXPR	LOW_EXPR	FALSE	FALSE	FALSE	FALSE	FALSE	FALSE	FALSE	FALSE	FALSE	FALSE	FALSE	FALSE	FALSE	FALSE	FALSE	FALSE	FALSE	FALSE	FALSE	FALSE
Ltbp1	6.57764	4.93529	6.17959	2.20391	5.55744	4.47492	5.42012	2.11015	2.48502	3.47997	5.58478	3.93404	6.07354	2.85352	4.75941	6.10069	4.3714	4.67387	4.61739	4.64563	TRUE	TRUE	0.753101	1.31977	0.326841	0.186629	-0.51343	0.705466	FALSE	FALSE	FALSE	FALSE	FALSE	FALSE	FALSE	FALSE	FALSE	FALSE	FALSE	FALSE	FALSE	FALSE	FALSE	FALSE	FALSE	FALSE	FALSE	FALSE
Ugp2	91.5599	68.7763	91.3865	67.7843	80.0814	57.4631	80.8956	65.6362	64.8659	65.2511	84.5728	100.435	69.4546	74.5634	79.5681	71.8747	88.8348	50.8441	52.0639	61.9693	TRUE	TRUE	0.842472	0.980642	0.178432	0.902775	-0.757266	-0.0633995	TRUE	FALSE	FALSE	FALSE	FALSE	FALSE	TRUE	FALSE	FALSE	FALSE	FALSE	FALSE	FALSE	FALSE	FALSE	FALSE	FALSE	FALSE	FALSE	FALSE
Kcnh6	0.901443	0.890725	1.35055	0.495711	0.896084	0.899702	1.13109	0.703078	0.76483	0.832266	0.579406	1.48811	0.83603	0.952242	0.894136	1.59648	1.40378	0.980017	0.800052	1.1919	TRUE	TRUE	0.975218	1.23308	0.866268	0.172861	-0.0702143	0.623033	FALSE	FALSE	FALSE	FALSE	FALSE	FALSE	FALSE	FALSE	FALSE	FALSE	FALSE	FALSE	FALSE	FALSE	FALSE	FALSE	FALSE	FALSE	FALSE	FALSE
Trmt1	67.4509	88.4781	80.797	48.4976	74.124	88.8492	83.8879	58.9862	66.2408	75.0643	59.7695	86.6778	78.0857	53.3825	68.9276	78.2797	88.4317	69.3832	75.5493	76.9145	TRUE	TRUE	1.04436	1.04561	0.786886	0.688448	0.140739	0.209191	FALSE	FALSE	FALSE	FALSE	FALSE	FALSE	FALSE	FALSE	FALSE	FALSE	FALSE	FALSE	FALSE	FALSE	FALSE	FALSE	FALSE	FALSE	FALSE	FALSE
Nacc1	120.012	147.096	118.375	153.836	133.554	160.686	126.341	160.044	159.878	159.961	144.152	118.939	145.451	150.478	144.802	133.354	132.911	167.674	166.048	149.701	TRUE	TRUE	1.12493	0.988568	0.223552	0.897151	0.67588	-0.0671578	FALSE	FALSE	FALSE	FALSE	FALSE	FALSE	FALSE	FALSE	FALSE	FALSE	FALSE	FALSE	FALSE	FALSE	FALSE	FALSE	FALSE	FALSE	FALSE	FALSE
Nfix	261.642	339.928	281.731	321.497	301.614	309.28	316.847	300.991	328.034	313.064	325.94	266.25	482.502	328.522	327.231	311.795	426.286	539.717	339.987	383.136	TRUE	TRUE	1.04173	1.28846	0.528526	0.129245	0.333493	0.878169	FALSE	TRUE	FALSE	FALSE	FALSE	FALSE	FALSE	FALSE	FALSE	FALSE	FALSE	FALSE	FALSE	FALSE	FALSE	FALSE	TRUE	FALSE	FALSE	FALSE
Slc1a5	2.34078	3.17393	3.04642	2.49104	2.76873	3.5752	4.89556	3.50965	2.64653	3.54242	15.0808	4.15856	4.68739	3.08441	4.42298	3.88986	2.67371	4.14721	3.79946	3.84466	TRUE	TRUE	1.27388	0.992981	0.12843	0.960653	0.802198	-0.0236317	TRUE	FALSE	FALSE	FALSE	FALSE	FALSE	FALSE	TRUE	FALSE	FALSE	FALSE	FALSE	FALSE	FALSE	FALSE	FALSE	FALSE	FALSE	FALSE	FALSE
Uba1	373.691	435.936	389.707	389.814	389.76	440.82	387.412	450.909	464.874	445.865	423.789	370.664	429.168	427.919	425.854	416.658	391.911	482.95	465.486	441.072	TRUE	TRUE	1.09733	1.00744	0.123374	0.908409	0.893747	0.0598841	TRUE	FALSE	FALSE	FALSE	FALSE	FALSE	TRUE	FALSE	FALSE	FALSE	FALSE	FALSE	FALSE	FALSE	FALSE	FALSE	FALSE	FALSE	FALSE	FALSE
Vwf	8.93811	12.2154	11.4098	14.3851	11.8126	36.3937	24.0604	27.1798	24.5391	25.8595	23.4762	10.8388	28.4828	16.6493	20.0628	17.0238	16.5316	22.2644	27.6534	19.6441	TRUE	TRUE	2.33252	0.748629	0.00183845	0.113541	2.60524	-0.913996	TRUE	TRUE	FALSE	FALSE	FALSE	FALSE	FALSE	FALSE	FALSE	TRUE	FALSE	FALSE	FALSE	FALSE	TRUE	FALSE	FALSE	FALSE	FALSE	FALSE
Siae	16.7015	12.2721	15.2436	5.01063	13.7578	12.2434	14.27	9.02337	11.9572	12.1003	13.4123	15.4837	14.4642	9.34773	13.9382	15.3889	17.9301	9.76952	10.4106	12.8998	TRUE	TRUE	0.966155	1.12133	0.882731	0.528949	-0.07561	0.326754	FALSE	FALSE	FALSE	FALSE	FALSE	FALSE	FALSE	FALSE	FALSE	FALSE	FALSE	FALSE	FALSE	FALSE	FALSE	FALSE	FALSE	FALSE	FALSE	FALSE
Vsig2	4.63288	3.30912	6.54773	1.8276	3.971	3.53399	4.98095	1.54865	2.69507	3.11453	0.323001	2.53186	2.62871	1.26313	1.8975	3.96223	5.22363	1.62744	3.13286	3.54755	TRUE	TRUE	0.805721	1.08046	0.498665	0.785775	-0.345947	0.135631	FALSE	FALSE	FALSE	FALSE	FALSE	FALSE	FALSE	FALSE	FALSE	FALSE	FALSE	FALSE	FALSE	FALSE	FALSE	FALSE	FALSE	FALSE	FALSE	FALSE
Esam	19.9033	26.2702	20.4102	23.5201	21.9651	30.0165	23.5323	24.784	27.9316	26.3578	23.8437	20.0034	21.9706	26.8385	22.9071	23.134	21.1955	25.508	24.8171	23.9756	TRUE	TRUE	1.17546	0.892765	0.101657	0.150599	0.943122	-0.800912	TRUE	TRUE	FALSE	FALSE	FALSE	FALSE	TRUE	FALSE	FALSE	FALSE	FALSE	FALSE	FALSE	FALSE	FALSE	TRUE	FALSE	FALSE	FALSE	FALSE
Spa17	8.43329	11.7353	7.69998	20.2863	10.0843	10.1957	11.6266	25.1194	14.6274	13.127	16.4237	6.86854	12.75	14.0657	13.4078	7.55522	8.15074	10.5957	14.5094	9.37324	TRUE	TRUE	1.26746	0.673456	0.478441	0.212757	0.373636	-0.687759	FALSE	FALSE	FALSE	FALSE	FALSE	FALSE	FALSE	FALSE	FALSE	FALSE	FALSE	FALSE	FALSE	FALSE	FALSE	FALSE	FALSE	FALSE	FALSE	FALSE
Fam50a	31.246	24.8766	39.4353	16.4858	28.0613	26.8427	42.1368	17.3011	22.3543	24.5985	30.2639	39.3634	32.5881	19.419	31.426	37.0509	35.4701	23.276	23.6071	29.5386	TRUE	TRUE	0.97011	1.09734	0.910094	0.694069	-0.0584804	0.204851	FALSE	FALSE	FALSE	FALSE	FALSE	FALSE	FALSE	FALSE	FALSE	FALSE	FALSE	FALSE	FALSE	FALSE	FALSE	FALSE	FALSE	FALSE	FALSE	FALSE
Emd	63.4769	76.5187	59.3005	69.2224	66.3497	75.0252	64.0833	64.2575	70.8088	67.5331	65.8346	56.7014	61.058	70.7271	63.4463	63.1853	61.2241	67.2727	67.0408	65.1131	TRUE	TRUE	1.02091	0.94405	0.768334	0.252739	0.152449	-0.622371	FALSE	FALSE	FALSE	FALSE	FALSE	FALSE	FALSE	FALSE	FALSE	FALSE	FALSE	FALSE	FALSE	FALSE	FALSE	FALSE	FALSE	FALSE	FALSE	FALSE
Taco1	29.5988	22.1177	26.4543	20.0679	24.286	20.9298	24.4782	16.3002	18.2014	19.5656	22.9356	26.9989	26.4696	21.3962	24.7026	27.7952	24.3041	20.7371	23.0913	23.6977	TRUE	TRUE	0.817145	1.19556	0.150796	0.13313	-0.808639	0.849886	TRUE	TRUE	FALSE	FALSE	FALSE	TRUE	FALSE	FALSE	FALSE	FALSE	FALSE	FALSE	FALSE	FALSE	FALSE	TRUE	FALSE	FALSE	FALSE	FALSE
Grik3	24.0957	25.7273	28.0031	16.7518	24.9115	28.9946	31.6369	16.0681	21.9806	25.4876	18.7705	21.8437	30.2667	20.7517	21.2977	27.3411	27.7184	25.5616	24.1805	26.4513	TRUE	TRUE	1.04248	1.0608	0.81848	0.686559	0.118506	0.208953	FALSE	FALSE	FALSE	FALSE	FALSE	FALSE	FALSE	FALSE	FALSE	FALSE	FALSE	FALSE	FALSE	FALSE	FALSE	FALSE	FALSE	FALSE	FALSE	FALSE
Gria3	87.4176	44.4652	111.617	22.0415	65.9414	40.6201	55.7272	30.4605	39.0028	39.8114	52.8659	144.907	46.0092	39.1344	49.4376	61.2852	78.6395	26.9116	26.3155	44.0984	TRUE	TRUE	0.627231	1.16293	0.278937	0.643344	-0.59366	0.242779	FALSE	FALSE	FALSE	FALSE	FALSE	FALSE	FALSE	FALSE	FALSE	FALSE	FALSE	FALSE	FALSE	FALSE	FALSE	FALSE	FALSE	FALSE	FALSE	FALSE
Npas1	19.2973	26.2949	21.7979	26.5134	24.0464	27.1467	24.3732	26.6198	28.3947	26.8833	24.0767	23.8561	24.5113	25.2144	24.294	23.8782	21.577	31.5462	29.3715	26.6248	TRUE	TRUE	1.1317	0.998512	0.157623	0.987496	0.786959	-0.00800588	TRUE	FALSE	FALSE	FALSE	FALSE	FALSE	TRUE	FALSE	FALSE	FALSE	FALSE	FALSE	FALSE	FALSE	FALSE	FALSE	FALSE	FALSE	FALSE	FALSE
Sipa1l2	51.6354	66.6911	51.5409	52.0905	51.8629	56.5025	51.4865	48.8617	49.4481	50.4673	49.804	44.5504	67.1911	51.3111	50.5575	52.7001	54.9033	65.6185	61.5992	58.2513	TRUE	TRUE	0.930081	1.13693	0.378663	0.0842808	-0.469441	1.01855	FALSE	TRUE	FALSE	FALSE	FALSE	FALSE	FALSE	FALSE	FALSE	FALSE	FALSE	FALSE	FALSE	FALSE	FALSE	TRUE	FALSE	FALSE	FALSE	FALSE
Ap4e1	7.72647	4.57783	10.7946	1.31738	6.15215	3.41884	7.67027	2.19824	2.85059	3.13471	3.00456	12.0301	5.95128	4.11414	5.03271	6.82539	8.62641	2.40209	3.77554	5.30047	TRUE	TRUE	0.68662	1.30276	0.41884	0.492879	-0.425003	0.355561	FALSE	FALSE	FALSE	FALSE	FALSE	FALSE	FALSE	FALSE	FALSE	FALSE	FALSE	FALSE	FALSE	FALSE	FALSE	FALSE	FALSE	FALSE	FALSE	FALSE
Blvra	29.8168	28.9388	29.3033	36.7741	29.5601	27.2706	31.2343	29.8069	26.5165	28.5387	32.7015	25.6437	28.2821	27.0108	27.6464	28.0308	26.0251	22.5663	22.2838	24.2957	TRUE	TRUE	0.921119	0.863712	0.291533	0.0658132	-0.565065	-1.09213	FALSE	TRUE	FALSE	FALSE	FALSE	FALSE	FALSE	FALSE	FALSE	FALSE	FALSE	FALSE	FALSE	FALSE	FALSE	TRUE	FALSE	FALSE	FALSE	FALSE
Pdzd4	128.779	159.058	132.127	170.633	145.593	185.276	128.629	150.838	172.325	161.582	142.803	120.317	141.52	161.941	142.161	129.93	116.539	180.425	174.878	152.404	TRUE	TRUE	1.07842	0.944768	0.497783	0.678319	0.359598	-0.217294	FALSE	FALSE	FALSE	FALSE	FALSE	FALSE	FALSE	FALSE	FALSE	FALSE	FALSE	FALSE	FALSE	FALSE	FALSE	FALSE	FALSE	FALSE	FALSE	FALSE
Srpk3	1.91186	4.10805	5.35881	0.773576	3.00996	3.13586	5.34793	1.53333	1.95789	2.54687	1.83384	5.15111	5.03136	2.48228	3.75682	5.43458	4.77011	3.47988	5.18838	4.97924	TRUE	TRUE	0.987473	1.49359	0.974773	0.122288	-0.0158908	0.854463	FALSE	TRUE	FALSE	FALSE	FALSE	FALSE	FALSE	FALSE	FALSE	FALSE	FALSE	FALSE	FALSE	FALSE	FALSE	FALSE	TRUE	FALSE	FALSE	FALSE
Idh3g	211.586	184.118	181.683	133.629	182.9	220.267	187.35	148.095	191.794	189.572	175.793	173.181	191.342	170.844	174.487	213.233	181.48	204.514	193.728	199.121	TRUE	TRUE	1.05118	1.06064	0.692381	0.51314	0.207167	0.346369	FALSE	FALSE	FALSE	FALSE	FALSE	FALSE	FALSE	FALSE	FALSE	FALSE	FALSE	FALSE	FALSE	FALSE	FALSE	FALSE	FALSE	FALSE	FALSE	FALSE
Pnck	120.56	140.928	135.079	147.851	138.003	164.424	129.341	134.633	148.649	141.641	113.603	118.111	149.857	135.572	126.841	141.94	133.006	166.071	150.979	146.46	TRUE	TRUE	1.05972	1.02582	0.435638	0.73551	0.415431	0.176122	FALSE	FALSE	FALSE	FALSE	FALSE	FALSE	FALSE	FALSE	FALSE	FALSE	FALSE	FALSE	FALSE	FALSE	FALSE	FALSE	FALSE	FALSE	FALSE	FALSE
Ssr4	62.5917	72.2637	68.2833	103.318	70.2735	78.0842	73.7801	95.3571	90.8528	84.4685	88.6375	58.7908	63.6175	86.251	74.9342	64.4312	54.1488	84.9481	82.6929	73.562	TRUE	TRUE	1.1025	0.847524	0.478352	0.199727	0.376127	-0.716401	FALSE	FALSE	FALSE	FALSE	FALSE	FALSE	FALSE	FALSE	FALSE	FALSE	FALSE	FALSE	FALSE	FALSE	FALSE	FALSE	FALSE	FALSE	FALSE	FALSE
Bcap31	119.602	107.343	107.512	104.634	107.427	94.1958	109.502	101.627	96.2204	98.9236	125.797	111.368	118.37	104.183	114.869	107.112	112.597	88.3371	89.5834	98.3477	TRUE	TRUE	0.91488	0.990296	0.0972817	0.893773	-0.971372	-0.069157	TRUE	FALSE	FALSE	FALSE	FALSE	FALSE	TRUE	FALSE	FALSE	FALSE	FALSE	FALSE	FALSE	FALSE	FALSE	FALSE	FALSE	FALSE	FALSE	FALSE
Fam98a	35.3988	25.689	38.7496	13.4625	30.5439	19.9135	35.8645	14.5562	17.0714	18.4925	24.2482	43.1579	25.8715	19.479	25.0599	29.5143	35.4918	18.5127	19.6224	24.5684	TRUE	TRUE	0.775417	1.176	0.417191	0.554888	-0.432635	0.31011	FALSE	FALSE	FALSE	FALSE	FALSE	FALSE	FALSE	FALSE	FALSE	FALSE	FALSE	FALSE	FALSE	FALSE	FALSE	FALSE	FALSE	FALSE	FALSE	FALSE
Ltbp2	0	0.0674054	0.0369751	0.105354	0.0521903	0.0573475	0.155256	0.0498627	0.044037	0.0536051	0.445689	0.0902468	0.0150536	0	0.0526502	0.031361	0.0550853	0.0457217	0.108673	0.0504035	FALSE	FALSE	LOW_EXPR	LOW_EXPR	LOW_EXPR	LOW_EXPR	LOW_EXPR	LOW_EXPR	FALSE	FALSE	FALSE	FALSE	FALSE	FALSE	FALSE	FALSE	FALSE	FALSE	FALSE	FALSE	FALSE	FALSE	FALSE	FALSE	FALSE	FALSE	FALSE	FALSE
Kmt2a	32.1447	25.0803	24.8547	11.4819	24.9675	26.6468	27.6017	15.1862	17.6195	22.1332	21.1042	45.2115	50.5314	17.8096	33.1578	37.5428	38.4208	22.87	22.6383	30.2064	TRUE	TRUE	0.931903	1.38648	0.770798	0.16255	-0.150997	0.788573	FALSE	TRUE	FALSE	FALSE	FALSE	FALSE	FALSE	FALSE	FALSE	FALSE	FALSE	FALSE	FALSE	FALSE	FALSE	FALSE	TRUE	FALSE	FALSE	FALSE
Ift46	60.1857	60.9008	39.1806	25.4247	49.6832	40.0098	41.1315	57.2489	68.5621	49.1902	29.0706	62.3873	60.1842	53.2446	56.7144	76.0776	62.2438	35.4526	59.5578	60.9008	TRUE	TRUE	1.11327	1.12625	0.646514	0.566381	0.240185	0.301883	FALSE	FALSE	FALSE	FALSE	FALSE	FALSE	FALSE	FALSE	FALSE	FALSE	FALSE	FALSE	FALSE	FALSE	FALSE	FALSE	FALSE	FALSE	FALSE	FALSE
Tmem25	58.1882	61.2434	53.2588	44.9227	55.7235	58.7045	46.6971	48.6637	54.4436	51.5537	52.6226	58.8955	64.8836	49.7302	55.7591	54.368	47.9933	55.1713	51.9904	53.1792	TRUE	TRUE	0.958544	1.00482	0.630639	0.939032	-0.250416	0.0392559	FALSE	FALSE	FALSE	FALSE	FALSE	FALSE	FALSE	FALSE	FALSE	FALSE	FALSE	FALSE	FALSE	FALSE	FALSE	FALSE	FALSE	FALSE	FALSE	FALSE
Cd3g	0	0.139046	0	0	0	0	0.196822	0	0.145693	0.0728463	0	0	0	0	0	0	0.0633205	0.0642188	0	0.0316603	FALSE	FALSE	LOW_EXPR	LOW_EXPR	LOW_EXPR	LOW_EXPR	LOW_EXPR	LOW_EXPR	FALSE	FALSE	FALSE	FALSE	FALSE	FALSE	FALSE	FALSE	FALSE	FALSE	FALSE	FALSE	FALSE	FALSE	FALSE	FALSE	FALSE	FALSE	FALSE	FALSE
Trappc6a	19.4547	20.3958	23.6763	36.8367	22.0361	26.4348	28.0408	33.0475	33.6507	30.5442	31.4421	16.6531	28.2966	30.1969	29.2467	20.3883	15.757	31.2358	27.8351	24.1117	TRUE	TRUE	1.2033	0.78926	0.282032	0.151047	0.584217	-0.812265	FALSE	TRUE	FALSE	FALSE	FALSE	FALSE	FALSE	FALSE	FALSE	FALSE	FALSE	FALSE	FALSE	FALSE	TRUE	FALSE	FALSE	FALSE	FALSE	FALSE
Supt6	142.317	133.526	150.113	75.1891	137.921	126.722	139.619	86.3213	103.78	115.251	119.776	133.042	153.072	100.788	126.409	129.135	140.335	110.254	127.821	128.478	TRUE	TRUE	0.911154	1.11147	0.609761	0.376943	-0.26849	0.475203	FALSE	FALSE	FALSE	FALSE	FALSE	FALSE	FALSE	FALSE	FALSE	FALSE	FALSE	FALSE	FALSE	FALSE	FALSE	FALSE	FALSE	FALSE	FALSE	FALSE
Spag5	8.42568	5.97757	9.20084	1.42147	7.20163	4.60434	7.86323	3.29953	4.10308	4.35371	3.92552	9.12185	6.84248	4.34878	5.59563	7.21794	8.85919	4.11864	4.35244	5.78519	TRUE	TRUE	0.809241	1.2139	0.546659	0.472054	-0.31159	0.371425	FALSE	FALSE	FALSE	FALSE	FALSE	FALSE	FALSE	FALSE	FALSE	FALSE	FALSE	FALSE	FALSE	FALSE	FALSE	FALSE	FALSE	FALSE	FALSE	FALSE
Foxn1	0.0454205	0	0	0	0	0	0	0	0	0	0	0	0.0634082	0	0	0	0	0.0924432	0	0	FALSE	FALSE	LOW_EXPR	LOW_EXPR	LOW_EXPR	LOW_EXPR	LOW_EXPR	LOW_EXPR	FALSE	FALSE	FALSE	FALSE	FALSE	FALSE	FALSE	FALSE	FALSE	FALSE	FALSE	FALSE	FALSE	FALSE	FALSE	FALSE	FALSE	FALSE	FALSE	FALSE
Unc119	38.1986	46.1183	37.2587	67.742	42.1585	48.0564	43.0152	72.7133	63.3546	55.7055	61.6959	40.2374	45.2505	60.7968	53.0236	38.3226	41.7475	52.6951	60.8931	47.2213	TRUE	TRUE	1.19769	0.853883	0.374406	0.36686	0.477278	-0.485061	FALSE	FALSE	FALSE	FALSE	FALSE	FALSE	FALSE	FALSE	FALSE	FALSE	FALSE	FALSE	FALSE	FALSE	FALSE	FALSE	FALSE	FALSE	FALSE	FALSE
Rab34	41.1067	39.0773	45.8938	32.9381	40.092	50.0594	50.3222	42.9226	45.117	47.5882	54.8036	46.0234	55.4331	42.0838	50.4135	55.5653	53.1382	48.6218	49.4289	51.2835	TRUE	TRUE	1.18262	1.09628	0.0645455	0.110839	1.11291	0.915807	TRUE	TRUE	FALSE	FALSE	FALSE	FALSE	TRUE	FALSE	FALSE	FALSE	FALSE	FALSE	FALSE	FALSE	FALSE	TRUE	FALSE	FALSE	FALSE	FALSE
Sdf2	82.6655	88.3822	87.9574	94.168	88.1698	90.0329	74.6088	91.3276	62.553	82.3209	70.1084	81.3041	67.7646	66.9858	68.9365	83.7057	71.5543	66.5149	84.6794	77.63	TRUE	TRUE	0.90244	0.962349	0.276349	0.725226	-0.594531	-0.183081	FALSE	FALSE	FALSE	FALSE	FALSE	FALSE	FALSE	FALSE	FALSE	FALSE	FALSE	FALSE	FALSE	FALSE	FALSE	FALSE	FALSE	FALSE	FALSE	FALSE
Ccne1	19.7028	20.7069	20.2702	19.1709	19.9865	22.3253	18.7023	19.6375	19.9751	19.8063	17.7271	20.7289	22.4396	20.6756	20.7023	21.4141	19.421	20.4538	19.1237	19.9374	TRUE	TRUE	1.00964	0.997246	0.822039	0.953213	0.110887	-0.0290233	FALSE	FALSE	FALSE	FALSE	FALSE	FALSE	FALSE	FALSE	FALSE	FALSE	FALSE	FALSE	FALSE	FALSE	FALSE	FALSE	FALSE	FALSE	FALSE	FALSE
Hsf2bp	0.0509181	0.176827	0.424182	0.172413	0.17462	0	0.140459	0.117726	0.398561	0.129093	0.160029	0.177562	0.142165	0.142328	0.151178	0.0740444	0.325144	0.16463	0.102631	0.13363	FALSE	FALSE	LOW_EXPR	LOW_EXPR	LOW_EXPR	LOW_EXPR	LOW_EXPR	LOW_EXPR	FALSE	FALSE	FALSE	FALSE	FALSE	FALSE	FALSE	FALSE	FALSE	FALSE	FALSE	FALSE	FALSE	FALSE	FALSE	FALSE	FALSE	FALSE	FALSE	FALSE
Bbc3	16.0284	21.7224	21.3883	16.1953	18.7918	19.8653	18.8505	20.5126	16.687	19.3579	18.2092	19.8494	19.8272	15.4436	19.0182	17.5781	16.5385	20.2248	20.7695	18.9014	TRUE	TRUE	1.00751	0.989674	0.937688	0.883924	0.0396421	-0.0733837	FALSE	FALSE	FALSE	FALSE	FALSE	FALSE	FALSE	FALSE	FALSE	FALSE	FALSE	FALSE	FALSE	FALSE	FALSE	FALSE	FALSE	FALSE	FALSE	FALSE
Mybpc3	0.195453	0.036534	0	0	0.018267	0.0829628	0.0846415	0	0.106474	0.0838021	0.0548232	0.0855987	0.146859	0.109889	0.0977437	0.127482	0.0645703	0.296194	0.329289	0.211838	FALSE	FALSE	LOW_EXPR	LOW_EXPR	LOW_EXPR	LOW_EXPR	LOW_EXPR	LOW_EXPR	FALSE	FALSE	FALSE	FALSE	FALSE	FALSE	FALSE	FALSE	FALSE	FALSE	FALSE	FALSE	FALSE	FALSE	FALSE	FALSE	FALSE	FALSE	FALSE	FALSE
Psmc3	288.256	306.73	316.553	279.29	297.493	304.694	284	375.474	359.292	331.993	326.235	253.588	319.267	291.094	305.181	274.728	255.672	366.116	339.661	307.195	TRUE	TRUE	1.11119	0.934148	0.205457	0.545124	0.708414	-0.320103	FALSE	FALSE	FALSE	FALSE	FALSE	FALSE	FALSE	FALSE	FALSE	FALSE	FALSE	FALSE	FALSE	FALSE	FALSE	FALSE	FALSE	FALSE	FALSE	FALSE
Acp2	67.0624	62.31	78.8666	46.4214	64.6862	47.3858	66.5467	48.1378	50.2062	49.172	53.4555	66.9941	71.13	51.5849	60.2248	69.3254	76.2771	55.453	61.0744	65.1999	TRUE	TRUE	0.834864	1.23266	0.238952	0.10112	-0.649671	0.960118	FALSE	TRUE	FALSE	FALSE	FALSE	FALSE	FALSE	FALSE	FALSE	FALSE	FALSE	FALSE	FALSE	FALSE	FALSE	FALSE	TRUE	FALSE	FALSE	FALSE
Rapsn	0.168067	0.3788	0.296312	2.04155	0.337556	0.789089	0.282089	2.0639	0.680568	0.734828	1.78126	0.443773	0.69792	1.40841	1.05317	0	0.304731	0.624377	1.02088	0.464554	TRUE	TRUE	1.19058	0.679199	0.705387	0.333384	0.182728	-0.472623	FALSE	FALSE	FALSE	FALSE	FALSE	FALSE	FALSE	FALSE	FALSE	FALSE	FALSE	FALSE	FALSE	FALSE	FALSE	FALSE	FALSE	FALSE	FALSE	FALSE
Slc39a13	34.6015	38.2185	32.5486	40.3952	36.41	37.5454	46.0728	46.8256	42.8788	44.4758	38.5921	42.05	46.9312	41.0901	41.5701	38.3366	36.9598	32.5753	44.0913	37.6482	TRUE	TRUE	1.1865	0.878169	0.0461821	0.143817	1.23039	-0.827335	TRUE	TRUE	FALSE	FALSE	FALSE	FALSE	TRUE	FALSE	FALSE	FALSE	FALSE	FALSE	FALSE	FALSE	FALSE	TRUE	FALSE	FALSE	FALSE	FALSE
Celf2	153.802	107.246	190.909	63.0494	130.524	109.398	141.56	77.5741	84.5848	96.9912	104.802	223.905	126.039	100.612	115.42	135.389	167.202	85.0656	85.2699	110.33	TRUE	TRUE	0.802923	1.14408	0.447334	0.568924	-0.405792	0.300623	FALSE	FALSE	FALSE	FALSE	FALSE	FALSE	FALSE	FALSE	FALSE	FALSE	FALSE	FALSE	FALSE	FALSE	FALSE	FALSE	FALSE	FALSE	FALSE	FALSE
Nr1h3	6.41454	6.14667	7.11418	8.25767	6.76436	7.06018	4.40203	6.38916	7.96427	6.72467	6.7364	6.85158	6.42933	7.6556	6.79399	6.05984	5.75584	6.57571	5.96447	6.01216	TRUE	TRUE	0.929262	0.947519	0.574161	0.654783	-0.281256	-0.220893	FALSE	FALSE	FALSE	FALSE	FALSE	FALSE	FALSE	FALSE	FALSE	FALSE	FALSE	FALSE	FALSE	FALSE	FALSE	FALSE	FALSE	FALSE	FALSE	FALSE
Ddb2	10.2468	7.24307	13.1278	3.48768	8.74495	9.39799	12.52	5.69323	6.1312	7.7646	6.93349	11.312	10.5322	5.53755	8.73285	11.6613	10.7004	6.77978	9.24924	9.97485	TRUE	TRUE	0.989948	1.13005	0.973372	0.56607	-0.0170698	0.295796	FALSE	FALSE	FALSE	FALSE	FALSE	FALSE	FALSE	FALSE	FALSE	FALSE	FALSE	FALSE	FALSE	FALSE	FALSE	FALSE	FALSE	FALSE	FALSE	FALSE
Spi1	7.07213	9.41799	8.44062	10.4095	8.9293	9.32907	7.37459	9.74177	10.006	9.53542	17.7155	6.0356	7.40476	8.00425	7.7045	8.00062	7.52503	9.76087	8.04808	8.02435	TRUE	TRUE	1.02976	0.918941	0.774868	0.351554	0.141963	-0.474187	FALSE	FALSE	FALSE	FALSE	FALSE	FALSE	FALSE	FALSE	FALSE	FALSE	FALSE	FALSE	FALSE	FALSE	FALSE	FALSE	FALSE	FALSE	FALSE	FALSE
Sf3a1	55.2669	64.6085	60.2054	51.1587	57.7362	58.6845	56.8372	53.7185	61.3258	57.7608	64.8428	50.9002	61.4413	58.7934	60.1173	64.0793	60.5409	67.7324	65.0031	64.5412	TRUE	TRUE	0.997112	1.11519	0.961358	0.0219699	-0.0248803	1.50013	FALSE	TRUE	FALSE	FALSE	FALSE	FALSE	FALSE	FALSE	FALSE	FALSE	FALSE	FALSE	FALSE	FALSE	FALSE	TRUE	FALSE	FALSE	FALSE	FALSE
Stat6	9.01573	9.0429	7.73592	10.2053	9.02932	11.8333	12.3683	12.5085	11.4243	12.1008	17.7498	10.4821	12.0982	10.9919	11.5451	9.28331	11.0954	10.4148	12.454	10.7551	TRUE	TRUE	1.31933	0.902523	0.00167992	0.135303	2.47506	-0.805588	TRUE	TRUE	FALSE	FALSE	FALSE	FALSE	FALSE	TRUE	FALSE	FALSE	FALSE	FALSE	FALSE	FALSE	FALSE	TRUE	FALSE	FALSE	FALSE	FALSE
Clgn	8.54046	4.68463	10.5578	2.40127	6.61255	4.35201	7.96038	3.24607	3.62532	3.98866	6.9721	11.5358	6.81591	5.39831	6.89401	6.69661	8.78583	3.95083	2.98275	5.32372	TRUE	TRUE	0.751621	1.15258	0.443715	0.652395	-0.400478	0.23015	FALSE	FALSE	FALSE	FALSE	FALSE	FALSE	FALSE	FALSE	FALSE	FALSE	FALSE	FALSE	FALSE	FALSE	FALSE	FALSE	FALSE	FALSE	FALSE	FALSE
Napsa	0	0.606182	0	0.728667	0.303091	0	0	0.579014	0.0956789	0.0478395	0.801825	0.506538	1.04978	0.466308	0.654181	0.226421	0.887796	0	0	0.11321	FALSE	FALSE	LOW_EXPR	LOW_EXPR	LOW_EXPR	LOW_EXPR	LOW_EXPR	LOW_EXPR	FALSE	FALSE	FALSE	FALSE	FALSE	FALSE	FALSE	FALSE	FALSE	FALSE	FALSE	FALSE	FALSE	FALSE	FALSE	FALSE	FALSE	FALSE	FALSE	FALSE
Vrk3	35.8676	41.5529	36.0979	40.8953	38.4966	42.9474	37.2774	46.7575	43.4093	43.1784	40.2692	31.6556	36.9496	43.0202	38.6094	38.8744	36.4082	41.9021	41.2024	40.0384	TRUE	TRUE	1.10215	0.930365	0.159088	0.244611	0.787854	-0.631318	TRUE	FALSE	FALSE	FALSE	FALSE	FALSE	TRUE	FALSE	FALSE	FALSE	FALSE	FALSE	FALSE	FALSE	FALSE	FALSE	FALSE	FALSE	FALSE	FALSE
Smg9	53.3063	68.9211	69.4741	49.2437	61.1137	63.8144	71.0255	56.1817	69.6918	66.7531	54.2785	61.4703	70.2641	62.4536	61.9619	64.8078	57.1578	73.4242	67.0324	65.9201	TRUE	TRUE	1.08137	1.0065	0.458397	0.931492	0.392964	0.0443536	FALSE	FALSE	FALSE	FALSE	FALSE	FALSE	FALSE	FALSE	FALSE	FALSE	FALSE	FALSE	FALSE	FALSE	FALSE	FALSE	FALSE	FALSE	FALSE	FALSE
Paxip1	37.9159	29.9447	46.3417	23.9175	33.9303	36.2778	41.288	22.4345	25.0619	30.6699	26.0014	44.9278	41.9356	24.0515	33.9685	41.5453	40.6769	32.0013	33.9971	37.337	TRUE	TRUE	0.906811	1.18226	0.639705	0.29825	-0.244526	0.563796	FALSE	FALSE	FALSE	FALSE	FALSE	FALSE	FALSE	FALSE	FALSE	FALSE	FALSE	FALSE	FALSE	FALSE	FALSE	FALSE	FALSE	FALSE	FALSE	FALSE
Rmnd5a	69.9506	43.2535	72.3669	22.1023	56.6021	38.3978	61.2271	25.2497	30.5949	34.4963	41.1959	70.3155	44.6801	36.9284	42.938	58.7062	68.4834	24.5763	27.5795	43.1428	TRUE	TRUE	0.751023	1.15162	0.397294	0.675718	-0.454041	0.218921	FALSE	FALSE	FALSE	FALSE	FALSE	FALSE	FALSE	FALSE	FALSE	FALSE	FALSE	FALSE	FALSE	FALSE	FALSE	FALSE	FALSE	FALSE	FALSE	FALSE
Mov10	9.88534	8.7135	15.8142	5.05634	9.29942	8.05703	14.725	5.8349	6.9366	7.49682	10.2083	19.0539	15.2931	9.17148	12.7507	14.0112	11.6278	7.61631	10.9183	11.273	TRUE	TRUE	0.905571	1.22954	0.754969	0.402791	-0.160684	0.440799	FALSE	FALSE	FALSE	FALSE	FALSE	FALSE	FALSE	FALSE	FALSE	FALSE	FALSE	FALSE	FALSE	FALSE	FALSE	FALSE	FALSE	FALSE	FALSE	FALSE
Ppm1j	0.378744	0	0	0.535836	0.189372	0.133789	0.545673	0.464068	0.510877	0.487472	1.78805	0.248326	0.67181	0.474204	0.573007	0	0.421369	0.483108	0.648433	0.452238	FALSE	FALSE	LOW_EXPR	LOW_EXPR	LOW_EXPR	LOW_EXPR	LOW_EXPR	LOW_EXPR	FALSE	FALSE	FALSE	FALSE	FALSE	FALSE	FALSE	FALSE	FALSE	FALSE	FALSE	FALSE	FALSE	FALSE	FALSE	FALSE	FALSE	FALSE	FALSE	FALSE
Rhoc	19.5452	21.8293	16.3678	30.932	20.6873	21.1816	20.1016	29.8836	27.2576	24.2196	86.3729	12.277	22.8594	28.2407	25.55	15.1175	16.2839	24.2799	23.9937	20.1388	TRUE	TRUE	1.10753	0.813298	0.556883	0.217302	0.307034	-0.679162	FALSE	FALSE	FALSE	FALSE	FALSE	FALSE	FALSE	FALSE	FALSE	FALSE	FALSE	FALSE	FALSE	FALSE	FALSE	FALSE	FALSE	FALSE	FALSE	FALSE
Prr27	0	0	0	0	0	0	0	0	0	0	0	0	0	0	0	0	0	0	0	0	FALSE	FALSE	LOW_EXPR	LOW_EXPR	LOW_EXPR	LOW_EXPR	LOW_EXPR	LOW_EXPR	FALSE	FALSE	FALSE	FALSE	FALSE	FALSE	FALSE	FALSE	FALSE	FALSE	FALSE	FALSE	FALSE	FALSE	FALSE	FALSE	FALSE	FALSE	FALSE	FALSE
Tead3	3.11072	3.8619	3.4816	5.34329	3.67175	4.15032	6.14401	4.44642	3.75698	4.29837	5.41431	3.26819	7.07464	4.8168	5.11555	4.12722	4.29522	4.45369	5.57786	4.37446	TRUE	TRUE	1.15172	0.997866	0.383578	0.9865	0.439337	-0.00816047	FALSE	FALSE	FALSE	FALSE	FALSE	FALSE	FALSE	FALSE	FALSE	FALSE	FALSE	FALSE	FALSE	FALSE	FALSE	FALSE	FALSE	FALSE	FALSE	FALSE
Ppard	25.0805	33.2689	28.0283	29.7124	28.8704	36.0705	27.929	34.3331	35.2815	34.8073	35.5786	26.2203	33.6942	37.701	34.6364	29.7012	27.5505	35.4138	34.6499	32.1756	TRUE	TRUE	1.1484	0.953554	0.133423	0.575925	0.850674	-0.290184	TRUE	FALSE	FALSE	FALSE	FALSE	FALSE	TRUE	FALSE	FALSE	FALSE	FALSE	FALSE	FALSE	FALSE	FALSE	FALSE	FALSE	FALSE	FALSE	FALSE
Def6	2.84028	4.5622	3.72585	3.67752	3.70169	4.03394	2.87198	3.31537	4.53765	3.67466	5.28538	2.84633	3.15874	3.58342	3.37108	3.86648	3.01735	4.04126	3.75271	3.80959	TRUE	TRUE	0.997209	0.995158	0.982425	0.964194	-0.0104576	-0.0209789	FALSE	FALSE	FALSE	FALSE	FALSE	FALSE	FALSE	FALSE	FALSE	FALSE	FALSE	FALSE	FALSE	FALSE	FALSE	FALSE	FALSE	FALSE	FALSE	FALSE
Peg3	94.9265	52.6802	110.64	27.7988	73.8033	53.0297	89.0579	33.5624	43.735	48.3824	56.5101	132.193	58.947	51.9377	57.7285	71.2504	93.1174	31.3431	37.4348	54.3426	TRUE	TRUE	0.768576	1.06216	0.487537	0.861652	-0.368913	0.0907099	FALSE	FALSE	FALSE	FALSE	FALSE	FALSE	FALSE	FALSE	FALSE	FALSE	FALSE	FALSE	FALSE	FALSE	FALSE	FALSE	FALSE	FALSE	FALSE	FALSE
Zim1	4.00744	1.59969	5.10451	0.460443	2.80357	1.39196	3.49384	0.28518	0.542472	0.967215	1.45002	4.53442	1.36828	1.55228	1.50115	3.77316	3.43441	0.444141	1.08259	2.2585	TRUE	TRUE	0.58559	1.39164	0.331641	0.520322	-0.508311	0.326548	FALSE	FALSE	FALSE	FALSE	FALSE	FALSE	FALSE	FALSE	FALSE	FALSE	FALSE	FALSE	FALSE	FALSE	FALSE	FALSE	FALSE	FALSE	FALSE	FALSE
Metrn	96.7692	129.603	84.4083	226.981	113.186	134.259	107.387	231.116	184.997	159.628	168.747	87.434	134.397	183.322	151.572	98.6637	100.329	147.35	145.419	122.874	TRUE	TRUE	1.22232	0.748398	0.505493	0.223847	0.353593	-0.676996	FALSE	FALSE	FALSE	FALSE	FALSE	FALSE	FALSE	FALSE	FALSE	FALSE	FALSE	FALSE	FALSE	FALSE	FALSE	FALSE	FALSE	FALSE	FALSE	FALSE
Lmf1	27.577	36.1325	37.7764	30.2932	33.2129	29.6406	29.3576	35.4598	30.8169	30.2288	30.2339	39.9398	34.8077	27.8098	32.5208	31.289	31.8717	36.7712	29.0829	31.5804	TRUE	TRUE	0.951381	1.02938	0.581252	0.679212	-0.286271	0.21225	FALSE	FALSE	FALSE	FALSE	FALSE	FALSE	FALSE	FALSE	FALSE	FALSE	FALSE	FALSE	FALSE	FALSE	FALSE	FALSE	FALSE	FALSE	FALSE	FALSE
Narfl	30.7368	35.9577	29.7821	34.2496	32.4932	36.5711	31.6299	35.7553	32.6669	34.2111	33.2579	27.5809	32.8081	33.858	33.033	32.2791	36.3897	37.829	38.3055	37.1094	TRUE	TRUE	1.04443	1.05901	0.46255	0.302634	0.382115	0.548575	FALSE	FALSE	FALSE	FALSE	FALSE	FALSE	FALSE	FALSE	FALSE	FALSE	FALSE	FALSE	FALSE	FALSE	FALSE	FALSE	FALSE	FALSE	FALSE	FALSE
Angptl4	1.4041	2.93089	2.44838	4.55673	2.68963	1.92438	1.56429	2.5603	1.90317	1.91377	2.17653	1.47937	5.02957	3.16851	2.67252	1.58847	1.66948	2.01406	1.92245	1.79597	TRUE	TRUE	0.746032	0.923867	0.264681	0.443746	-0.573433	-0.33693	FALSE	FALSE	FALSE	FALSE	FALSE	FALSE	FALSE	FALSE	FALSE	FALSE	FALSE	FALSE	FALSE	FALSE	FALSE	FALSE	FALSE	FALSE	FALSE	FALSE
Dbf4	1.69183	1.12203	1.88932	0.514957	1.40693	1.17007	0.724067	0.459064	1.1085	0.916282	3.45404	1.7073	1.10658	1.23547	1.47139	1.28461	1.75102	0.977225	1.07026	1.17744	TRUE	TRUE	0.756663	1.29687	0.258544	0.142908	-0.546338	0.69763	FALSE	FALSE	FALSE	FALSE	FALSE	FALSE	FALSE	FALSE	FALSE	FALSE	FALSE	FALSE	FALSE	FALSE	FALSE	FALSE	FALSE	FALSE	FALSE	FALSE
Daxx	27.2243	30.9579	34.1258	32.0231	31.4905	32.9905	27.7329	29.5596	44.1196	31.2751	38.8696	29.7724	31.2545	42.7252	35.062	28.2464	28.861	43.0539	35.328	32.0945	TRUE	TRUE	1.07972	1.00797	0.546962	0.958776	0.315068	0.026678	FALSE	FALSE	FALSE	FALSE	FALSE	FALSE	FALSE	FALSE	FALSE	FALSE	FALSE	FALSE	FALSE	FALSE	FALSE	FALSE	FALSE	FALSE	FALSE	FALSE
Cd320	21.9685	18.0619	15.6851	22.5465	20.0152	21.8469	20.1352	24.5546	18.4438	20.9911	25.444	16.7629	22.8687	24.7843	23.8265	14.1064	16.6539	17.6568	23.2921	17.1554	TRUE	TRUE	1.08371	0.847423	0.452074	0.205296	0.392597	-0.695336	FALSE	FALSE	FALSE	FALSE	FALSE	FALSE	FALSE	FALSE	FALSE	FALSE	FALSE	FALSE	FALSE	FALSE	FALSE	FALSE	FALSE	FALSE	FALSE	FALSE
Ipo4	78.4009	79.2756	71.5463	68.7861	74.9736	79.0913	80.7105	70.3236	76.2058	77.6485	68.1946	75.2133	86.1594	69.9055	72.5594	91.8589	83.8715	91.735	94.3692	91.797	TRUE	TRUE	1.02774	1.18001	0.567511	0.00508946	0.298032	2.11749	FALSE	TRUE	FALSE	FALSE	FALSE	FALSE	FALSE	FALSE	FALSE	FALSE	FALSE	FALSE	FALSE	FALSE	FALSE	TRUE	FALSE	FALSE	FALSE	FALSE
Tm9sf1	43.7012	26.9948	30.647	28.2716	29.4593	33.5592	45.1152	50.0959	28.4304	39.3372	39.5431	32.2308	31.8405	36.157	34.1939	46.1683	35.8469	36.3727	42.3929	39.3828	TRUE	TRUE	1.2096	1.02249	0.316681	0.878128	0.541769	0.0792935	FALSE	FALSE	FALSE	FALSE	FALSE	FALSE	FALSE	FALSE	FALSE	FALSE	FALSE	FALSE	FALSE	FALSE	FALSE	FALSE	FALSE	FALSE	FALSE	FALSE
Rec8	1.9538	3.28707	2.77661	3.10212	2.93937	3.85146	5.536	7.45736	5.69078	5.61339	6.00293	3.57872	4.33004	5.77567	5.05286	2.69132	3.76523	2.44868	5.22807	3.22828	TRUE	TRUE	1.87015	0.657547	0.0114202	0.0738579	1.69147	-1.02816	TRUE	TRUE	FALSE	FALSE	FALSE	FALSE	FALSE	FALSE	TRUE	FALSE	FALSE	FALSE	FALSE	TRUE	FALSE	FALSE	FALSE	FALSE	FALSE	FALSE
Irf9	11.7767	12.98	14.2125	7.78869	12.3784	9.55887	11.901	9.2982	8.33141	9.42854	10.3723	13.8512	17.094	11.6977	12.7745	11.6045	15.7556	11.1263	11.5537	11.5791	TRUE	TRUE	0.842724	1.26651	0.271848	0.0842953	-0.586405	0.995669	FALSE	TRUE	FALSE	FALSE	FALSE	FALSE	FALSE	FALSE	FALSE	FALSE	FALSE	FALSE	FALSE	FALSE	FALSE	FALSE	TRUE	FALSE	FALSE	FALSE
Gmpr2	28.2024	25.9606	29.0586	17.6427	27.0815	17.9873	26.4805	18.0873	18.2717	18.1795	30.2881	27.2923	25.8668	19.9094	26.5795	27.2434	32.3051	16.8621	16.9902	22.1168	TRUE	TRUE	0.805203	1.15181	0.184676	0.500102	-0.738174	0.354643	FALSE	FALSE	FALSE	FALSE	FALSE	FALSE	FALSE	FALSE	FALSE	FALSE	FALSE	FALSE	FALSE	FALSE	FALSE	FALSE	FALSE	FALSE	FALSE	FALSE
Mdp1	63.3631	54.1968	62.771	41.2835	58.4839	54.1257	63.0384	37.1435	42.8541	48.4899	45.7888	58.3151	61.6454	42.7111	52.052	65.1183	63.946	51.4313	51.5559	57.751	TRUE	TRUE	0.890648	1.17518	0.459979	0.253347	-0.39212	0.627113	FALSE	FALSE	FALSE	FALSE	FALSE	FALSE	FALSE	FALSE	FALSE	FALSE	FALSE	FALSE	FALSE	FALSE	FALSE	FALSE	FALSE	FALSE	FALSE	FALSE
Dhrs1	94.5758	93.4785	104.655	106.712	99.6152	107.019	98.3873	101.799	113.356	104.409	114.901	84.4244	101.642	120.452	108.272	101.282	90.9235	102.769	114.544	102.026	TRUE	TRUE	1.05266	0.973869	0.304837	0.652786	0.554995	-0.234596	FALSE	FALSE	FALSE	FALSE	FALSE	FALSE	FALSE	FALSE	FALSE	FALSE	FALSE	FALSE	FALSE	FALSE	FALSE	FALSE	FALSE	FALSE	FALSE	FALSE
Ncan	125.91	128.963	133.971	91.606	127.436	99.9272	107.545	75.3673	93.2867	96.607	97.4124	119.257	132.655	95.1779	108.335	130.68	130.233	113.273	97.9233	121.753	TRUE	TRUE	0.783763	1.25384	0.0698771	0.0608037	-1.09654	1.14627	TRUE	TRUE	FALSE	FALSE	FALSE	TRUE	FALSE	FALSE	FALSE	FALSE	FALSE	FALSE	FALSE	FALSE	FALSE	FALSE	TRUE	FALSE	FALSE	FALSE
Tmem161a	29.2793	35.5868	35.0409	36.6882	35.3138	31.0982	45.3878	35.8747	34.2305	35.0526	28.8015	40.0027	43.4701	28.273	34.4021	32.0207	40.6351	34.6904	39.8038	37.2471	TRUE	TRUE	1.07212	1.00376	0.501556	0.971133	0.352385	0.0186101	FALSE	FALSE	FALSE	FALSE	FALSE	FALSE	FALSE	FALSE	FALSE	FALSE	FALSE	FALSE	FALSE	FALSE	FALSE	FALSE	FALSE	FALSE	FALSE	FALSE
Armc6	62.2799	65.7938	56.6727	78.2669	64.0369	81.9192	48.5284	69.2121	75.2477	72.2299	72.4724	56.0251	57.7837	73.3557	65.1281	53.2017	66.7595	82.1791	68.7738	67.7666	TRUE	TRUE	1.04488	0.985579	0.739694	0.918358	0.173009	-0.053162	FALSE	FALSE	FALSE	FALSE	FALSE	FALSE	FALSE	FALSE	FALSE	FALSE	FALSE	FALSE	FALSE	FALSE	FALSE	FALSE	FALSE	FALSE	FALSE	FALSE
Borcs8	57.4463	60.7702	52.7497	62.0603	59.1083	56.6071	56.2013	53.5338	63.436	56.4042	53.4598	52.6569	65.0202	53.2431	53.3514	55.0963	60.8539	64.7191	68.4125	62.7865	TRUE	TRUE	0.986179	1.08328	0.793081	0.222087	-0.134854	0.671566	FALSE	FALSE	FALSE	FALSE	FALSE	FALSE	FALSE	FALSE	FALSE	FALSE	FALSE	FALSE	FALSE	FALSE	FALSE	FALSE	FALSE	FALSE	FALSE	FALSE
Slc25a42	39.2477	46.3702	50.6265	34.3325	42.809	36.6551	40.8057	29.1608	30.3679	33.5115	32.8073	50.1361	49.7815	31.7783	41.2944	42.3001	46.6839	42.8817	41.2854	42.5909	TRUE	TRUE	0.805376	1.26018	0.114225	0.0229255	-0.913575	1.49285	TRUE	TRUE	FALSE	FALSE	FALSE	TRUE	FALSE	FALSE	FALSE	FALSE	FALSE	FALSE	FALSE	FALSE	FALSE	FALSE	TRUE	FALSE	FALSE	FALSE
Snx9	20.7816	16.5246	18.9582	14.4071	17.7414	15.9499	22.6619	19.6915	16.0391	17.8653	22.3996	17.7408	21.9727	17.791	19.8819	17.7644	19.2622	15.1971	19.2699	18.5133	TRUE	TRUE	1.05051	0.962684	0.681973	0.717578	0.210243	-0.184696	FALSE	FALSE	FALSE	FALSE	FALSE	FALSE	FALSE	FALSE	FALSE	FALSE	FALSE	FALSE	FALSE	FALSE	FALSE	FALSE	FALSE	FALSE	FALSE	FALSE
Ranbp3	90.4182	110.56	93.9939	103.495	98.7442	107.993	101.282	102.266	111.101	105.129	98.3241	87.1401	106.256	102.134	100.229	102.064	97.3463	116.52	123.459	109.292	TRUE	TRUE	1.06037	1.03944	0.284008	0.545374	0.582507	0.317934	FALSE	FALSE	FALSE	FALSE	FALSE	FALSE	FALSE	FALSE	FALSE	FALSE	FALSE	FALSE	FALSE	FALSE	FALSE	FALSE	FALSE	FALSE	FALSE	FALSE
Ndufa11	67.7268	86.4118	64.5835	125.604	77.0693	93.6712	75.3818	135.135	111.062	102.367	98.3825	56.0289	77.8674	106.841	88.1249	71.447	63.8822	95.9003	98.8022	83.6737	TRUE	TRUE	1.20479	0.795762	0.385384	0.216727	0.466784	-0.687904	FALSE	FALSE	FALSE	FALSE	FALSE	FALSE	FALSE	FALSE	FALSE	FALSE	FALSE	FALSE	FALSE	FALSE	FALSE	FALSE	FALSE	FALSE	FALSE	FALSE
Bmp8b	0.0993083	0.206922	0.29744	0.0186819	0.153115	0.176212	0.136972	0.0382678	0.101391	0.119182	0.0390137	0.155675	0.14053	0.146331	0.14343	0.248851	0.126828	0.185273	0	0.156051	FALSE	FALSE	LOW_EXPR	LOW_EXPR	LOW_EXPR	LOW_EXPR	LOW_EXPR	LOW_EXPR	FALSE	FALSE	FALSE	FALSE	FALSE	FALSE	FALSE	FALSE	FALSE	FALSE	FALSE	FALSE	FALSE	FALSE	FALSE	FALSE	FALSE	FALSE	FALSE	FALSE
Nr2f6	49.0649	65.4233	55.458	89.4377	60.4407	75.9094	62.419	93.9146	73.9348	74.9221	76.7415	56.1497	57.0606	68.1193	62.5899	64.4181	65.3437	69.5411	86.3818	67.4424	TRUE	TRUE	1.17902	0.933502	0.328279	0.558613	0.529573	-0.307687	FALSE	FALSE	FALSE	FALSE	FALSE	FALSE	FALSE	FALSE	FALSE	FALSE	FALSE	FALSE	FALSE	FALSE	FALSE	FALSE	FALSE	FALSE	FALSE	FALSE
Use1	116.553	132.537	111.916	182.994	124.545	169.795	143.985	204.642	178.794	174.295	150.501	93.5216	125.031	162.395	137.766	123.783	130.571	163.219	148.132	139.351	TRUE	TRUE	1.28062	0.811916	0.111362	0.07602	0.930515	-1.06715	TRUE	TRUE	FALSE	FALSE	FALSE	FALSE	FALSE	TRUE	FALSE	FALSE	FALSE	FALSE	FALSE	FALSE	TRUE	FALSE	FALSE	FALSE	FALSE	FALSE
Ocel1	17.0592	20.9259	20.1579	16.8125	18.6086	21.4205	19.2726	18.5872	16.9337	18.9299	17.0825	18.117	21.143	18.528	18.3225	22.3632	17.8822	22.8282	19.742	21.0526	TRUE	TRUE	1.01635	1.0844	0.830243	0.309378	0.108117	0.537079	FALSE	FALSE	FALSE	FALSE	FALSE	FALSE	FALSE	FALSE	FALSE	FALSE	FALSE	FALSE	FALSE	FALSE	FALSE	FALSE	FALSE	FALSE	FALSE	FALSE
Dyrk1b	48.1473	50.291	53.8497	45.6434	49.2191	53.2748	55.6493	47.0877	51.5863	52.4306	51.7616	49.7442	58.4234	46.4661	50.7529	52.1038	53.4766	58.0856	56.9497	55.2131	TRUE	TRUE	1.04835	1.06211	0.372384	0.205763	0.47246	0.694247	FALSE	FALSE	FALSE	FALSE	FALSE	FALSE	FALSE	FALSE	FALSE	FALSE	FALSE	FALSE	FALSE	FALSE	FALSE	FALSE	FALSE	FALSE	FALSE	FALSE
Braf	56.9789	30.0599	66.5362	15.3124	43.5194	33.8708	50.3268	23.2011	26.5195	30.1951	35.6766	73.818	33.0321	32.1151	34.3544	43.0599	53.2601	19.6026	21.0302	32.0451	TRUE	TRUE	0.795366	1.02233	0.535026	0.943528	-0.327707	0.0367478	FALSE	FALSE	FALSE	FALSE	FALSE	FALSE	FALSE	FALSE	FALSE	FALSE	FALSE	FALSE	FALSE	FALSE	FALSE	FALSE	FALSE	FALSE	FALSE	FALSE
Ndufb2	94.7996	119.024	83.9116	202.557	106.912	113.387	82.6798	151.059	130.443	121.915	118.338	61.7775	160.838	128.253	123.295	84.3224	126.725	166.407	151.51	139.118	TRUE	TRUE	0.95476	1.10717	0.858359	0.597344	-0.0929907	0.278155	FALSE	FALSE	FALSE	FALSE	FALSE	FALSE	FALSE	FALSE	FALSE	FALSE	FALSE	FALSE	FALSE	FALSE	FALSE	FALSE	FALSE	FALSE	FALSE	FALSE
Hltf	18.3325	11.0851	19.5898	8.29889	14.7088	10.2064	15.2321	8.35355	11.502	10.8542	18.0905	26.4517	15.2131	13.7784	16.6518	12.429	17.4618	9.95206	7.50961	11.1905	TRUE	TRUE	0.797455	1.04352	0.371342	0.84828	-0.475363	0.0979696	FALSE	FALSE	FALSE	FALSE	FALSE	FALSE	FALSE	FALSE	FALSE	FALSE	FALSE	FALSE	FALSE	FALSE	FALSE	FALSE	FALSE	FALSE	FALSE	FALSE
Prpf6	76.2403	69.149	74.2312	54.1829	71.6901	68.8709	76.4378	57.7623	62.8193	65.8451	72.797	74.3797	78.2905	62.9167	73.5883	72.1282	75.9476	69.1852	74.4613	73.2948	TRUE	TRUE	0.971309	1.09643	0.7679	0.182547	-0.153214	0.744777	FALSE	FALSE	FALSE	FALSE	FALSE	FALSE	FALSE	FALSE	FALSE	FALSE	FALSE	FALSE	FALSE	FALSE	FALSE	FALSE	FALSE	FALSE	FALSE	FALSE
Rgs19	32.3666	40.9956	44.8196	35.0467	38.0212	32.8177	37.9274	35.1739	35.3277	35.2508	37.4577	40.0279	36.2689	34.2967	36.8633	38.9373	40.8833	35.891	36.8429	37.8901	TRUE	TRUE	0.922813	1.07894	0.357921	0.113598	-0.489624	0.896262	FALSE	TRUE	FALSE	FALSE	FALSE	FALSE	FALSE	FALSE	FALSE	FALSE	FALSE	FALSE	FALSE	FALSE	FALSE	TRUE	FALSE	FALSE	FALSE	FALSE
Rgs20	21.2651	15.7465	20.5703	16.1227	18.3465	13.9298	21.9803	15.8691	15.4591	15.6641	17.4095	26.0494	13.605	15.1617	16.2856	22.6696	23.2885	15.2151	14.3197	18.9423	TRUE	TRUE	0.914586	1.11922	0.506549	0.512987	-0.34555	0.341803	FALSE	FALSE	FALSE	FALSE	FALSE	FALSE	FALSE	FALSE	FALSE	FALSE	FALSE	FALSE	FALSE	FALSE	FALSE	FALSE	FALSE	FALSE	FALSE	FALSE
Abhd3	70.4837	50.0091	63.3187	56.6672	59.9929	39.2757	63.0921	55.6057	49.882	52.7438	55.0433	65.1209	64.0484	56.5591	60.3037	38.4021	62.8927	34.9239	39.4824	38.9423	TRUE	TRUE	0.86546	0.846779	0.267408	0.361047	-0.606632	-0.491265	FALSE	FALSE	FALSE	FALSE	FALSE	FALSE	FALSE	FALSE	FALSE	FALSE	FALSE	FALSE	FALSE	FALSE	FALSE	FALSE	FALSE	FALSE	FALSE	FALSE
Snrpd1	103.678	93.9363	87.632	123.224	98.8073	91.6021	82.1206	105.372	89.5324	90.5673	101.221	87.3602	89.1967	93.9361	91.5664	76.9285	85.6038	89.2791	93.1842	87.4414	TRUE	TRUE	0.902931	0.93624	0.318667	0.360293	-0.540668	-0.491007	FALSE	FALSE	FALSE	FALSE	FALSE	FALSE	FALSE	FALSE	FALSE	FALSE	FALSE	FALSE	FALSE	FALSE	FALSE	FALSE	FALSE	FALSE	FALSE	FALSE
Tchp	7.28439	9.73288	14.1077	9.00392	9.3684	8.49342	13.1269	8.17372	7.81361	8.33357	7.80544	15.9036	13.2706	12.4097	12.8401	12.2632	11.6269	11.0714	10.5249	11.3491	TRUE	TRUE	0.940154	1.19892	0.753319	0.181613	-0.160327	0.727451	FALSE	FALSE	FALSE	FALSE	FALSE	FALSE	FALSE	FALSE	FALSE	FALSE	FALSE	FALSE	FALSE	FALSE	FALSE	FALSE	FALSE	FALSE	FALSE	FALSE
Tiam1	57.2497	59.0013	64.5899	35.9834	58.1255	76.5601	66.5577	37.4003	42.6808	54.6192	43.4714	67.5075	64.5797	34.3196	54.0256	64.0545	68.8116	48.6907	52.186	58.1202	TRUE	TRUE	1.02913	1.04682	0.892365	0.810686	0.0702678	0.124572	FALSE	FALSE	FALSE	FALSE	FALSE	FALSE	FALSE	FALSE	FALSE	FALSE	FALSE	FALSE	FALSE	FALSE	FALSE	FALSE	FALSE	FALSE	FALSE	FALSE
Tsc2	150.249	134.451	186.581	106.465	142.35	180.849	171.054	151.724	159.64	165.347	144.186	189.772	153.504	139.331	148.845	148.717	186.838	197.61	184.915	185.876	TRUE	TRUE	1.14752	1.08239	0.277197	0.311899	0.595805	0.549774	FALSE	FALSE	FALSE	FALSE	FALSE	FALSE	FALSE	FALSE	FALSE	FALSE	FALSE	FALSE	FALSE	FALSE	FALSE	FALSE	FALSE	FALSE	FALSE	FALSE
Rpl3l	0.283118	0.798568	0.829875	0	0.540843	0.265572	0.464027	0.409117	0.337607	0.373362	0	0	0.405849	0.147223	0.0736113	0	0.305079	0.705872	0.213995	0.259537	TRUE	FALSE	0.888731	LOW_EXPR	0.618377	LOW_EXPR	-0.211496	LOW_EXPR	FALSE	FALSE	FALSE	FALSE	FALSE	FALSE	FALSE	FALSE	FALSE	FALSE	FALSE	FALSE	FALSE	FALSE	FALSE	FALSE	FALSE	FALSE	FALSE	FALSE
Slc9a3r2	56.5051	73.4378	52.0601	76.7832	64.9715	75.5663	58.0356	81.5969	77.6821	76.6242	83.9138	59.302	63.5558	82.6085	73.0822	61.6541	58.7132	80.5049	73.236	67.445	TRUE	TRUE	1.13074	0.936338	0.329796	0.542795	0.526893	-0.320293	FALSE	FALSE	FALSE	FALSE	FALSE	FALSE	FALSE	FALSE	FALSE	FALSE	FALSE	FALSE	FALSE	FALSE	FALSE	FALSE	FALSE	FALSE	FALSE	FALSE
Puf60	223.217	270.953	217.357	263.791	243.504	263.816	223.265	275.188	292.87	269.502	254.17	206.426	242.875	257.578	248.522	227.996	216.113	286.253	262.83	245.413	TRUE	TRUE	1.08167	0.941401	0.3605	0.504646	0.493668	-0.353933	FALSE	FALSE	FALSE	FALSE	FALSE	FALSE	FALSE	FALSE	FALSE	FALSE	FALSE	FALSE	FALSE	FALSE	FALSE	FALSE	FALSE	FALSE	FALSE	FALSE
Golga2	101.632	108.84	102.128	81.3591	101.88	117.992	110.633	93.134	109.42	110.027	92.5391	102.784	110.549	94.5535	98.669	113.473	109.59	118.28	115.263	114.368	TRUE	TRUE	1.094	1.0587	0.284724	0.29537	0.583528	0.567966	FALSE	FALSE	FALSE	FALSE	FALSE	FALSE	FALSE	FALSE	FALSE	FALSE	FALSE	FALSE	FALSE	FALSE	FALSE	FALSE	FALSE	FALSE	FALSE	FALSE
Uck1	74.9042	86.1979	69.2225	84.6459	79.7751	81.2667	74.8114	87.2966	81.7936	81.5302	82.136	74.0733	81.6424	90.4794	81.8892	80.871	75.2536	90.8288	92.3234	85.8499	TRUE	TRUE	1.03217	1.04312	0.612902	0.491171	0.263958	0.362749	FALSE	FALSE	FALSE	FALSE	FALSE	FALSE	FALSE	FALSE	FALSE	FALSE	FALSE	FALSE	FALSE	FALSE	FALSE	FALSE	FALSE	FALSE	FALSE	FALSE
Scin	0.796119	0.389319	0.812106	0.0980246	0.592719	0.134537	0.460724	0.131037	0.364939	0.249738	0.73992	1.43203	0.763574	0.340612	0.751747	0.540733	0.49751	0.447484	0.495474	0.496492	TRUE	FALSE	0.754776	LOW_EXPR	0.237562	LOW_EXPR	-0.520029	LOW_EXPR	FALSE	FALSE	FALSE	FALSE	FALSE	FALSE	FALSE	FALSE	FALSE	FALSE	FALSE	FALSE	FALSE	FALSE	FALSE	FALSE	FALSE	FALSE	FALSE	FALSE
Ikzf4	11.8001	10.7263	14.4329	8.72555	11.2632	12.0376	16.4252	9.38389	9.61387	10.8257	9.43585	13.5746	16.1549	8.95994	11.5052	14.2714	13.5902	10.9884	11.5216	12.5559	TRUE	TRUE	1.03724	1.05886	0.83342	0.702517	0.107177	0.194984	FALSE	FALSE	FALSE	FALSE	FALSE	FALSE	FALSE	FALSE	FALSE	FALSE	FALSE	FALSE	FALSE	FALSE	FALSE	FALSE	FALSE	FALSE	FALSE	FALSE
Mien1	138.802	165.344	124.033	159.297	149.05	144.425	133.464	161.365	171.233	152.895	153.921	117.574	143.515	168.722	148.718	131.861	126.32	160.74	148.394	140.128	TRUE	TRUE	1.03904	0.929513	0.666788	0.385683	0.225379	-0.465683	FALSE	FALSE	FALSE	FALSE	FALSE	FALSE	FALSE	FALSE	FALSE	FALSE	FALSE	FALSE	FALSE	FALSE	FALSE	FALSE	FALSE	FALSE	FALSE	FALSE
Pon1	0.968905	0	0	2.08486	0.484452	0.0972041	2.53623	2.86259	1.18005	1.85814	1.526	0.0672932	0.739767	0.471972	0.605869	0	0	0	1.19927	0	TRUE	TRUE	1.71675	0.368747	0.305403	0.100163	0.527534	-0.906702	FALSE	TRUE	FALSE	FALSE	FALSE	FALSE	FALSE	FALSE	FALSE	FALSE	FALSE	FALSE	TRUE	FALSE	FALSE	FALSE	FALSE	FALSE	FALSE	FALSE
Axl	49.4679	55.0403	46.6313	53.4451	51.4565	61.5737	52.4633	49.8368	50.694	51.5787	63.0177	44.6382	51.1529	52.4927	51.8228	53.4481	58.039	59.9924	53.1336	55.7435	TRUE	TRUE	1.04833	1.04638	0.478809	0.461247	0.37189	0.387413	FALSE	FALSE	FALSE	FALSE	FALSE	FALSE	FALSE	FALSE	FALSE	FALSE	FALSE	FALSE	FALSE	FALSE	FALSE	FALSE	FALSE	FALSE	FALSE	FALSE
Tgfb1	10.1455	14.7346	11.3038	19.7426	13.0192	17.022	12.9034	18.5318	18.2604	17.6412	34.4895	11.5007	14.4817	17.9116	16.1967	11.8597	11.9407	18.2152	16.3424	14.1416	TRUE	TRUE	1.18629	0.87835	0.324791	0.349799	0.525723	-0.494899	FALSE	FALSE	FALSE	FALSE	FALSE	FALSE	FALSE	FALSE	FALSE	FALSE	FALSE	FALSE	FALSE	FALSE	FALSE	FALSE	FALSE	FALSE	FALSE	FALSE
Ccdc97	59.2717	77.3215	61.3045	79.2744	69.313	76.7119	60.97	77.5722	75.131	75.9215	70.807	63.6737	72.539	78.4898	71.673	76.2512	63.7299	83.1318	79.3718	77.8115	TRUE	TRUE	1.04733	1.04138	0.630976	0.617197	0.251024	0.261152	FALSE	FALSE	FALSE	FALSE	FALSE	FALSE	FALSE	FALSE	FALSE	FALSE	FALSE	FALSE	FALSE	FALSE	FALSE	FALSE	FALSE	FALSE	FALSE	FALSE
Zfp40	14.2655	8.45848	14.8072	10.8247	12.5451	8.20977	10.7964	6.96616	9.04759	8.62868	7.90454	18.748	8.33589	9.40704	8.87146	7.18689	11.7507	6.22675	5.37501	6.70682	TRUE	TRUE	0.735166	0.878969	0.0974421	0.518239	-0.952899	-0.332881	TRUE	FALSE	FALSE	FALSE	FALSE	TRUE	FALSE	FALSE	FALSE	FALSE	FALSE	FALSE	FALSE	FALSE	FALSE	FALSE	FALSE	FALSE	FALSE	FALSE
Akap8l	99.3767	89.2805	134.288	42.399	94.3286	85.853	131.249	49.7972	60.2252	73.0391	60.9353	154.102	118.134	59.0437	89.5346	122.165	129.33	78.6693	85.0273	103.596	TRUE	TRUE	0.895955	1.26758	0.728201	0.36	-0.181753	0.494335	FALSE	FALSE	FALSE	FALSE	FALSE	FALSE	FALSE	FALSE	FALSE	FALSE	FALSE	FALSE	FALSE	FALSE	FALSE	FALSE	FALSE	FALSE	FALSE	FALSE
Shh	1.1238	1.42454	1.48346	1.29284	1.35869	1.39509	2.05056	0.63182	1.50074	1.44791	1.45037	1.55341	1.78842	1.20037	1.50189	1.50992	1.50054	1.14768	1.53305	1.50523	TRUE	TRUE	1.03462	1.01491	0.841069	0.929493	0.0898565	0.0396551	FALSE	FALSE	FALSE	FALSE	FALSE	FALSE	FALSE	FALSE	FALSE	FALSE	FALSE	FALSE	FALSE	FALSE	FALSE	FALSE	FALSE	FALSE	FALSE	FALSE
Pdcd2l	23.4632	22.4249	19.7314	25.1136	22.944	24.4194	24.4546	28.1765	26.5263	25.4905	22.7633	25.779	24.3691	27.006	25.0741	23.3366	22.1692	27.1912	26.1087	24.7226	TRUE	TRUE	1.1385	0.954809	0.0683915	0.451237	1.07195	-0.389619	TRUE	FALSE	FALSE	FALSE	FALSE	FALSE	TRUE	FALSE	FALSE	FALSE	FALSE	FALSE	FALSE	FALSE	FALSE	FALSE	FALSE	FALSE	FALSE	FALSE
Gtf2f1	130.537	106.12	113.732	57.1342	109.926	98.9928	120.857	70.4547	89.4808	94.2368	97.1792	106.017	113.93	88.7256	101.598	121.614	115.841	101.413	102.663	109.252	TRUE	TRUE	0.932269	1.16173	0.726674	0.231458	-0.182693	0.662759	FALSE	FALSE	FALSE	FALSE	FALSE	FALSE	FALSE	FALSE	FALSE	FALSE	FALSE	FALSE	FALSE	FALSE	FALSE	FALSE	FALSE	FALSE	FALSE	FALSE
Clpp	105.752	131.552	102.41	149.229	118.652	135.411	109.216	153.772	146.079	140.745	138.268	102.603	119.609	143.206	128.939	107.668	97.8761	140.806	134.02	120.844	TRUE	TRUE	1.11312	0.882687	0.383283	0.300889	0.468644	-0.563943	FALSE	FALSE	FALSE	FALSE	FALSE	FALSE	FALSE	FALSE	FALSE	FALSE	FALSE	FALSE	FALSE	FALSE	FALSE	FALSE	FALSE	FALSE	FALSE	FALSE
Alkbh7	32.3595	39.6105	27.2034	52.2867	35.985	43.1026	33.7476	56.7612	50.8789	46.9908	42.0854	27.5328	42.5884	58.8727	42.3369	33.7925	27.5846	45.5013	44.5166	39.1545	TRUE	TRUE	1.21524	0.822536	0.305794	0.256686	0.555902	-0.621992	FALSE	FALSE	FALSE	FALSE	FALSE	FALSE	FALSE	FALSE	FALSE	FALSE	FALSE	FALSE	FALSE	FALSE	FALSE	FALSE	FALSE	FALSE	FALSE	FALSE
Pspn	0	0	0	0.231743	0	0	0	0	0	0	0	0	0	0	0	0	0	0	0	0	FALSE	FALSE	LOW_EXPR	LOW_EXPR	LOW_EXPR	LOW_EXPR	LOW_EXPR	LOW_EXPR	FALSE	FALSE	FALSE	FALSE	FALSE	FALSE	FALSE	FALSE	FALSE	FALSE	FALSE	FALSE	FALSE	FALSE	FALSE	FALSE	FALSE	FALSE	FALSE	FALSE
Dennd1c	0.436116	0.87928	1.1173	0.682916	0.781098	1.33092	1.03648	0.668813	0.830891	0.933685	1.20617	0.811057	0.974446	1.08256	1.0285	1.23997	1.15505	0.604667	0.58843	0.87986	TRUE	TRUE	1.1469	0.952449	0.391097	0.767441	0.370837	-0.126634	FALSE	FALSE	FALSE	FALSE	FALSE	FALSE	FALSE	FALSE	FALSE	FALSE	FALSE	FALSE	FALSE	FALSE	FALSE	FALSE	FALSE	FALSE	FALSE	FALSE
Med6	28.3984	31.8786	26.3749	27.9508	28.1746	18.0256	37.4613	30.6507	29.0943	29.8725	19.908	26.1451	23.4745	19.1939	21.6912	27.2407	23.6746	20.6134	20.3626	22.144	TRUE	TRUE	1.0054	0.800902	0.971278	0.227093	0.0185449	-0.665064	FALSE	FALSE	FALSE	FALSE	FALSE	FALSE	FALSE	FALSE	FALSE	FALSE	FALSE	FALSE	FALSE	FALSE	FALSE	FALSE	FALSE	FALSE	FALSE	FALSE
Prkd1	10.6183	8.08873	10.7749	6.71271	9.35353	7.68406	10.6659	5.82284	5.63881	6.75345	8.0884	10.9472	9.12289	7.30348	8.60565	9.97736	10.5804	5.82339	6.36415	8.17075	TRUE	TRUE	0.832881	1.09222	0.337589	0.67902	-0.504502	0.211066	FALSE	FALSE	FALSE	FALSE	FALSE	FALSE	FALSE	FALSE	FALSE	FALSE	FALSE	FALSE	FALSE	FALSE	FALSE	FALSE	FALSE	FALSE	FALSE	FALSE
Lcp2	3.80609	3.10579	3.10508	1.86413	3.10544	2.27988	2.31358	1.72582	1.69825	2.00285	2.79855	3.48503	1.99362	2.68683	2.74269	3.1717	2.91492	1.6544	1.92488	2.4199	TRUE	TRUE	0.721667	1.16455	0.0695694	0.34995	-0.989767	0.451244	TRUE	FALSE	FALSE	FALSE	FALSE	TRUE	FALSE	FALSE	FALSE	FALSE	FALSE	FALSE	FALSE	FALSE	FALSE	FALSE	FALSE	FALSE	FALSE	FALSE
Cse1l	64.383	40.5159	69.2064	38.897	52.4495	33.6026	48.2685	48.5008	35.6753	41.9719	61.8149	53.9987	34.4663	54.5553	54.277	34.3392	63.0349	27.8556	39.9021	37.1207	TRUE	TRUE	0.781606	0.994554	0.232505	0.979719	-0.660194	-0.0131728	FALSE	FALSE	FALSE	FALSE	FALSE	FALSE	FALSE	FALSE	FALSE	FALSE	FALSE	FALSE	FALSE	FALSE	FALSE	FALSE	FALSE	FALSE	FALSE	FALSE
Naa20	71.4361	63.6578	69.012	103.164	70.224	61.8206	68.4428	84.207	69.0763	68.7595	60.4326	69.3445	61.0544	74.2391	65.1995	63.9794	65.6237	65.7328	62.3189	64.8015	TRUE	TRUE	0.923294	0.909325	0.578774	0.226291	-0.291923	-0.667104	FALSE	FALSE	FALSE	FALSE	FALSE	FALSE	FALSE	FALSE	FALSE	FALSE	FALSE	FALSE	FALSE	FALSE	FALSE	FALSE	FALSE	FALSE	FALSE	FALSE
Prkra	26.4391	19.4513	23.6548	21.7402	22.6975	17.2103	25.1618	19.1129	17.4468	18.2799	22.207	25.5366	24.615	23.3174	23.9662	22.9205	23.2173	16.2027	17.6572	20.2889	TRUE	TRUE	0.867573	1.01317	0.241398	0.921274	-0.636462	0.0505521	FALSE	FALSE	FALSE	FALSE	FALSE	FALSE	FALSE	FALSE	FALSE	FALSE	FALSE	FALSE	FALSE	FALSE	FALSE	FALSE	FALSE	FALSE	FALSE	FALSE
Fkbp7	5.24793	4.56134	5.67081	7.90705	5.45937	4.76303	7.00087	7.27172	6.76948	6.88518	6.65795	5.14046	6.1871	5.82789	6.0075	3.61548	6.23443	4.54865	3.91233	4.23049	TRUE	TRUE	1.09524	0.730473	0.536612	0.0620462	0.310776	-1.07852	FALSE	TRUE	FALSE	FALSE	FALSE	FALSE	FALSE	FALSE	FALSE	FALSE	FALSE	FALSE	FALSE	FALSE	TRUE	FALSE	FALSE	FALSE	FALSE	FALSE
Plekha3	55.4037	45.6144	55.7724	41.9597	50.509	36.5166	53.2923	42.3986	34.3385	39.4576	41.8086	56.8984	45.11	43.451	44.2805	53.2773	60.0422	35.3958	46.622	49.9497	TRUE	TRUE	0.839581	1.17082	0.193005	0.327289	-0.726388	0.529247	FALSE	FALSE	FALSE	FALSE	FALSE	FALSE	FALSE	FALSE	FALSE	FALSE	FALSE	FALSE	FALSE	FALSE	FALSE	FALSE	FALSE	FALSE	FALSE	FALSE
Ykt6	96.1802	108.128	96.7669	99.3102	98.0385	108.222	98.9761	93.8616	94.8284	96.9023	90.8651	90.6965	101.521	98.0254	94.4453	108.66	96.5932	109.413	108.685	108.673	TRUE	TRUE	0.988824	1.06902	0.801837	0.178049	-0.129656	0.754232	FALSE	TRUE	FALSE	FALSE	FALSE	FALSE	FALSE	FALSE	FALSE	FALSE	FALSE	FALSE	FALSE	FALSE	FALSE	TRUE	FALSE	FALSE	FALSE	FALSE
Baz1b	83.2364	62.6878	93.1221	31.7604	72.9621	50.6793	86.2632	37.6882	40.0012	45.3402	50.4356	96.7408	76.5951	45.2502	63.5154	87.1686	97.3669	48.572	51.1356	69.1521	TRUE	TRUE	0.794086	1.32133	0.455367	0.338929	-0.397794	0.517863	FALSE	FALSE	FALSE	FALSE	FALSE	FALSE	FALSE	FALSE	FALSE	FALSE	FALSE	FALSE	FALSE	FALSE	FALSE	FALSE	FALSE	FALSE	FALSE	FALSE
Pex6	72.4932	90.8963	69.2899	124.626	81.6948	82.3664	62.3623	115.645	96.8386	89.6025	103.355	68.6887	87.5205	107.529	95.4379	71.1774	73.5705	104.498	84.301	78.9358	TRUE	TRUE	0.999743	0.934118	0.99896	0.678557	-0.000677613	-0.21686	FALSE	FALSE	FALSE	FALSE	FALSE	FALSE	FALSE	FALSE	FALSE	FALSE	FALSE	FALSE	FALSE	FALSE	FALSE	FALSE	FALSE	FALSE	FALSE	FALSE
Mrpl2	81.8159	93.2587	75.329	122.04	87.5373	109.706	67.198	107.158	111.501	108.432	81.9339	69.4516	74.2704	75.8307	75.0505	84.4542	80.8682	85.6798	110.129	85.067	TRUE	TRUE	1.06174	0.913394	0.709682	0.518012	0.194573	-0.341905	FALSE	FALSE	FALSE	FALSE	FALSE	FALSE	FALSE	FALSE	FALSE	FALSE	FALSE	FALSE	FALSE	FALSE	FALSE	FALSE	FALSE	FALSE	FALSE	FALSE
Mea1	170.562	194.878	159.128	209.162	182.72	185.655	154.501	211.673	210.813	198.234	187.667	147.017	179.283	207.132	183.475	170.164	153.577	209.311	183.72	176.942	TRUE	TRUE	1.0393	0.940012	0.696057	0.545462	0.20441	-0.319402	FALSE	FALSE	FALSE	FALSE	FALSE	FALSE	FALSE	FALSE	FALSE	FALSE	FALSE	FALSE	FALSE	FALSE	FALSE	FALSE	FALSE	FALSE	FALSE	FALSE
Gnmt	1.95752	1.03757	0.712824	2.34518	1.49754	1.1385	5.29232	9.1958	3.06356	4.17794	4.43331	0.940754	2.73317	3.11343	2.9233	1.05658	1.6458	2.19915	5.63061	1.92248	TRUE	TRUE	2.56922	0.605705	0.124872	0.349757	0.866992	-0.494656	TRUE	FALSE	FALSE	FALSE	FALSE	FALSE	FALSE	FALSE	FALSE	TRUE	FALSE	FALSE	FALSE	FALSE	FALSE	FALSE	FALSE	FALSE	FALSE	FALSE
Grin2d	10.369	14.6352	12.6184	13.0918	12.8551	13.644	12.0249	15.0618	14.5215	14.0828	14.9364	12.8256	14.5989	14.9599	14.7677	12.1987	13.9008	16.4811	14.6364	14.2686	TRUE	TRUE	1.08608	1.03432	0.343757	0.6731	0.491551	0.21207	FALSE	FALSE	FALSE	FALSE	FALSE	FALSE	FALSE	FALSE	FALSE	FALSE	FALSE	FALSE	FALSE	FALSE	FALSE	FALSE	FALSE	FALSE	FALSE	FALSE
Kdelr1	109.809	106.224	89.5043	121.576	108.016	145.736	108.6	122.436	110.996	116.716	117.86	97.543	113.645	105.275	109.46	93.8071	105.922	138.451	129.378	117.65	TRUE	TRUE	1.14135	0.958736	0.208669	0.718084	0.700935	-0.188548	FALSE	FALSE	FALSE	FALSE	FALSE	FALSE	FALSE	FALSE	FALSE	FALSE	FALSE	FALSE	FALSE	FALSE	FALSE	FALSE	FALSE	FALSE	FALSE	FALSE
Tmem143	32.3918	36.4717	26.9277	39.3391	34.4317	32.9599	27.5129	32.4993	41.2247	32.7296	34.1024	25.4766	32.4119	36.3909	33.2572	31.1586	27.6389	37.8498	34.6465	32.9026	TRUE	TRUE	0.993193	0.978685	0.954394	0.846656	-0.0294341	-0.0995722	FALSE	FALSE	FALSE	FALSE	FALSE	FALSE	FALSE	FALSE	FALSE	FALSE	FALSE	FALSE	FALSE	FALSE	FALSE	FALSE	FALSE	FALSE	FALSE	FALSE
Ggct	14.1764	12.934	17.9752	10.8152	13.5552	12.6211	13.2023	9.18802	10.2785	11.4498	12.2125	17.5726	12.7645	11.4042	12.4885	12.5205	12.5236	10.1744	10.4624	11.4915	TRUE	TRUE	0.816743	1.00826	0.186518	0.934835	-0.725187	0.0408437	FALSE	FALSE	FALSE	FALSE	FALSE	FALSE	FALSE	FALSE	FALSE	FALSE	FALSE	FALSE	FALSE	FALSE	FALSE	FALSE	FALSE	FALSE	FALSE	FALSE
Jag2	31.3002	41.8761	46.3874	30.7183	36.5882	45.5425	42.597	34.034	40.9968	41.7969	37.3827	44.7093	49.9066	36.7534	41.046	43.3017	42.4212	41.7334	44.1602	42.8615	TRUE	TRUE	1.08463	1.05114	0.510013	0.430351	0.346348	0.414361	FALSE	FALSE	FALSE	FALSE	FALSE	FALSE	FALSE	FALSE	FALSE	FALSE	FALSE	FALSE	FALSE	FALSE	FALSE	FALSE	FALSE	FALSE	FALSE	FALSE
Btbd6	35.6492	34.4523	42.3807	36.6519	36.1505	31.3186	26.8933	39.1156	34.8979	33.1082	38.4894	30.8997	36.7305	45.905	37.6099	41.7691	37.0262	43.7448	51.6885	42.7569	TRUE	TRUE	0.888122	1.31293	0.226618	0.0397131	-0.66295	1.29269	FALSE	TRUE	FALSE	FALSE	FALSE	FALSE	FALSE	FALSE	FALSE	FALSE	FALSE	FALSE	FALSE	FALSE	FALSE	FALSE	TRUE	FALSE	FALSE	FALSE
Nudt14	11.0131	12.0988	11.4521	20.0672	11.7755	14.2198	14.088	24.6293	17.9993	16.1096	14.6833	9.49301	13.1176	19.5803	13.9005	14.2666	10.1597	16.2683	17.6912	15.2674	TRUE	TRUE	1.28792	0.827923	0.259537	0.330534	0.613157	-0.520511	FALSE	FALSE	FALSE	FALSE	FALSE	FALSE	FALSE	FALSE	FALSE	FALSE	FALSE	FALSE	FALSE	FALSE	FALSE	FALSE	FALSE	FALSE	FALSE	FALSE
Epdr1	173.401	136.392	160.168	126.423	148.28	121.391	119.043	119.033	114.589	119.038	104.739	146.927	140.475	122.107	131.291	158.631	142.234	103.566	115.292	128.763	TRUE	TRUE	0.795569	1.09593	0.0304236	0.400233	-1.40267	0.450826	TRUE	FALSE	FALSE	FALSE	FALSE	TRUE	FALSE	FALSE	FALSE	FALSE	FALSE	FALSE	FALSE	FALSE	FALSE	FALSE	FALSE	FALSE	FALSE	FALSE
Flii	47.9872	61.0112	54.1693	49.5902	51.8797	59.1023	56.0472	61.5377	62.5814	60.32	66.2076	52.4049	62.1829	58.1061	60.1445	51.8842	57.293	69.3087	64.0059	60.6494	TRUE	TRUE	1.12344	1.01336	0.088246	0.849922	1.00134	0.0975772	TRUE	FALSE	FALSE	FALSE	FALSE	FALSE	TRUE	FALSE	FALSE	FALSE	FALSE	FALSE	FALSE	FALSE	FALSE	FALSE	FALSE	FALSE	FALSE	FALSE
Top3a	6.31301	6.72357	9.4173	3.94184	6.51829	6.95595	6.03939	5.62736	4.39139	5.83338	5.86927	8.31929	6.50445	4.98436	6.18686	8.94328	7.73049	5.8927	6.66245	7.19647	TRUE	TRUE	0.880911	1.24845	0.521338	0.117354	-0.327265	0.863107	FALSE	TRUE	FALSE	FALSE	FALSE	FALSE	FALSE	FALSE	FALSE	FALSE	FALSE	FALSE	FALSE	FALSE	FALSE	FALSE	TRUE	FALSE	FALSE	FALSE
Atg4d	15.6144	24.6786	18.2613	25.0072	21.47	20.6983	34.5712	24.4033	28.5017	26.4525	25.0056	17.463	25.1859	21.4545	23.2301	22.6041	18.1735	25.7976	36.2361	24.2009	TRUE	TRUE	1.28767	0.95132	0.155297	0.791833	0.801891	-0.136578	TRUE	FALSE	FALSE	FALSE	FALSE	FALSE	FALSE	TRUE	FALSE	FALSE	FALSE	FALSE	FALSE	FALSE	FALSE	FALSE	FALSE	FALSE	FALSE	FALSE
Qtrt1	21.825	23.2946	30.4081	21.0336	22.5598	24.1951	25.6249	16.8154	25.0214	24.6083	17.6277	32.2912	29.463	20.0092	24.7361	28.3843	30.9868	22.5759	22.6213	25.5028	TRUE	TRUE	0.950238	1.13786	0.69378	0.315425	-0.203205	0.538475	FALSE	FALSE	FALSE	FALSE	FALSE	FALSE	FALSE	FALSE	FALSE	FALSE	FALSE	FALSE	FALSE	FALSE	FALSE	FALSE	FALSE	FALSE	FALSE	FALSE
Plin4	3.74502	2.37338	1.72441	3.60873	2.99105	7.208	9.14878	3.38522	3.44698	5.32749	4.59785	5.6221	5.81115	4.97005	5.29607	3.33888	3.40572	3.49673	11.2881	3.45122	TRUE	TRUE	1.87257	0.934116	0.100348	0.870245	0.939279	-0.0835181	TRUE	FALSE	FALSE	FALSE	FALSE	FALSE	FALSE	FALSE	TRUE	FALSE	FALSE	FALSE	FALSE	FALSE	FALSE	FALSE	FALSE	FALSE	FALSE	FALSE
Hdgfl2	89.1255	100.249	91.0927	90.3926	90.7426	100.024	96.3605	95.4646	96.8904	96.6254	88.8967	94.1625	106.818	88.1376	91.5296	95.1825	89.4681	98.2657	108.41	96.7241	TRUE	TRUE	1.04795	1.00662	0.152731	0.879584	0.803814	0.0780832	TRUE	FALSE	FALSE	FALSE	FALSE	FALSE	TRUE	FALSE	FALSE	FALSE	FALSE	FALSE	FALSE	FALSE	FALSE	FALSE	FALSE	FALSE	FALSE	FALSE
Chaf1a	4.82627	5.21012	5.81569	4.5123	5.01819	6.28993	6.26909	5.79649	6.64908	6.27951	5.9243	5.72184	7.20862	5.05339	5.82307	7.05651	5.72886	7.28363	6.76497	6.91074	TRUE	TRUE	1.20748	1.06774	0.0126811	0.280116	1.52414	0.525298	TRUE	FALSE	FALSE	FALSE	FALSE	FALSE	FALSE	TRUE	FALSE	FALSE	FALSE	FALSE	FALSE	FALSE	FALSE	FALSE	FALSE	FALSE	FALSE	FALSE
Adprh	137.444	174.721	141.749	188.543	158.235	179.042	142.457	197.408	202.141	188.225	168.104	127.885	157.323	176.916	162.714	153.741	141.473	203.151	180.245	166.993	TRUE	TRUE	1.12195	0.941306	0.327358	0.602952	0.531642	-0.27369	FALSE	FALSE	FALSE	FALSE	FALSE	FALSE	FALSE	FALSE	FALSE	FALSE	FALSE	FALSE	FALSE	FALSE	FALSE	FALSE	FALSE	FALSE	FALSE	FALSE
Tmem39a	10.3558	11.4438	15.3205	5.59683	10.8998	9.376	15.3061	5.94295	8.00688	8.69144	13.4287	15.5051	14.0852	8.6505	13.7569	18.501	15.9585	8.33245	7.68035	12.1455	TRUE	TRUE	0.908647	1.29141	0.731179	0.414725	-0.176883	0.431608	FALSE	FALSE	FALSE	FALSE	FALSE	FALSE	FALSE	FALSE	FALSE	FALSE	FALSE	FALSE	FALSE	FALSE	FALSE	FALSE	FALSE	FALSE	FALSE	FALSE
Timmdc1	35.6806	36.175	35.4036	30.3657	35.5421	33.7206	30.496	34.7163	32.5802	33.1504	30.9386	31.0373	35.1334	32.0919	31.5646	31.0275	31.6729	34.5398	28.7322	31.3502	TRUE	TRUE	0.956227	0.9585	0.385035	0.391446	-0.454452	-0.446782	FALSE	FALSE	FALSE	FALSE	FALSE	FALSE	FALSE	FALSE	FALSE	FALSE	FALSE	FALSE	FALSE	FALSE	FALSE	FALSE	FALSE	FALSE	FALSE	FALSE
Pla1a	1.11041	1.39184	1.31894	1.42043	1.35539	2.94682	2.67823	1.95404	1.43563	2.31613	1.91897	1.85948	1.8412	1.21204	1.85034	1.31795	2.41452	2.38396	2.0769	2.23043	TRUE	TRUE	1.52103	0.925428	0.0361815	0.648551	1.17613	-0.21469	TRUE	FALSE	FALSE	FALSE	FALSE	FALSE	FALSE	FALSE	TRUE	FALSE	FALSE	FALSE	FALSE	FALSE	FALSE	FALSE	FALSE	FALSE	FALSE	FALSE
Mcm2	6.32208	7.32489	5.53825	7.23547	6.77877	5.84134	5.15368	7.53898	8.00707	6.69016	13.205	6.20713	8.32308	7.07537	7.69923	5.89789	5.47643	6.70023	6.61074	6.25431	TRUE	TRUE	1.00424	0.934978	0.971169	0.55329	0.0177277	-0.293988	FALSE	FALSE	FALSE	FALSE	FALSE	FALSE	FALSE	FALSE	FALSE	FALSE	FALSE	FALSE	FALSE	FALSE	FALSE	FALSE	FALSE	FALSE	FALSE	FALSE
Tpra1	31.1249	32.4931	33.4189	33.3927	32.9429	27.9247	34.1802	25.9526	25.9563	26.9405	38.5178	35.7638	34.2062	33.3749	34.985	30.3518	30.3478	31.0091	44.1805	30.6805	TRUE	TRUE	0.876042	1.18856	0.0886577	0.212863	-0.990526	0.688046	TRUE	FALSE	FALSE	FALSE	FALSE	FALSE	TRUE	FALSE	FALSE	FALSE	FALSE	FALSE	FALSE	FALSE	FALSE	FALSE	FALSE	FALSE	FALSE	FALSE
Nab1	17.1518	11.6517	22.1793	8.10788	14.4018	12.5195	15.5009	10.6382	10.4144	11.5788	14.3088	25.3204	11.2352	13.2411	13.7749	13.0057	17.6653	7.66439	7.51137	10.3351	TRUE	TRUE	0.836017	0.936833	0.477615	0.775258	-0.372951	-0.146625	FALSE	FALSE	FALSE	FALSE	FALSE	FALSE	FALSE	FALSE	FALSE	FALSE	FALSE	FALSE	FALSE	FALSE	FALSE	FALSE	FALSE	FALSE	FALSE	FALSE
Adgre5	11.5005	15.6586	13.082	13.2575	13.1698	14.3434	15.9128	13.5957	15.8202	15.0818	13.7027	11.0945	13.5057	13.8109	13.6042	16.5308	14.4519	13.2054	15.4288	14.9404	TRUE	TRUE	1.11124	0.999106	0.184367	0.988383	0.715087	-0.00719249	FALSE	FALSE	FALSE	FALSE	FALSE	FALSE	FALSE	FALSE	FALSE	FALSE	FALSE	FALSE	FALSE	FALSE	FALSE	FALSE	FALSE	FALSE	FALSE	FALSE
Il17ra	5.49473	5.29685	6.58161	3.59263	5.39579	4.86293	7.61105	4.27597	4.6693	4.76612	5.37371	7.51666	6.25225	4.47797	5.81298	7.16269	5.04685	7.14326	4.92066	6.09506	TRUE	TRUE	1.01974	1.12187	0.911776	0.496735	0.054975	0.344187	FALSE	FALSE	FALSE	FALSE	FALSE	FALSE	FALSE	FALSE	FALSE	FALSE	FALSE	FALSE	FALSE	FALSE	FALSE	FALSE	FALSE	FALSE	FALSE	FALSE
Lamb1	28.0447	22.6591	27.8652	12.8425	25.2622	18.02	26.3912	19.1895	16.1993	18.6047	40.132	30.9679	27.2458	18.677	29.1068	24.5366	26.3342	17.7473	22.9251	23.7308	TRUE	TRUE	0.875694	1.14356	0.515777	0.350361	-0.341118	0.497683	FALSE	FALSE	FALSE	FALSE	FALSE	FALSE	FALSE	FALSE	FALSE	FALSE	FALSE	FALSE	FALSE	FALSE	FALSE	FALSE	FALSE	FALSE	FALSE	FALSE
Kcnn1	25.5431	34.4156	15.8238	28.7659	27.1545	23.9227	26.0532	25.9131	31.7779	25.9831	27.5412	15.2208	22.4773	29.9972	25.0092	20.0366	25.1337	32.7209	29.4086	27.2712	TRUE	TRUE	1.02927	0.996654	0.860421	0.978224	0.0907013	-0.0140092	FALSE	FALSE	FALSE	FALSE	FALSE	FALSE	FALSE	FALSE	FALSE	FALSE	FALSE	FALSE	FALSE	FALSE	FALSE	FALSE	FALSE	FALSE	FALSE	FALSE
Arrdc2	13.0632	18.0047	25.0681	15.672	16.8383	19.5874	22.4631	17.8322	14.7481	18.7098	14.8394	19.4359	26.5136	25.3717	22.4038	19.4308	19.9927	24.1011	29.0803	22.0469	TRUE	TRUE	1.03824	1.23455	0.824266	0.154203	0.114112	0.800528	FALSE	TRUE	FALSE	FALSE	FALSE	FALSE	FALSE	FALSE	FALSE	FALSE	FALSE	FALSE	FALSE	FALSE	FALSE	FALSE	TRUE	FALSE	FALSE	FALSE
Ppp1r17	0	0	0	0	0	0.131047	0.343795	0.128067	0.0848282	0.129557	0	0.172938	0.202981	0.116122	0.14453	0.120822	0	0.112735	0.139557	0.116778	FALSE	FALSE	LOW_EXPR	LOW_EXPR	LOW_EXPR	LOW_EXPR	LOW_EXPR	LOW_EXPR	FALSE	FALSE	FALSE	FALSE	FALSE	FALSE	FALSE	FALSE	FALSE	FALSE	FALSE	FALSE	FALSE	FALSE	FALSE	FALSE	FALSE	FALSE	FALSE	FALSE
Cd36	0.986924	0.536979	1.14354	1.26561	1.06523	0.762082	0.48871	0.9126	1.12661	0.837341	1.34823	1.52258	0.841266	1.16348	1.25586	0.530523	0.870754	0.298703	0.434928	0.482725	TRUE	TRUE	0.891615	0.781645	0.469371	0.162235	-0.311293	-0.624349	FALSE	FALSE	FALSE	FALSE	FALSE	FALSE	FALSE	FALSE	FALSE	FALSE	FALSE	FALSE	FALSE	FALSE	FALSE	FALSE	FALSE	FALSE	FALSE	FALSE
Map2k7	62.0741	92.3894	68.83	57.1413	65.452	30.8109	69.3512	76.2143	57.3302	63.3407	62.9972	62.3499	73.2348	64.9147	63.956	60.6585	70.4257	65.7472	22.2943	63.2028	TRUE	TRUE	0.834552	0.938139	0.392543	0.814555	-0.458726	-0.122134	FALSE	FALSE	FALSE	FALSE	FALSE	FALSE	FALSE	FALSE	FALSE	FALSE	FALSE	FALSE	FALSE	FALSE	FALSE	FALSE	FALSE	FALSE	FALSE	FALSE
Timm44	52.2952	48.1533	64.135	26.7665	50.2243	44.3975	66.6556	29.1228	30.1015	37.2495	33.892	67.8656	55.5343	28.8251	44.7132	65.4753	63.4948	37.4833	42.1452	52.82	TRUE	TRUE	0.891012	1.22244	0.668944	0.430328	-0.223729	0.42082	FALSE	FALSE	FALSE	FALSE	FALSE	FALSE	FALSE	FALSE	FALSE	FALSE	FALSE	FALSE	FALSE	FALSE	FALSE	FALSE	FALSE	FALSE	FALSE	FALSE
Ap2a2	258.061	289.618	257.842	258.647	258.354	298.497	252.175	246.953	284.299	268.237	251.448	256.462	290.777	271.931	264.196	289.558	259.882	326.25	315.381	302.47	TRUE	TRUE	1.01665	1.1007	0.77342	0.207973	0.150096	0.703608	FALSE	FALSE	FALSE	FALSE	FALSE	FALSE	FALSE	FALSE	FALSE	FALSE	FALSE	FALSE	FALSE	FALSE	FALSE	FALSE	FALSE	FALSE	FALSE	FALSE
Pnkp	30.3406	33.723	41.6355	37.0218	35.3724	34.1384	42.2448	46.3262	41.3471	41.7959	30.9167	31.7817	39.6361	38.1037	34.9427	35.0891	38.258	30.8196	30.5173	32.9544	TRUE	TRUE	1.14742	0.823118	0.178012	0.057904	0.751932	-1.15128	TRUE	TRUE	FALSE	FALSE	FALSE	FALSE	TRUE	FALSE	FALSE	FALSE	FALSE	FALSE	FALSE	FALSE	TRUE	FALSE	FALSE	FALSE	FALSE	FALSE
Med25	101.213	136.616	116.53	133.605	125.068	134.233	132.267	149.389	143.23	138.731	135.368	120.144	134.858	133.924	134.391	128.91	114.457	152.603	145.413	137.161	TRUE	TRUE	1.14522	0.968392	0.0994835	0.655006	0.968159	-0.233721	TRUE	FALSE	FALSE	FALSE	FALSE	FALSE	TRUE	FALSE	FALSE	FALSE	FALSE	FALSE	FALSE	FALSE	FALSE	FALSE	FALSE	FALSE	FALSE	FALSE
Bcam	23.5057	29.2532	21.4145	54.4032	26.3795	42.251	36.9223	73.9721	50.1781	46.2146	56.1112	22.2507	40.0572	59.3935	48.0842	26.3173	26.7038	42.0002	48.9899	34.352	TRUE	TRUE	1.57244	0.711127	0.145294	0.186724	0.832921	-0.741439	TRUE	FALSE	FALSE	FALSE	FALSE	FALSE	FALSE	FALSE	TRUE	FALSE	FALSE	FALSE	FALSE	FALSE	FALSE	FALSE	FALSE	FALSE	FALSE	FALSE
Clptm1	179.702	138.052	147.469	138.709	143.089	142.489	183.703	169.105	163.7	166.403	149.739	104.378	126.766	153.569	138.253	126.641	143.309	213.678	152.073	147.691	TRUE	TRUE	1.09088	0.964756	0.33058	0.789158	0.52721	-0.139475	FALSE	FALSE	FALSE	FALSE	FALSE	FALSE	FALSE	FALSE	FALSE	FALSE	FALSE	FALSE	FALSE	FALSE	FALSE	FALSE	FALSE	FALSE	FALSE	FALSE
Relb	12.7279	15.8599	17.1295	22.0953	16.4947	14.4108	11.9539	13.0037	17.2127	13.7073	20.8863	12.8301	12.895	18.6827	15.7889	13.1358	11.1615	16.4465	16.0237	14.5797	TRUE	TRUE	0.83912	1.00318	0.259786	0.97891	-0.60867	0.0133824	FALSE	FALSE	FALSE	FALSE	FALSE	FALSE	FALSE	FALSE	FALSE	FALSE	FALSE	FALSE	FALSE	FALSE	FALSE	FALSE	FALSE	FALSE	FALSE	FALSE
Tomm40	128.464	161.169	130.768	160.987	145.878	157.493	133.316	165.669	175.85	161.581	162.256	127.275	144.122	166.481	153.189	137.564	135.294	174.831	166.82	152.192	TRUE	TRUE	1.08732	0.971907	0.359709	0.753572	0.493848	-0.163732	FALSE	FALSE	FALSE	FALSE	FALSE	FALSE	FALSE	FALSE	FALSE	FALSE	FALSE	FALSE	FALSE	FALSE	FALSE	FALSE	FALSE	FALSE	FALSE	FALSE
Apoe	2763.01	2758.34	2508.96	4446.46	2760.68	2928.55	3095.55	3337.99	2907.78	3012.05	3879.45	2255.39	3079.28	3800.43	3439.85	2743.34	2730.48	3760.95	3818	3252.14	TRUE	TRUE	0.983419	1.0638	0.913637	0.563155	-0.0565463	0.305823	FALSE	FALSE	FALSE	FALSE	FALSE	FALSE	FALSE	FALSE	FALSE	FALSE	FALSE	FALSE	FALSE	FALSE	FALSE	FALSE	FALSE	FALSE	FALSE	FALSE
Apoc2	0	0	0	0	0	0	0	0	0	0	0	0	0	0	0	0	0	0	0	0	FALSE	FALSE	LOW_EXPR	LOW_EXPR	LOW_EXPR	LOW_EXPR	LOW_EXPR	LOW_EXPR	FALSE	FALSE	FALSE	FALSE	FALSE	FALSE	FALSE	FALSE	FALSE	FALSE	FALSE	FALSE	FALSE	FALSE	FALSE	FALSE	FALSE	FALSE	FALSE	FALSE
Hbp1	24.1823	16.5167	26.2879	13.5437	20.3495	17.055	28.3048	16.3839	14.9017	16.7194	22.9386	37.0679	27.5914	16.411	25.265	22.7313	25.3219	13.7846	16.2901	19.5107	TRUE	TRUE	0.952924	1.01885	0.829835	0.930825	-0.110956	0.0447108	FALSE	FALSE	FALSE	FALSE	FALSE	FALSE	FALSE	FALSE	FALSE	FALSE	FALSE	FALSE	FALSE	FALSE	FALSE	FALSE	FALSE	FALSE	FALSE	FALSE
Prkar2b	26.7557	20.877	30.172	14.3379	23.8163	20.7422	25.0611	16.0763	17.7798	19.261	21.6185	27.2186	16.1479	24.247	22.9328	21.8054	26.485	14.3632	15.0333	18.4193	TRUE	TRUE	0.867401	0.975845	0.464416	0.892523	-0.385743	-0.0694814	FALSE	FALSE	FALSE	FALSE	FALSE	FALSE	FALSE	FALSE	FALSE	FALSE	FALSE	FALSE	FALSE	FALSE	FALSE	FALSE	FALSE	FALSE	FALSE	FALSE
Cdkn1b	20.9166	29.0989	44.111	31.0655	30.0822	23.8716	31.547	22.805	23.5976	23.7346	25.7536	35.9607	28.014	26.6859	27.3499	36.5176	39.6952	25.9051	29.5215	33.0196	TRUE	TRUE	0.816256	1.28721	0.305776	0.0947179	-0.554381	0.978158	FALSE	TRUE	FALSE	FALSE	FALSE	FALSE	FALSE	FALSE	FALSE	FALSE	FALSE	FALSE	FALSE	FALSE	FALSE	FALSE	TRUE	FALSE	FALSE	FALSE
Klf4	5.66804	7.37083	5.49617	7.75929	6.51944	10.0666	10.4026	6.11099	6.53305	8.29983	8.24788	7.70347	9.12148	10.4608	8.68468	9.15177	10.0407	7.93572	9.72568	9.43873	TRUE	TRUE	1.241	1.10653	0.229338	0.474512	0.643791	0.366439	FALSE	FALSE	FALSE	FALSE	FALSE	FALSE	FALSE	FALSE	FALSE	FALSE	FALSE	FALSE	FALSE	FALSE	FALSE	FALSE	FALSE	FALSE	FALSE	FALSE
Ap1m1	105.928	106.113	128.028	94.4481	106.02	109.512	116.571	107.886	96.2827	108.699	112.28	125.85	121.854	92.4206	117.067	113.825	109.386	129.586	118.602	116.213	TRUE	TRUE	0.990229	1.09519	0.90057	0.139684	-0.0647661	0.843939	FALSE	TRUE	FALSE	FALSE	FALSE	FALSE	FALSE	FALSE	FALSE	FALSE	FALSE	FALSE	FALSE	FALSE	FALSE	TRUE	FALSE	FALSE	FALSE	FALSE
Rab8a	29.7778	27.2087	25.512	26.446	26.8274	29.3842	27.0811	28.9948	27.4918	28.2433	27.7319	30.5843	27.8112	28.8476	28.3294	27.2005	25.7754	26.8899	29.0949	27.0452	TRUE	TRUE	1.03612	0.965279	0.386892	0.304771	0.445681	-0.53111	FALSE	FALSE	FALSE	FALSE	FALSE	FALSE	FALSE	FALSE	FALSE	FALSE	FALSE	FALSE	FALSE	FALSE	FALSE	FALSE	FALSE	FALSE	FALSE	FALSE
Hmgn2	101.596	89.561	111.808	89.3456	95.5784	82.7856	95.6926	80.1576	95.5263	89.1559	101.756	97.4622	115.204	86.6651	99.6092	105.049	92.3603	83.8182	81.4845	88.0893	TRUE	TRUE	0.903253	1.02401	0.209662	0.761703	-0.697295	0.157525	FALSE	FALSE	FALSE	FALSE	FALSE	FALSE	FALSE	FALSE	FALSE	FALSE	FALSE	FALSE	FALSE	FALSE	FALSE	FALSE	FALSE	FALSE	FALSE	FALSE
Fam32a	92.9739	79.0729	85.5195	66.829	82.2962	74.2266	97.6991	68.8671	71.7481	72.9874	66.5469	75.4792	86.8484	75.113	75.2961	90.1794	92.3285	81.4029	78.3669	85.7912	TRUE	TRUE	0.963681	1.09454	0.74291	0.355137	-0.17078	0.497524	FALSE	FALSE	FALSE	FALSE	FALSE	FALSE	FALSE	FALSE	FALSE	FALSE	FALSE	FALSE	FALSE	FALSE	FALSE	FALSE	FALSE	FALSE	FALSE	FALSE
Elf3	0	0	0	0.345606	0	0	0.243714	0.349066	0.0948578	0.169286	3.21934	0	0	0.219121	0.109561	0	0.0889919	0	0	0	FALSE	FALSE	LOW_EXPR	LOW_EXPR	LOW_EXPR	LOW_EXPR	LOW_EXPR	LOW_EXPR	FALSE	FALSE	FALSE	FALSE	FALSE	FALSE	FALSE	FALSE	FALSE	FALSE	FALSE	FALSE	FALSE	FALSE	FALSE	FALSE	FALSE	FALSE	FALSE	FALSE
Cyp2c29	0	0	0	0	0	0	0	0	0	0	0	0	0	0	0	0	0	0	0	0	FALSE	FALSE	LOW_EXPR	LOW_EXPR	LOW_EXPR	LOW_EXPR	LOW_EXPR	LOW_EXPR	FALSE	FALSE	FALSE	FALSE	FALSE	FALSE	FALSE	FALSE	FALSE	FALSE	FALSE	FALSE	FALSE	FALSE	FALSE	FALSE	FALSE	FALSE	FALSE	FALSE
Stard3nl	70.7598	61.6421	74.0513	63.1205	66.9401	54.1432	72.8861	63.4944	65.5566	64.5255	74.5752	72.6324	66.172	52.556	69.4022	66.2791	69.7215	59.5197	52.418	62.8994	TRUE	TRUE	0.950314	0.968451	0.515261	0.720981	-0.342109	-0.185495	FALSE	FALSE	FALSE	FALSE	FALSE	FALSE	FALSE	FALSE	FALSE	FALSE	FALSE	FALSE	FALSE	FALSE	FALSE	FALSE	FALSE	FALSE	FALSE	FALSE
Stk11	100.023	124.977	71.9356	144.048	112.5	115.827	91.6933	139.686	125.259	120.543	115.949	95.6939	90.8306	106.765	101.229	86.0396	103.007	136.601	99.3697	101.188	TRUE	TRUE	1.07106	0.899999	0.686947	0.451674	0.210998	-0.401007	FALSE	FALSE	FALSE	FALSE	FALSE	FALSE	FALSE	FALSE	FALSE	FALSE	FALSE	FALSE	FALSE	FALSE	FALSE	FALSE	FALSE	FALSE	FALSE	FALSE
Efna2	10.8979	14.9348	12.8924	16.6563	13.9136	12.5994	13.0888	14.4391	14.0297	13.5593	13.3619	14.474	14.3949	16.1428	14.4345	13.672	13.043	15.6797	15.5028	14.5874	TRUE	TRUE	0.978665	1.06661	0.823986	0.27692	-0.111928	0.561925	FALSE	FALSE	FALSE	FALSE	FALSE	FALSE	FALSE	FALSE	FALSE	FALSE	FALSE	FALSE	FALSE	FALSE	FALSE	FALSE	FALSE	FALSE	FALSE	FALSE
Atp5d	311.176	401.013	308.387	501.954	356.094	403.828	310.763	493.695	455.601	429.714	433.688	299.317	364.33	442.905	399.009	325.69	304.291	441.348	395.499	360.594	TRUE	TRUE	1.09272	0.881709	0.580767	0.368443	0.291545	-0.48568	FALSE	FALSE	FALSE	FALSE	FALSE	FALSE	FALSE	FALSE	FALSE	FALSE	FALSE	FALSE	FALSE	FALSE	FALSE	FALSE	FALSE	FALSE	FALSE	FALSE
Ppp5c	210.454	190.04	198.846	227.199	204.65	193.459	209.884	227.292	249.386	218.588	207.231	165.473	251.897	212.603	209.917	223.028	197.955	252.962	232.043	227.535	TRUE	TRUE	1.06455	1.02944	0.389751	0.708186	0.461839	0.195706	FALSE	FALSE	FALSE	FALSE	FALSE	FALSE	FALSE	FALSE	FALSE	FALSE	FALSE	FALSE	FALSE	FALSE	FALSE	FALSE	FALSE	FALSE	FALSE	FALSE
Cdk12	19.8414	12.3489	22.4101	6.88823	16.0952	11.8048	20.4648	9.1252	10.0747	10.9397	15.0055	23.2797	16.4914	13.0479	15.7485	15.9709	19.2106	8.48595	10.2076	13.0892	TRUE	TRUE	0.84219	1.04499	0.589015	0.872742	-0.282065	0.0824303	FALSE	FALSE	FALSE	FALSE	FALSE	FALSE	FALSE	FALSE	FALSE	FALSE	FALSE	FALSE	FALSE	FALSE	FALSE	FALSE	FALSE	FALSE	FALSE	FALSE
Lipe	10.4346	13.0049	12.1377	12.9135	12.5256	12.9781	11.5512	12.6777	13.8936	12.8279	11.0712	11.4593	13.8273	12.4999	11.9796	10.9503	9.60592	13.7119	14.5541	12.3311	TRUE	TRUE	1.05169	0.957093	0.427391	0.666032	0.399476	-0.218135	FALSE	FALSE	FALSE	FALSE	FALSE	FALSE	FALSE	FALSE	FALSE	FALSE	FALSE	FALSE	FALSE	FALSE	FALSE	FALSE	FALSE	FALSE	FALSE	FALSE
Pafah1b2	154.307	71.6722	99.7666	78.5728	89.1697	115.029	153.618	81.0777	91.5423	103.286	64.5819	95.5984	104.016	61.6097	80.0901	165.267	99.0543	61.5861	68.578	83.8161	TRUE	TRUE	1.09094	0.89446	0.721093	0.696855	0.186743	-0.204059	FALSE	FALSE	FALSE	FALSE	FALSE	FALSE	FALSE	FALSE	FALSE	FALSE	FALSE	FALSE	FALSE	FALSE	FALSE	FALSE	FALSE	FALSE	FALSE	FALSE
Tbc1d8	10.7819	9.18518	12.3461	5.31407	9.98356	8.9367	11.2197	6.49509	6.29292	7.71589	9.91954	11.748	10.1362	8.51239	10.0279	11.0644	11.7821	7.10031	8.10503	9.5847	TRUE	TRUE	0.881826	1.14616	0.561332	0.461029	-0.299482	0.381908	FALSE	FALSE	FALSE	FALSE	FALSE	FALSE	FALSE	FALSE	FALSE	FALSE	FALSE	FALSE	FALSE	FALSE	FALSE	FALSE	FALSE	FALSE	FALSE	FALSE
Cnot11	32.1471	29.271	32.5236	25.3232	30.709	28.3144	33.4274	25.3493	25.8526	27.0835	32.7703	32.2829	32.0544	27.3013	32.1686	35.056	35.8167	30.0449	29.7098	32.5505	TRUE	TRUE	0.947872	1.15385	0.548583	0.121594	-0.311467	0.883063	FALSE	TRUE	FALSE	FALSE	FALSE	FALSE	FALSE	FALSE	FALSE	FALSE	FALSE	FALSE	FALSE	FALSE	FALSE	TRUE	FALSE	FALSE	FALSE	FALSE
Slc2a3	116.51	129.015	132.012	81.362	122.762	125.214	117.213	60.584	77.8909	97.5521	85.7317	102.713	126.287	74.1044	94.2223	99.6531	128.707	120.715	126.008	123.361	TRUE	TRUE	0.830772	1.24596	0.352963	0.211603	-0.502025	0.696946	FALSE	FALSE	FALSE	FALSE	FALSE	FALSE	FALSE	FALSE	FALSE	FALSE	FALSE	FALSE	FALSE	FALSE	FALSE	FALSE	FALSE	FALSE	FALSE	FALSE
Foxj2	25.8172	28.5337	27.6428	21.2843	26.73	28.9212	28.5919	20.9897	27.8479	28.2199	24.7537	28.8249	34.0943	28.0371	28.431	29.7099	30.6335	30.9756	31.94	30.8046	TRUE	TRUE	1.02919	1.15605	0.766989	0.071618	0.151972	1.06473	FALSE	TRUE	FALSE	FALSE	FALSE	FALSE	FALSE	FALSE	FALSE	FALSE	FALSE	FALSE	FALSE	FALSE	FALSE	TRUE	FALSE	FALSE	FALSE	FALSE
Sri	52.6292	48.8388	71.26	48.185	50.734	52.6329	60.4978	41.5681	51.4715	52.0522	54.7427	70.2453	49.982	44.9669	52.3623	44.3101	61.0467	40.6054	52.8021	48.5561	TRUE	TRUE	0.933863	0.964423	0.600923	0.767813	-0.273922	-0.153192	FALSE	FALSE	FALSE	FALSE	FALSE	FALSE	FALSE	FALSE	FALSE	FALSE	FALSE	FALSE	FALSE	FALSE	FALSE	FALSE	FALSE	FALSE	FALSE	FALSE
Dgcr2	80.4118	56.9471	85.0592	102.876	82.7355	100.936	94.2357	100.669	115.427	100.802	87.656	84.9511	103.499	103.083	95.3694	93.4998	85.8545	115.538	117.141	104.519	TRUE	TRUE	1.26268	1.00185	0.0858001	0.983797	1.02197	0.0105266	TRUE	FALSE	FALSE	FALSE	FALSE	FALSE	FALSE	TRUE	FALSE	FALSE	FALSE	FALSE	FALSE	FALSE	FALSE	FALSE	FALSE	FALSE	FALSE	FALSE
Irf3	31.97	34.8303	44.7045	34.0566	34.4435	35.9521	44.5248	31.1957	32.2287	34.0904	35.0363	47.8428	38.7559	31.6574	36.8961	35.1659	43.7195	37.6897	47.655	40.7046	TRUE	TRUE	0.98875	1.13933	0.923572	0.266583	-0.049424	0.605063	FALSE	FALSE	FALSE	FALSE	FALSE	FALSE	FALSE	FALSE	FALSE	FALSE	FALSE	FALSE	FALSE	FALSE	FALSE	FALSE	FALSE	FALSE	FALSE	FALSE
Bcl2l12	3.81792	4.84541	4.90875	3.95656	4.40098	5.56399	5.09944	4.92526	4.5633	5.01235	4.90078	5.27112	3.54201	2.89415	4.22139	6.04627	3.04741	6.00938	4.48357	5.24647	TRUE	TRUE	1.13433	0.974478	0.113963	0.855874	0.810243	-0.0888411	TRUE	FALSE	FALSE	FALSE	FALSE	FALSE	TRUE	FALSE	FALSE	FALSE	FALSE	FALSE	FALSE	FALSE	FALSE	FALSE	FALSE	FALSE	FALSE	FALSE
Zfp959	5.48473	3.40768	5.54641	1.78178	4.4462	2.21299	4.28989	2.98223	1.78261	2.59761	2.98612	7.78408	1.38767	3.26691	3.12652	3.97623	5.21658	1.31666	1.00872	2.64645	TRUE	TRUE	0.728172	1.01888	0.287119	0.95882	-0.557691	0.025805	FALSE	FALSE	FALSE	FALSE	FALSE	FALSE	FALSE	FALSE	FALSE	FALSE	FALSE	FALSE	FALSE	FALSE	FALSE	FALSE	FALSE	FALSE	FALSE	FALSE
Mpnd	112.359	145.596	114.299	170.01	129.948	160.236	126.654	190.334	180.368	170.302	152.319	110.66	135.025	160.13	143.672	128.563	135.214	182.84	161.79	148.502	TRUE	TRUE	1.2119	0.92543	0.193248	0.537605	0.730681	-0.325928	FALSE	FALSE	FALSE	FALSE	FALSE	FALSE	FALSE	FALSE	FALSE	FALSE	FALSE	FALSE	FALSE	FALSE	FALSE	FALSE	FALSE	FALSE	FALSE	FALSE
Sh3gl1	55.6835	73.0468	58.9122	63.2431	61.0777	65.8573	59.5697	61.3168	65.1649	63.2408	64.8676	58.1645	70.1474	63.9261	64.3968	60.8585	61.8921	73.343	68.6658	65.2789	TRUE	TRUE	1.00404	1.05061	0.951893	0.369515	0.0310655	0.477779	FALSE	FALSE	FALSE	FALSE	FALSE	FALSE	FALSE	FALSE	FALSE	FALSE	FALSE	FALSE	FALSE	FALSE	FALSE	FALSE	FALSE	FALSE	FALSE	FALSE
Ebi3	1.66297	2.05411	1.31058	2.06476	1.85854	1.37757	1.07625	1.25008	2.87751	1.31382	0.784275	1.74041	1.82891	2.22336	1.78466	1.54223	2.4699	1.33584	2.09443	1.81833	TRUE	TRUE	0.943798	1.10033	0.787308	0.675392	-0.127045	0.199571	FALSE	FALSE	FALSE	FALSE	FALSE	FALSE	FALSE	FALSE	FALSE	FALSE	FALSE	FALSE	FALSE	FALSE	FALSE	FALSE	FALSE	FALSE	FALSE	FALSE
Ccdc94	17.6997	22.1529	19.8891	17.7546	18.8219	17.777	17.7696	17.0583	19.5323	17.7733	18.2363	17.4963	19.2986	19.9323	18.7675	18.9558	18.6123	20.6071	21.3786	19.7814	TRUE	TRUE	0.932585	1.10004	0.299996	0.0706616	-0.544056	1.03582	FALSE	TRUE	FALSE	FALSE	FALSE	FALSE	FALSE	FALSE	FALSE	FALSE	FALSE	FALSE	FALSE	FALSE	FALSE	TRUE	FALSE	FALSE	FALSE	FALSE
Ranbp2	38.4093	23.3494	44.0261	10.8066	30.8794	24.3056	28.0847	15.6336	22.8753	23.5904	27.1915	45.8469	22.8666	25.4718	26.3316	24.1549	33.9553	15.1432	16.2421	20.1985	TRUE	TRUE	0.783354	0.984891	0.45004	0.947092	-0.401373	-0.0342538	FALSE	FALSE	FALSE	FALSE	FALSE	FALSE	FALSE	FALSE	FALSE	FALSE	FALSE	FALSE	FALSE	FALSE	FALSE	FALSE	FALSE	FALSE	FALSE	FALSE
Edar	0.214071	0.111512	0.116304	0.226518	0.165187	0.0474806	0.464299	0.154669	0.300519	0.227594	0.551897	0.146969	0.252149	0.322561	0.287355	0.204287	0.115128	0.136151	0.161805	0.148978	FALSE	FALSE	LOW_EXPR	LOW_EXPR	LOW_EXPR	LOW_EXPR	LOW_EXPR	LOW_EXPR	FALSE	FALSE	FALSE	FALSE	FALSE	FALSE	FALSE	FALSE	FALSE	FALSE	FALSE	FALSE	FALSE	FALSE	FALSE	FALSE	FALSE	FALSE	FALSE	FALSE
Grk5	11.0527	8.10145	11.7573	4.83019	9.57708	8.01404	11.0032	6.36906	5.82167	7.19155	7.35223	9.28671	9.4904	7.40069	8.3437	10.3644	11.9346	7.34271	7.84463	9.1045	TRUE	TRUE	0.879877	1.18906	0.584764	0.361195	-0.281457	0.479041	FALSE	FALSE	FALSE	FALSE	FALSE	FALSE	FALSE	FALSE	FALSE	FALSE	FALSE	FALSE	FALSE	FALSE	FALSE	FALSE	FALSE	FALSE	FALSE	FALSE
Dvl3	46.666	54.4154	56.4404	39.3287	50.5407	47.8983	58.3901	39.0989	47.7832	47.8407	53.3655	53.7987	59.7227	46.4416	53.5821	58.2145	58.6594	52.3051	51.2949	55.2598	TRUE	TRUE	0.981493	1.1399	0.873909	0.171204	-0.0820626	0.768202	FALSE	TRUE	FALSE	FALSE	FALSE	FALSE	FALSE	FALSE	FALSE	FALSE	FALSE	FALSE	FALSE	FALSE	FALSE	TRUE	FALSE	FALSE	FALSE	FALSE
Abcf3	76.9518	89.0664	77.8247	66.7173	77.3883	85.0402	84.6038	70.7447	79.068	81.8359	62.0524	75.9048	88.7101	69.7837	72.8443	87.6688	89.4822	89.8466	93.6381	89.6644	TRUE	TRUE	1.02846	1.1281	0.707581	0.0275705	0.195005	1.42666	FALSE	TRUE	FALSE	FALSE	FALSE	FALSE	FALSE	FALSE	FALSE	FALSE	FALSE	FALSE	FALSE	FALSE	FALSE	TRUE	FALSE	FALSE	FALSE	FALSE
Eif2b5	55.9336	74.3139	63.019	55.4048	59.4763	76.8933	57.4562	72.2256	81.8283	74.5594	79.3784	64.2306	76.871	77.6812	77.2761	57.4931	57.0598	90.7023	81.3575	69.4253	TRUE	TRUE	1.1585	0.993834	0.197861	0.965782	0.718608	-0.0222487	FALSE	FALSE	FALSE	FALSE	FALSE	FALSE	FALSE	FALSE	FALSE	FALSE	FALSE	FALSE	FALSE	FALSE	FALSE	FALSE	FALSE	FALSE	FALSE	FALSE
Cyth2	120.781	173.178	110.884	133.811	127.296	161.835	130.461	141.602	148.572	145.087	132.619	106.227	137.019	142.846	134.819	131.648	122	156.706	150.809	141.228	TRUE	TRUE	1.08104	0.963544	0.497286	0.627984	0.359962	-0.253995	FALSE	FALSE	FALSE	FALSE	FALSE	FALSE	FALSE	FALSE	FALSE	FALSE	FALSE	FALSE	FALSE	FALSE	FALSE	FALSE	FALSE	FALSE	FALSE	FALSE
Sult2b1	16.324	20.4666	18.6682	23.7464	19.5674	23.8496	21.4064	24.0615	31.3113	23.9555	20.7932	18.0882	22.179	21.398	21.0956	21.5368	17.3003	26.8094	25.6604	23.5986	TRUE	TRUE	1.26382	0.909169	0.0897109	0.472489	0.99204	-0.377014	TRUE	FALSE	FALSE	FALSE	FALSE	FALSE	FALSE	TRUE	FALSE	FALSE	FALSE	FALSE	FALSE	FALSE	FALSE	FALSE	FALSE	FALSE	FALSE	FALSE
Car11	215.516	234.47	216.113	258.419	225.292	231.529	214.187	236.124	246.591	233.827	207.228	215.28	248.685	235.424	225.352	233.302	223.677	239.755	224.269	228.785	TRUE	TRUE	1.00422	0.992017	0.938467	0.819261	0.0400786	-0.118602	FALSE	FALSE	FALSE	FALSE	FALSE	FALSE	FALSE	FALSE	FALSE	FALSE	FALSE	FALSE	FALSE	FALSE	FALSE	FALSE	FALSE	FALSE	FALSE	FALSE
Dlgap1	369.429	277.769	374.248	130.434	323.599	264.372	358.529	207.906	237.744	251.058	265.693	395.41	289.717	251.623	277.705	311.279	362.468	215.668	245.818	278.549	TRUE	TRUE	0.927783	1.06229	0.76178	0.731322	-0.158521	0.179706	FALSE	FALSE	FALSE	FALSE	FALSE	FALSE	FALSE	FALSE	FALSE	FALSE	FALSE	FALSE	FALSE	FALSE	FALSE	FALSE	FALSE	FALSE	FALSE	FALSE
Plag1	1.49482	0.682194	1.3311	0.358765	1.00665	0.559183	1.6625	0.431404	0.596743	0.577963	1.51497	2.57401	0.818949	0.777099	1.16696	1.20277	1.84271	0.399218	0.480812	0.841791	TRUE	TRUE	0.894825	1.12871	0.707289	0.71633	-0.174643	0.171193	FALSE	FALSE	FALSE	FALSE	FALSE	FALSE	FALSE	FALSE	FALSE	FALSE	FALSE	FALSE	FALSE	FALSE	FALSE	FALSE	FALSE	FALSE	FALSE	FALSE
Hck	2.99221	3.51726	3.29383	3.72507	3.40554	3.42843	3.78195	5.5235	3.46577	3.62386	5.14735	2.9912	3.48625	3.14639	3.31632	3.08592	3.30356	3.22436	3.55266	3.26396	TRUE	TRUE	1.17203	0.83334	0.247801	0.185457	0.584035	-0.680563	FALSE	FALSE	FALSE	FALSE	FALSE	FALSE	FALSE	FALSE	FALSE	FALSE	FALSE	FALSE	FALSE	FALSE	FALSE	FALSE	FALSE	FALSE	FALSE	FALSE
Mrpl4	78.7873	97.3711	69.4544	83.8234	81.3053	91.0648	76.9534	88.9611	105.514	90.0129	95.8876	71.334	88.6537	98.5325	92.2707	89.5461	84.2049	101.161	95.6447	92.5954	TRUE	TRUE	1.09974	1.02212	0.35558	0.7805	0.497368	0.144693	FALSE	FALSE	FALSE	FALSE	FALSE	FALSE	FALSE	FALSE	FALSE	FALSE	FALSE	FALSE	FALSE	FALSE	FALSE	FALSE	FALSE	FALSE	FALSE	FALSE
Keap1	57.7119	68.2552	67.6514	61.597	64.6242	85.9026	66.3488	68.2952	73.1194	70.7073	77.6907	66.8828	68.231	74.6847	71.4578	72.7203	72.7218	92.5209	81.9845	77.3532	TRUE	TRUE	1.14949	1.08889	0.106904	0.347494	0.938265	0.505608	TRUE	FALSE	FALSE	FALSE	FALSE	FALSE	TRUE	FALSE	FALSE	FALSE	FALSE	FALSE	FALSE	FALSE	FALSE	FALSE	FALSE	FALSE	FALSE	FALSE
Ap1m2	0.227879	0.893886	1.84435	0.415463	0.654674	0.646896	0.991685	0.42021	1.35264	0.819291	1.51147	0.376472	0.818478	0.974752	0.896615	1.37394	1.23155	0.819995	0.679833	1.02577	TRUE	TRUE	1.00555	1.12823	0.986227	0.53262	0.00802931	0.277925	FALSE	FALSE	FALSE	FALSE	FALSE	FALSE	FALSE	FALSE	FALSE	FALSE	FALSE	FALSE	FALSE	FALSE	FALSE	FALSE	FALSE	FALSE	FALSE	FALSE
Glg1	148.289	110.699	154.062	72.2699	129.494	117.45	147.135	82.6788	97.2837	107.367	113.04	145.249	145.704	98.8475	129.145	158.246	155.98	118.886	118.71	137.433	TRUE	TRUE	0.916333	1.24023	0.680273	0.182915	-0.21595	0.750623	FALSE	TRUE	FALSE	FALSE	FALSE	FALSE	FALSE	FALSE	FALSE	FALSE	FALSE	FALSE	FALSE	FALSE	FALSE	FALSE	TRUE	FALSE	FALSE	FALSE
Atp8b3	0.183361	0.243284	0.203601	0.148696	0.193481	0.234842	0.0684553	0.242253	0.135126	0.184984	0.207979	0	0.164838	0.0462439	0.105541	0.13548	0.190156	0.122963	0.122267	0.129222	FALSE	FALSE	LOW_EXPR	LOW_EXPR	LOW_EXPR	LOW_EXPR	LOW_EXPR	LOW_EXPR	FALSE	FALSE	FALSE	FALSE	FALSE	FALSE	FALSE	FALSE	FALSE	FALSE	FALSE	FALSE	FALSE	FALSE	FALSE	FALSE	FALSE	FALSE	FALSE	FALSE
Btbd2	107.331	141.529	106.857	146.125	124.43	152.482	113.675	71.7439	156.598	133.078	129.695	106.931	60.3088	147.235	118.313	61.8969	61.3107	74.6919	150.635	68.2944	TRUE	TRUE	0.985423	0.706012	0.937592	0.257318	-0.0407267	-0.624701	FALSE	FALSE	FALSE	FALSE	FALSE	FALSE	FALSE	FALSE	FALSE	FALSE	FALSE	FALSE	FALSE	FALSE	FALSE	FALSE	FALSE	FALSE	FALSE	FALSE
Csnk1g2	219.7	214.714	210.635	349.823	217.207	302.214	233.145	278.71	300.083	289.397	283.314	213.021	219.082	306.765	251.198	241.588	251.917	310.984	281.966	266.942	TRUE	TRUE	1.11965	0.975186	0.455277	0.767891	0.398474	-0.154073	FALSE	FALSE	FALSE	FALSE	FALSE	FALSE	FALSE	FALSE	FALSE	FALSE	FALSE	FALSE	FALSE	FALSE	FALSE	FALSE	FALSE	FALSE	FALSE	FALSE
Abhd17a	253.307	348.699	168.589	378.894	301.003	375.589	196.753	352.709	443.801	364.149	422.383	232.544	307.527	338.04	322.783	284.856	161.339	313.353	282.933	283.895	TRUE	TRUE	1.1905	0.761922	0.467854	0.237548	0.387153	-0.655364	FALSE	FALSE	FALSE	FALSE	FALSE	FALSE	FALSE	FALSE	FALSE	FALSE	FALSE	FALSE	FALSE	FALSE	FALSE	FALSE	FALSE	FALSE	FALSE	FALSE
Mob3a	14.6346	15.5941	12.7095	17.7411	15.1144	15.5232	15.7482	15.5007	18.3753	15.6357	14.6821	12.2359	14.3266	17.8765	14.5043	13.7548	13.0643	17.633	16.6856	15.2202	TRUE	TRUE	1.07128	0.940283	0.408675	0.473225	0.427073	-0.368485	FALSE	FALSE	FALSE	FALSE	FALSE	FALSE	FALSE	FALSE	FALSE	FALSE	FALSE	FALSE	FALSE	FALSE	FALSE	FALSE	FALSE	FALSE	FALSE	FALSE
Cacnb3	284.054	354.854	274.968	338.859	311.456	358.57	288.51	345.277	352.935	349.106	331.159	285.886	306.392	335.742	318.775	314.231	301.699	411.31	371.142	342.686	TRUE	TRUE	1.07377	1.0394	0.400258	0.675846	0.451704	0.219271	FALSE	FALSE	FALSE	FALSE	FALSE	FALSE	FALSE	FALSE	FALSE	FALSE	FALSE	FALSE	FALSE	FALSE	FALSE	FALSE	FALSE	FALSE	FALSE	FALSE
Ccdc65	9.44855	8.34833	9.03022	4.47342	8.68928	5.63348	10.5339	7.31955	8.12785	7.7237	8.65562	8.97333	9.86404	8.12179	8.81447	8.50864	9.25058	5.94542	6.65386	7.58125	TRUE	TRUE	1.00944	0.962626	0.960685	0.814274	0.0248799	-0.118119	FALSE	FALSE	FALSE	FALSE	FALSE	FALSE	FALSE	FALSE	FALSE	FALSE	FALSE	FALSE	FALSE	FALSE	FALSE	FALSE	FALSE	FALSE	FALSE	FALSE
Fkbp11	0.399405	1.58967	0.754973	1.23163	0.993303	0.449263	0	2.60922	2.30652	1.37789	2.74958	2.23393	1.76637	1.46531	2.00015	1.47356	2.24304	1.6914	2.282	1.96722	TRUE	TRUE	1.2325	1.31568	0.639528	0.428309	0.230169	0.395726	FALSE	FALSE	FALSE	FALSE	FALSE	FALSE	FALSE	FALSE	FALSE	FALSE	FALSE	FALSE	FALSE	FALSE	FALSE	FALSE	FALSE	FALSE	FALSE	FALSE
Ddx23	87.0946	92.5328	85.4627	57.0337	86.2786	79.9497	92.3994	62.7164	70.5383	75.244	78.8483	87.3191	86.9903	68.7915	82.9193	92.2593	91.6764	91.0692	87.6626	91.3728	TRUE	TRUE	0.949032	1.18551	0.700186	0.0697526	-0.20104	1.09337	FALSE	TRUE	FALSE	FALSE	FALSE	FALSE	FALSE	FALSE	FALSE	FALSE	FALSE	FALSE	FALSE	FALSE	FALSE	TRUE	FALSE	FALSE	FALSE	FALSE
Pld3	588.689	715.6	569.939	773.689	652.144	784.349	628.296	766.265	789.072	775.307	714.388	541.302	622.019	757.231	668.203	629.097	582.804	788.322	765.888	697.492	TRUE	TRUE	1.12078	0.93203	0.24704	0.455944	0.640651	-0.398073	FALSE	FALSE	FALSE	FALSE	FALSE	FALSE	FALSE	FALSE	FALSE	FALSE	FALSE	FALSE	FALSE	FALSE	FALSE	FALSE	FALSE	FALSE	FALSE	FALSE
Grik5	231.875	283.311	248.777	313.245	266.044	303.834	261.88	308.687	317.151	306.26	305.027	259.584	284.314	292.431	288.373	280.677	263.374	337.978	314.908	297.793	TRUE	TRUE	1.10595	1.00451	0.240107	0.950501	0.650387	0.0322812	FALSE	FALSE	FALSE	FALSE	FALSE	FALSE	FALSE	FALSE	FALSE	FALSE	FALSE	FALSE	FALSE	FALSE	FALSE	FALSE	FALSE	FALSE	FALSE	FALSE
Cd79a	0.133591	0.699158	0.870971	0.152552	0.425855	0.588531	0	0.424701	0.514673	0.469687	0.568855	0.662761	0.886394	0.315071	0.615808	0.291399	0.399374	0.197659	0.464086	0.345386	FALSE	FALSE	LOW_EXPR	LOW_EXPR	LOW_EXPR	LOW_EXPR	LOW_EXPR	LOW_EXPR	FALSE	FALSE	FALSE	FALSE	FALSE	FALSE	FALSE	FALSE	FALSE	FALSE	FALSE	FALSE	FALSE	FALSE	FALSE	FALSE	FALSE	FALSE	FALSE	FALSE
Rabac1	259.168	332.85	277.09	539.551	304.97	460.657	308.71	543.68	450.603	455.63	394.152	239.336	300.453	427.748	347.302	288.954	262.836	408.986	409.016	348.97	TRUE	TRUE	1.25165	0.776933	0.314015	0.165098	0.549016	-0.789565	FALSE	TRUE	FALSE	FALSE	FALSE	FALSE	FALSE	FALSE	FALSE	FALSE	FALSE	FALSE	FALSE	FALSE	TRUE	FALSE	FALSE	FALSE	FALSE	FALSE
Etv3	15.2166	12.363	15.896	11.877	13.7898	11.8185	17.6624	8.80554	10.6304	11.2244	14.0483	17.7603	17.4108	11.7779	15.7295	16.8085	17.7771	10.7242	13.8988	15.3537	TRUE	TRUE	0.887789	1.20213	0.485007	0.340957	-0.363572	0.506866	FALSE	FALSE	FALSE	FALSE	FALSE	FALSE	FALSE	FALSE	FALSE	FALSE	FALSE	FALSE	FALSE	FALSE	FALSE	FALSE	FALSE	FALSE	FALSE	FALSE
Prkcsh	123.891	159.171	125.366	157.409	141.387	141.329	123.619	148.119	152.731	144.724	160.655	124.034	141.691	151.256	146.474	125.053	122.817	159.425	153.534	139.294	TRUE	TRUE	0.999934	0.991245	0.999382	0.916992	-0.000401799	-0.0541086	FALSE	FALSE	FALSE	FALSE	FALSE	FALSE	FALSE	FALSE	FALSE	FALSE	FALSE	FALSE	FALSE	FALSE	FALSE	FALSE	FALSE	FALSE	FALSE	FALSE
Elavl3	224.833	212.377	232.083	170.766	218.605	179.027	221.233	158.614	163.427	171.227	177.436	242.349	211.082	180.222	195.652	235.376	236.461	195.037	200.441	217.909	TRUE	TRUE	0.860155	1.20021	0.186805	0.0911816	-0.743125	1.00212	FALSE	TRUE	FALSE	FALSE	FALSE	FALSE	FALSE	FALSE	FALSE	FALSE	FALSE	FALSE	FALSE	FALSE	FALSE	FALSE	TRUE	FALSE	FALSE	FALSE
Rab3b	52.1168	57.8604	49.183	93.058	54.9886	52.6999	57.016	48.6452	54.3541	53.527	50.0029	43.5278	49.3481	53.0142	49.6755	54.9124	48.4295	54.673	48.7957	51.7344	TRUE	TRUE	0.84461	0.972501	0.375213	0.576872	-0.476521	-0.289103	FALSE	FALSE	FALSE	FALSE	FALSE	FALSE	FALSE	FALSE	FALSE	FALSE	FALSE	FALSE	FALSE	FALSE	FALSE	FALSE	FALSE	FALSE	FALSE	FALSE
St8sia6	1.92866	1.1181	2.19731	0.66329	1.52338	1.11843	1.36121	0.952441	1.12803	1.12323	1.41119	2.64626	1.18668	1.13134	1.29893	1.25724	1.75576	0.754024	0.688807	1.00563	TRUE	TRUE	0.82962	0.984105	0.391691	0.924157	-0.405824	-0.0416962	FALSE	FALSE	FALSE	FALSE	FALSE	FALSE	FALSE	FALSE	FALSE	FALSE	FALSE	FALSE	FALSE	FALSE	FALSE	FALSE	FALSE	FALSE	FALSE	FALSE
Fcgrt	37.7602	42.7644	30.971	54.0125	40.2623	55.7212	36.2949	65.9388	50.8322	53.2767	59.8037	24.8572	44.0125	53.1076	48.5601	34.9113	33.9419	52.6182	48.9955	41.9534	TRUE	TRUE	1.25837	0.818205	0.217154	0.265728	0.685036	-0.609669	FALSE	FALSE	FALSE	FALSE	FALSE	FALSE	FALSE	FALSE	FALSE	FALSE	FALSE	FALSE	FALSE	FALSE	FALSE	FALSE	FALSE	FALSE	FALSE	FALSE
Nosip	81.96	96.3039	85.014	107.534	90.659	107.302	89.4483	102.73	107.587	105.016	100.019	81.493	96.3516	102.669	98.1855	84.9442	89.042	107.682	99.5092	94.2756	TRUE	TRUE	1.09725	0.93671	0.255724	0.369639	0.623801	-0.481252	FALSE	FALSE	FALSE	FALSE	FALSE	FALSE	FALSE	FALSE	FALSE	FALSE	FALSE	FALSE	FALSE	FALSE	FALSE	FALSE	FALSE	FALSE	FALSE	FALSE
Pih1d1	80.0009	73.057	57.9122	82.7146	76.529	96.583	69.6089	85.8704	80.3753	83.1228	80.3592	56.6601	63.7161	87.6854	72.0377	86.6611	65.1286	86.6468	78.9001	82.7734	TRUE	TRUE	1.13106	0.954847	0.266092	0.635831	0.6092	-0.247649	FALSE	FALSE	FALSE	FALSE	FALSE	FALSE	FALSE	FALSE	FALSE	FALSE	FALSE	FALSE	FALSE	FALSE	FALSE	FALSE	FALSE	FALSE	FALSE	FALSE
Rps11	422.935	510.018	368.731	744.641	466.477	648.233	490.287	591.97	693.29	620.101	632.02	323.934	430.369	644.431	531.195	589.313	490.45	552.125	613.384	570.719	TRUE	TRUE	1.18427	0.926413	0.353226	0.417858	0.502757	-0.434462	FALSE	FALSE	FALSE	FALSE	FALSE	FALSE	FALSE	FALSE	FALSE	FALSE	FALSE	FALSE	FALSE	FALSE	FALSE	FALSE	FALSE	FALSE	FALSE	FALSE
Supt5	141.03	170.244	149.812	119.754	145.421	167.928	158.423	140.569	154.036	156.229	147.407	141.73	170.603	150.157	148.782	151.739	147.247	172.571	159.582	155.661	TRUE	TRUE	1.06883	1.01635	0.431906	0.759476	0.41939	0.159235	FALSE	FALSE	FALSE	FALSE	FALSE	FALSE	FALSE	FALSE	FALSE	FALSE	FALSE	FALSE	FALSE	FALSE	FALSE	FALSE	FALSE	FALSE	FALSE	FALSE
Dll3	1.7323	3.50707	2.1336	2.31258	2.22309	2.33524	3.79582	2.63251	2.58959	2.61105	2.46642	1.9209	2.08867	2.74547	2.27755	2.5985	2.18434	3.17912	2.21844	2.40847	TRUE	TRUE	1.14271	0.912174	0.437931	0.490751	0.377728	-0.326084	FALSE	FALSE	FALSE	FALSE	FALSE	FALSE	FALSE	FALSE	FALSE	FALSE	FALSE	FALSE	FALSE	FALSE	FALSE	FALSE	FALSE	FALSE	FALSE	FALSE
Paf1	140.42	110.025	142.323	86.5213	125.222	124.335	123.982	77.9682	88.0772	106.03	103.312	138.123	125.4	82.7676	114.356	132.338	122.544	93.9031	113.922	118.233	TRUE	TRUE	0.8651	1.11611	0.401413	0.438375	-0.450157	0.413517	FALSE	FALSE	FALSE	FALSE	FALSE	FALSE	FALSE	FALSE	FALSE	FALSE	FALSE	FALSE	FALSE	FALSE	FALSE	FALSE	FALSE	FALSE	FALSE	FALSE
Timm50	64.7643	89.839	68.6314	109.384	79.2352	79.5557	65.3305	79.9681	76.6255	78.0906	92.7634	54.336	78.6016	79.7617	79.1816	61.2722	70.7003	70.0857	85.3891	70.393	TRUE	TRUE	0.906943	0.953762	0.501514	0.583713	-0.355827	-0.287086	FALSE	FALSE	FALSE	FALSE	FALSE	FALSE	FALSE	FALSE	FALSE	FALSE	FALSE	FALSE	FALSE	FALSE	FALSE	FALSE	FALSE	FALSE	FALSE	FALSE
Med29	28.4677	30.3497	23.9884	28.8404	28.654	30.1196	27.7691	32.9094	28.755	29.4373	28.6113	23.3199	24.5238	27.9182	26.221	26.3035	27.6479	26.2151	29.0389	26.9757	TRUE	TRUE	1.06958	0.914871	0.30602	0.0936654	0.543989	-0.958328	FALSE	TRUE	FALSE	FALSE	FALSE	FALSE	FALSE	FALSE	FALSE	FALSE	FALSE	FALSE	FALSE	FALSE	FALSE	TRUE	FALSE	FALSE	FALSE	FALSE
Bicd1	11.3838	6.55003	14.9738	3.99447	8.96694	6.495	8.64099	4.00583	5.00845	5.75173	8.26815	17.634	7.36448	10.7621	9.5151	7.38157	10.6876	3.95307	3.53137	5.66732	TRUE	TRUE	0.672206	1.05367	0.274611	0.863298	-0.589928	0.0876099	FALSE	FALSE	FALSE	FALSE	FALSE	FALSE	FALSE	FALSE	FALSE	FALSE	FALSE	FALSE	FALSE	FALSE	FALSE	FALSE	FALSE	FALSE	FALSE	FALSE
Ncstn	66.6808	73.6834	72.1893	55.7654	69.435	76.0525	78.5046	69.5851	72.1441	74.0983	72.48	68.5443	81.9399	68.5112	70.5121	74.8212	68.7839	80.6987	81.6321	77.76	TRUE	TRUE	1.10346	1.03235	0.172963	0.525429	0.764753	0.332343	TRUE	FALSE	FALSE	FALSE	FALSE	FALSE	TRUE	FALSE	FALSE	FALSE	FALSE	FALSE	FALSE	FALSE	FALSE	FALSE	FALSE	FALSE	FALSE	FALSE
Pex19	131.439	141.233	129.322	128.607	130.38	142.175	137.098	124.674	140.61	138.854	130.209	115.37	142.924	142.757	136.483	139.971	127.592	127.742	139.561	133.652	TRUE	TRUE	1.0262	0.98227	0.505436	0.662836	0.350503	-0.227026	FALSE	FALSE	FALSE	FALSE	FALSE	FALSE	FALSE	FALSE	FALSE	FALSE	FALSE	FALSE	FALSE	FALSE	FALSE	FALSE	FALSE	FALSE	FALSE	FALSE
Phyhip	677.635	846.259	686.859	899.982	766.559	926.759	688.473	907.958	963.229	917.359	828.309	633.264	805.169	856.705	816.739	751.563	727.482	995.396	929.6	840.582	TRUE	TRUE	1.12069	0.976386	0.305082	0.827703	0.560239	-0.113611	FALSE	FALSE	FALSE	FALSE	FALSE	FALSE	FALSE	FALSE	FALSE	FALSE	FALSE	FALSE	FALSE	FALSE	FALSE	FALSE	FALSE	FALSE	FALSE	FALSE
Crhr2	3.30404	1.8525	2.81802	5.68256	3.06103	3.73767	6.68944	14.0111	7.01876	6.8541	6.8936	2.21751	5.76444	5.6765	5.72047	0.928658	2.88134	2.9267	7.23917	2.90402	TRUE	TRUE	2.13685	0.477505	0.104116	0.137768	0.936893	-0.839479	TRUE	TRUE	FALSE	FALSE	FALSE	FALSE	FALSE	FALSE	FALSE	TRUE	FALSE	FALSE	TRUE	FALSE	FALSE	FALSE	FALSE	FALSE	FALSE	FALSE
Inmt	2.77929	3.05223	1.9873	8.55501	2.91576	4.55425	7.57034	17.5768	8.72736	8.14885	7.91295	2.01928	7.95742	9.80201	7.93519	2.43365	4.72736	5.3266	6.56971	5.02698	TRUE	TRUE	2.20034	0.520851	0.133337	0.149381	0.854305	-0.812717	TRUE	TRUE	FALSE	FALSE	FALSE	FALSE	FALSE	FALSE	FALSE	TRUE	FALSE	FALSE	FALSE	TRUE	FALSE	FALSE	FALSE	FALSE	FALSE	FALSE
Cyp4f18	0	0	0.116398	0	0	0.105279	0	0	0	0	0	0	0	0	0	0.179755	0	0.116376	0	0.0581882	FALSE	FALSE	LOW_EXPR	LOW_EXPR	LOW_EXPR	LOW_EXPR	LOW_EXPR	LOW_EXPR	FALSE	FALSE	FALSE	FALSE	FALSE	FALSE	FALSE	FALSE	FALSE	FALSE	FALSE	FALSE	FALSE	FALSE	FALSE	FALSE	FALSE	FALSE	FALSE	FALSE
Impdh1	47.5239	73.7402	51.834	52.3567	52.0954	69.3886	49.0102	50.8454	66.6641	58.7547	61.6014	47.7416	56.5643	56.14	56.3521	47.6396	51.5021	67.3872	57.9262	54.7142	TRUE	TRUE	1.04596	0.951859	0.752147	0.688767	0.164288	-0.208716	FALSE	FALSE	FALSE	FALSE	FALSE	FALSE	FALSE	FALSE	FALSE	FALSE	FALSE	FALSE	FALSE	FALSE	FALSE	FALSE	FALSE	FALSE	FALSE	FALSE
Psg18	0	0	0	0	0	0	0	0	0	0	0	0	0	0	0	0	0	0	0	0	FALSE	FALSE	LOW_EXPR	LOW_EXPR	LOW_EXPR	LOW_EXPR	LOW_EXPR	LOW_EXPR	FALSE	FALSE	FALSE	FALSE	FALSE	FALSE	FALSE	FALSE	FALSE	FALSE	FALSE	FALSE	FALSE	FALSE	FALSE	FALSE	FALSE	FALSE	FALSE	FALSE
Dusp3	101.318	107.403	111.119	67.3501	104.361	93.1803	107.377	78.6925	81.2219	87.2011	84.1597	103.588	111.138	95.0739	99.3312	104.603	109.346	105.06	100.108	104.832	TRUE	TRUE	0.931346	1.16179	0.597283	0.0754427	-0.277647	1.06558	FALSE	TRUE	FALSE	FALSE	FALSE	FALSE	FALSE	FALSE	FALSE	FALSE	FALSE	FALSE	FALSE	FALSE	FALSE	TRUE	FALSE	FALSE	FALSE	FALSE
Prodh	38.1431	47.1865	33.1069	57.4275	42.6648	65.3237	60.675	67.1364	54.0524	62.9993	58.755	41.0707	47.6728	53.1957	50.4342	36.9605	41.3156	54.236	57.4086	47.7758	TRUE	TRUE	1.401	0.770186	0.0264201	0.0468338	1.45115	-1.2368	TRUE	TRUE	FALSE	FALSE	FALSE	FALSE	FALSE	TRUE	FALSE	FALSE	FALSE	FALSE	FALSE	FALSE	TRUE	FALSE	FALSE	FALSE	FALSE	FALSE
Dgcr14	25.1288	31.127	28.3613	27.3233	27.8423	34.3797	30.1253	33.1818	34.6974	33.7808	29.874	27.5624	34.1011	29.1147	29.4944	31.9266	28.0778	35.0521	37.0579	33.4894	TRUE	TRUE	1.17942	0.997993	0.0198947	0.976747	1.52642	-0.014857	TRUE	FALSE	FALSE	FALSE	FALSE	FALSE	TRUE	FALSE	FALSE	FALSE	FALSE	FALSE	FALSE	FALSE	FALSE	FALSE	FALSE	FALSE	FALSE	FALSE
Slc25a1	56.4321	80.6732	58.4694	95.2587	69.5713	80.0367	66.0499	100.976	82.528	81.2824	86.1863	51.297	66.2561	82.1165	74.1863	53.4531	53.2545	84.398	75.5491	64.5011	TRUE	TRUE	1.13235	0.810199	0.441241	0.190706	0.410459	-0.73397	FALSE	FALSE	FALSE	FALSE	FALSE	FALSE	FALSE	FALSE	FALSE	FALSE	FALSE	FALSE	FALSE	FALSE	FALSE	FALSE	FALSE	FALSE	FALSE	FALSE
Dgcr6	87.8767	105.842	83.1346	134.501	96.8594	125.405	104.788	139.991	130.308	127.857	104.798	84.2776	90.8448	123.178	97.8213	98.8664	88.9662	122.812	124.389	110.839	TRUE	TRUE	1.21564	0.869734	0.157472	0.205329	0.804507	-0.707094	TRUE	FALSE	FALSE	FALSE	FALSE	FALSE	FALSE	TRUE	FALSE	FALSE	FALSE	FALSE	FALSE	FALSE	FALSE	FALSE	FALSE	FALSE	FALSE	FALSE
Ddr1	76.5334	106.88	76.9164	114.269	91.8982	86.4184	90.2849	121.65	125.49	105.968	125.751	91.9565	109.233	121.654	115.444	94.753	89.9404	119.47	129.315	107.111	TRUE	TRUE	1.13076	1.02262	0.42005	0.868786	0.431204	0.0858964	FALSE	FALSE	FALSE	FALSE	FALSE	FALSE	FALSE	FALSE	FALSE	FALSE	FALSE	FALSE	FALSE	FALSE	FALSE	FALSE	FALSE	FALSE	FALSE	FALSE
Ier3	8.93937	10.6184	6.42556	12.2338	9.77888	15.7195	13.996	18.2183	18.1954	16.9574	14.3645	9.73505	14.5011	14.8438	14.4328	10.0249	10.5912	13.8149	15.9085	12.203	TRUE	TRUE	1.69403	0.768238	0.00493452	0.0623066	2.09934	-1.11072	TRUE	TRUE	FALSE	FALSE	FALSE	FALSE	FALSE	FALSE	TRUE	FALSE	FALSE	FALSE	FALSE	FALSE	TRUE	FALSE	FALSE	FALSE	FALSE	FALSE
Fosb	9.58505	13.9777	12.0021	14.4489	12.9899	10.4937	9.90634	12.3717	14.9107	11.4327	10.4258	12.7474	12.8601	14.2866	12.8038	9.92732	9.72269	13.0463	12.3659	11.1466	TRUE	TRUE	0.95518	0.947258	0.724925	0.658162	-0.178755	-0.224646	FALSE	FALSE	FALSE	FALSE	FALSE	FALSE	FALSE	FALSE	FALSE	FALSE	FALSE	FALSE	FALSE	FALSE	FALSE	FALSE	FALSE	FALSE	FALSE	FALSE
Klc4	24.286	32.1805	26.6674	32.8583	29.424	29.28	28.9586	39.9374	35.3612	32.3206	32.0103	27.1041	30.852	31.5218	31.1869	27.0415	27.3115	33.8123	33.9859	30.5619	TRUE	TRUE	1.14869	0.915993	0.240296	0.417859	0.642036	-0.42834	FALSE	FALSE	FALSE	FALSE	FALSE	FALSE	FALSE	FALSE	FALSE	FALSE	FALSE	FALSE	FALSE	FALSE	FALSE	FALSE	FALSE	FALSE	FALSE	FALSE
Ercc1	42.0828	48.1179	39.1015	49.6294	45.1003	45.3427	43.1786	48.785	47.3424	46.3426	48.0616	45.3681	45.4287	41.0788	45.3984	55.1886	54.4597	54.7249	51.6829	54.5923	TRUE	TRUE	1.0316	1.16827	0.624203	0.00166255	0.253505	2.61064	FALSE	TRUE	FALSE	FALSE	FALSE	FALSE	FALSE	FALSE	FALSE	FALSE	FALSE	FALSE	FALSE	FALSE	FALSE	TRUE	FALSE	FALSE	FALSE	FALSE
Cyp17a1	0.0536199	0	0	0	0	0	0	0	0	0	0	0	0	0	0	0	0	0	0	0	FALSE	FALSE	LOW_EXPR	LOW_EXPR	LOW_EXPR	LOW_EXPR	LOW_EXPR	LOW_EXPR	FALSE	FALSE	FALSE	FALSE	FALSE	FALSE	FALSE	FALSE	FALSE	FALSE	FALSE	FALSE	FALSE	FALSE	FALSE	FALSE	FALSE	FALSE	FALSE	FALSE
As3mt	16.2159	12.194	14.2195	8.82388	13.2068	10.9533	12.9162	10.934	11.8866	11.4199	13.4294	12.8444	16.9551	14.3242	13.8768	11.6784	12.1506	9.98046	9.86462	10.8294	TRUE	TRUE	0.910891	0.938057	0.496547	0.35326	-0.351127	-0.471531	FALSE	FALSE	FALSE	FALSE	FALSE	FALSE	FALSE	FALSE	FALSE	FALSE	FALSE	FALSE	FALSE	FALSE	FALSE	FALSE	FALSE	FALSE	FALSE	FALSE
Homer3	85.1913	92.659	94.1549	108.24	93.407	98.1911	96.6683	102.153	79.4979	97.4297	99.6014	123.189	97.6111	110.618	105.11	101.568	85.7942	109.207	104.235	102.901	TRUE	TRUE	0.990229	1.06418	0.897474	0.426357	-0.0667243	0.423561	FALSE	FALSE	FALSE	FALSE	FALSE	FALSE	FALSE	FALSE	FALSE	FALSE	FALSE	FALSE	FALSE	FALSE	FALSE	FALSE	FALSE	FALSE	FALSE	FALSE
Crtc1	182.369	229.981	186.406	262.613	208.193	253.106	190.461	254.945	277.433	254.025	230.926	177.402	212.961	237.926	221.943	211.616	213.726	281.5	264.558	239.142	TRUE	TRUE	1.13271	0.995354	0.324747	0.96629	0.535222	-0.0219849	FALSE	FALSE	FALSE	FALSE	FALSE	FALSE	FALSE	FALSE	FALSE	FALSE	FALSE	FALSE	FALSE	FALSE	FALSE	FALSE	FALSE	FALSE	FALSE	FALSE
Rnf215	36.6766	42.4233	41.3651	33.096	39.0209	32.9486	36.2201	32.7371	33.5612	33.2549	31.3722	40.3272	41.1553	38.3598	39.3435	36.5246	37.6028	37.4055	39.7327	37.5042	TRUE	TRUE	0.883686	1.11493	0.0975189	0.0095004	-0.959843	1.79041	TRUE	TRUE	FALSE	FALSE	FALSE	FALSE	TRUE	FALSE	FALSE	FALSE	FALSE	FALSE	FALSE	FALSE	FALSE	TRUE	FALSE	FALSE	FALSE	FALSE
Sec14l2	85.3117	86.5744	93.5714	79.6336	85.9431	88.3464	87.1188	78.0275	81.1775	84.1481	73.2321	86.302	92.1185	78.1205	82.2112	89.5064	91.0134	90.7711	97.2855	90.8922	TRUE	TRUE	0.969976	1.10071	0.51492	0.0303259	-0.341373	1.38727	FALSE	TRUE	FALSE	FALSE	FALSE	FALSE	FALSE	FALSE	FALSE	FALSE	FALSE	FALSE	FALSE	FALSE	FALSE	TRUE	FALSE	FALSE	FALSE	FALSE
Aven	4.59005	4.64535	4.32507	3.82328	4.45756	4.16986	4.58207	3.97899	3.34854	4.07442	4.11854	3.90336	4.06338	3.41312	3.98337	4.52611	4.74714	5.39701	4.43935	4.63662	TRUE	TRUE	0.932712	1.1676	0.344779	0.064913	-0.442993	0.981767	FALSE	TRUE	FALSE	FALSE	FALSE	FALSE	FALSE	FALSE	FALSE	FALSE	FALSE	FALSE	FALSE	FALSE	FALSE	TRUE	FALSE	FALSE	FALSE	FALSE
Cp	16.5678	9.32575	13.1499	7.67686	11.2378	18.3358	17.4307	11.8661	11.4042	14.6484	14.7623	13.9722	20.1902	12.2534	14.3672	9.16673	17.001	6.56181	10.1697	9.66819	TRUE	TRUE	1.2528	0.735608	0.29681	0.20976	0.560806	-0.690242	FALSE	FALSE	FALSE	FALSE	FALSE	FALSE	FALSE	FALSE	FALSE	FALSE	FALSE	FALSE	FALSE	FALSE	FALSE	FALSE	FALSE	FALSE	FALSE	FALSE
Crot	32.8518	19.2732	30.5997	21.5826	26.0911	18.0787	25.0347	19.2355	18.5805	18.908	21.876	34.4365	21.8319	23.2195	22.5477	18.8447	25.0477	15.5411	14.1343	17.1929	TRUE	TRUE	0.780092	0.911231	0.165268	0.551495	-0.779293	-0.310032	TRUE	FALSE	FALSE	FALSE	FALSE	TRUE	FALSE	FALSE	FALSE	FALSE	FALSE	FALSE	FALSE	FALSE	FALSE	FALSE	FALSE	FALSE	FALSE	FALSE
Rps6ka1	15.3548	20.1274	15.8237	16.997	16.4103	20.588	18.095	26.3813	22.3419	21.4649	27.2559	16.1612	20.0185	23.4515	21.735	18.1903	17.1857	21.068	19.0929	18.6416	TRUE	TRUE	1.27173	0.867244	0.0584549	0.174877	1.13836	-0.749752	TRUE	FALSE	FALSE	FALSE	FALSE	FALSE	FALSE	TRUE	FALSE	FALSE	FALSE	FALSE	FALSE	FALSE	FALSE	FALSE	FALSE	FALSE	FALSE	FALSE
Calb2	73.3371	79.1295	68.4308	93.1726	76.2333	76.5988	71.5062	83.7171	83.7542	80.158	75.6635	72.6025	80.5056	87.0778	78.0845	72.0082	77.892	86.5539	95.3759	82.223	TRUE	TRUE	1.00477	1.05118	0.952986	0.517558	0.030483	0.340774	FALSE	FALSE	FALSE	FALSE	FALSE	FALSE	FALSE	FALSE	FALSE	FALSE	FALSE	FALSE	FALSE	FALSE	FALSE	FALSE	FALSE	FALSE	FALSE	FALSE
Snrnp200	97.3981	83.903	94.7121	51.8613	89.3075	81.0484	88.5689	58.6774	66.3185	73.6834	84.4441	83.9609	95.6551	70.9033	84.2025	97.4985	92.5283	83.7834	82.8029	88.1558	TRUE	TRUE	0.89917	1.20903	0.529663	0.0897025	-0.332092	1.00425	FALSE	TRUE	FALSE	FALSE	FALSE	FALSE	FALSE	FALSE	FALSE	FALSE	FALSE	FALSE	FALSE	FALSE	FALSE	FALSE	TRUE	FALSE	FALSE	FALSE
Ciao1	45.3751	43.3424	42.6907	42.5601	43.0165	35.8907	43.1076	41.2293	40.8585	41.0439	47.6257	43.3345	37.698	40.3955	41.865	44.5437	45.1976	40.2784	41.2809	42.9123	TRUE	TRUE	0.926793	1.06263	0.102507	0.239711	-0.93472	0.636233	TRUE	FALSE	FALSE	FALSE	FALSE	FALSE	TRUE	FALSE	FALSE	FALSE	FALSE	FALSE	FALSE	FALSE	FALSE	FALSE	FALSE	FALSE	FALSE	FALSE
Has1	0.552964	1.21245	0.708375	0.656978	0.682677	0.715229	0.890761	0.645972	1.06969	0.802995	0.576245	0.65727	0.444501	1.60921	0.616758	0.45707	0.490624	0.758178	0.656267	0.573446	TRUE	TRUE	1.03721	0.819696	0.794079	0.0892896	0.106111	-0.711962	FALSE	FALSE	FALSE	FALSE	FALSE	FALSE	FALSE	FALSE	FALSE	FALSE	FALSE	FALSE	FALSE	FALSE	FALSE	FALSE	FALSE	FALSE	FALSE	FALSE
Taf6l	30.9195	33.865	33.6731	44.2871	33.769	37.8881	37.0411	50.9072	39.5021	38.6951	43.2903	31.0918	41.8371	44.442	42.5637	39.7099	33.6238	44.0623	41.478	40.5939	TRUE	TRUE	1.15609	0.961369	0.243898	0.694475	0.638679	-0.203533	FALSE	FALSE	FALSE	FALSE	FALSE	FALSE	FALSE	FALSE	FALSE	FALSE	FALSE	FALSE	FALSE	FALSE	FALSE	FALSE	FALSE	FALSE	FALSE	FALSE
Insig2	68.0081	40.281	57.5106	27.8834	48.8958	40.2528	58.8294	38.7705	30.7953	39.5116	33.6178	52.7725	50.9016	42.4586	46.6801	54.4806	56.9805	30.865	39.9577	47.2191	TRUE	TRUE	0.872063	1.07991	0.580256	0.704269	-0.290833	0.197942	FALSE	FALSE	FALSE	FALSE	FALSE	FALSE	FALSE	FALSE	FALSE	FALSE	FALSE	FALSE	FALSE	FALSE	FALSE	FALSE	FALSE	FALSE	FALSE	FALSE
Kpna6	85.132	74.9381	78.9184	57.0243	76.9283	63.6511	80.096	55.1607	57.8147	60.7329	58.3226	78.0565	81.1478	62.0338	70.0451	83.4712	81.3806	72.6625	77.9571	79.6688	TRUE	TRUE	0.868159	1.22707	0.277671	0.0519203	-0.593212	1.19971	FALSE	TRUE	FALSE	FALSE	FALSE	FALSE	FALSE	FALSE	FALSE	FALSE	FALSE	FALSE	FALSE	FALSE	FALSE	FALSE	TRUE	FALSE	FALSE	FALSE
Man1a	59.7156	37.1862	56.4539	34.2101	46.8201	29.8304	37.8872	43.0208	27.1829	33.8588	40.8065	58.3313	27.7889	30.5976	35.702	39.8103	50.7421	25.5077	27.0286	33.4195	TRUE	TRUE	0.738114	1.03693	0.147866	0.858902	-0.82477	0.0921194	TRUE	FALSE	FALSE	FALSE	FALSE	TRUE	FALSE	FALSE	FALSE	FALSE	FALSE	FALSE	FALSE	FALSE	FALSE	FALSE	FALSE	FALSE	FALSE	FALSE
Itpkc	9.26509	10.3657	9.67511	9.36637	9.52074	10.6455	10.0297	10.273	12.2524	10.4593	10.6901	11.2502	12.0639	10.8687	11.0594	10.9594	8.84553	12.4708	12.0448	11.5021	TRUE	TRUE	1.11134	1.02478	0.0890802	0.778604	0.930061	0.139704	TRUE	FALSE	FALSE	FALSE	FALSE	FALSE	TRUE	FALSE	FALSE	FALSE	FALSE	FALSE	FALSE	FALSE	FALSE	FALSE	FALSE	FALSE	FALSE	FALSE
Coq8b	29.4099	40.947	39.1554	41.8969	40.0512	38.3544	43.4166	55.0765	42.4385	42.9276	40.2635	33.2953	37.613	38.1175	37.8652	37.9433	44.84	42.2885	41.5615	41.925	TRUE	TRUE	1.18172	0.930206	0.180265	0.444053	0.74992	-0.404302	FALSE	FALSE	FALSE	FALSE	FALSE	FALSE	FALSE	FALSE	FALSE	FALSE	FALSE	FALSE	FALSE	FALSE	FALSE	FALSE	FALSE	FALSE	FALSE	FALSE
Brd8	43.405	32.6868	39.2794	20.1683	35.9831	24.7071	38.0379	23.3504	24.5693	24.6382	33.943	46.0376	38.0465	26.3094	35.9948	38.5826	40.6836	24.9556	29.9848	34.2837	TRUE	TRUE	0.819144	1.20896	0.350954	0.289002	-0.501515	0.575792	FALSE	FALSE	FALSE	FALSE	FALSE	FALSE	FALSE	FALSE	FALSE	FALSE	FALSE	FALSE	FALSE	FALSE	FALSE	FALSE	FALSE	FALSE	FALSE	FALSE
Kif20a	0.783559	0.578382	0.897784	0.0615906	0.680971	0.274338	0.100768	0.236558	0.222849	0.229703	5.61704	0.856077	0.456553	0.314367	0.656315	0.505165	0.222136	0.138463	0.215627	0.218881	TRUE	FALSE	0.655937	LOW_EXPR	0.0966283	LOW_EXPR	-0.778008	LOW_EXPR	TRUE	FALSE	FALSE	FALSE	TRUE	FALSE	FALSE	FALSE	FALSE	FALSE	FALSE	FALSE	FALSE	FALSE	FALSE	FALSE	FALSE	FALSE	FALSE	FALSE
Farsa	46.218	61.3168	49.5297	49.3141	49.4219	58.2692	57.2243	50.8725	52.2376	54.731	47.8	50.5351	55.1264	58.9249	52.8308	51.8898	51.4867	54.523	59.1199	53.2064	TRUE	TRUE	1.05867	0.992819	0.451208	0.880749	0.397563	-0.0767483	FALSE	FALSE	FALSE	FALSE	FALSE	FALSE	FALSE	FALSE	FALSE	FALSE	FALSE	FALSE	FALSE	FALSE	FALSE	FALSE	FALSE	FALSE	FALSE	FALSE
Gcdh	43.0267	43.7101	51.0969	28.4687	43.3684	34.7739	58.4558	36.9459	34.6943	35.8599	31.6575	53.498	49.7229	32.933	41.3279	48.1136	55.6945	33.8657	41.8271	44.9704	TRUE	TRUE	0.991488	1.08768	0.963287	0.638773	-0.0238322	0.245413	FALSE	FALSE	FALSE	FALSE	FALSE	FALSE	FALSE	FALSE	FALSE	FALSE	FALSE	FALSE	FALSE	FALSE	FALSE	FALSE	FALSE	FALSE	FALSE	FALSE
Mast2	80.0583	94.1583	82.5487	63.6928	81.3035	93.1209	90.1038	68.0918	81.3592	85.7315	81.6442	93.675	90.8341	86.2853	88.5597	95.7	96.9419	93.0321	92.9357	94.366	TRUE	TRUE	1.03789	1.13725	0.729194	0.0904921	0.180328	0.998868	FALSE	TRUE	FALSE	FALSE	FALSE	FALSE	FALSE	FALSE	FALSE	FALSE	FALSE	FALSE	FALSE	FALSE	FALSE	TRUE	FALSE	FALSE	FALSE	FALSE
Dnase2a	6.23729	6.91359	5.09993	12.5379	6.57544	9.40987	9.93115	10.0518	9.06476	9.67051	9.47781	5.75498	9.9741	6.46694	7.97237	7.2021	5.63681	6.92124	11.5572	7.06167	TRUE	TRUE	1.23389	0.823515	0.295258	0.221579	0.556591	-0.656805	FALSE	FALSE	FALSE	FALSE	FALSE	FALSE	FALSE	FALSE	FALSE	FALSE	FALSE	FALSE	FALSE	FALSE	FALSE	FALSE	FALSE	FALSE	FALSE	FALSE
Rad23a	86.4844	89.4995	81.2503	103.868	87.9919	104.832	98.8359	112.789	120.885	108.81	86.8501	80.2445	88.9468	104.385	87.8985	92.5274	89.6299	117.184	115.47	103.999	TRUE	TRUE	1.20997	0.948721	0.0312638	0.543635	1.3886	-0.319972	TRUE	FALSE	FALSE	FALSE	FALSE	FALSE	FALSE	TRUE	FALSE	FALSE	FALSE	FALSE	FALSE	FALSE	FALSE	FALSE	FALSE	FALSE	FALSE	FALSE
Calr	677.838	832.322	608.948	803.045	740.441	595.236	515.363	814.787	675.511	635.373	912.31	611.995	623.386	797.907	710.647	595.97	601.295	774.74	644.962	623.129	TRUE	TRUE	0.890137	1.00617	0.369084	0.959678	-0.485168	0.0263349	FALSE	FALSE	FALSE	FALSE	FALSE	FALSE	FALSE	FALSE	FALSE	FALSE	FALSE	FALSE	FALSE	FALSE	FALSE	FALSE	FALSE	FALSE	FALSE	FALSE
Syce2	13.1258	12.7173	14.5712	21.6114	13.8485	13.5255	12.7147	11.1077	10.747	11.9112	10.9192	12.9636	10.4641	12.2735	11.5963	15.288	11.6399	10.8197	11.3413	11.4906	TRUE	TRUE	0.782418	1.01984	0.160523	0.844535	-0.782453	0.0983248	TRUE	FALSE	FALSE	FALSE	FALSE	TRUE	FALSE	FALSE	FALSE	FALSE	FALSE	FALSE	FALSE	FALSE	FALSE	FALSE	FALSE	FALSE	FALSE	FALSE
Nfat5	22.5344	9.89904	25.0891	5.38178	16.2167	10.2336	21.339	6.53754	10.0731	10.1534	14.4182	35.804	11.2891	11.978	13.1981	8.11355	20.8881	3.89522	4.28466	6.1991	TRUE	TRUE	0.773188	0.780769	0.546821	0.610109	-0.316432	-0.266265	FALSE	FALSE	FALSE	FALSE	FALSE	FALSE	FALSE	FALSE	FALSE	FALSE	FALSE	FALSE	FALSE	FALSE	FALSE	FALSE	FALSE	FALSE	FALSE	FALSE
Nob1	45.1155	45.1536	47.59	25.2546	45.1345	39.5634	42.6341	30.6958	37.1744	38.3689	32.4239	46.9933	46.3224	36.5669	41.4447	48.5445	47.3429	36.1836	39.4235	43.3832	TRUE	TRUE	0.920988	1.1409	0.593672	0.222322	-0.279215	0.672108	FALSE	FALSE	FALSE	FALSE	FALSE	FALSE	FALSE	FALSE	FALSE	FALSE	FALSE	FALSE	FALSE	FALSE	FALSE	FALSE	FALSE	FALSE	FALSE	FALSE
Nqo1	8.41058	4.84558	5.9234	9.01638	7.16699	8.45555	16.1178	14.4728	9.72139	12.0971	18.4046	5.73237	9.5069	8.82167	9.16428	7.08773	6.78047	6.67907	9.30856	6.9341	TRUE	TRUE	1.68127	0.627484	0.0492409	0.0509386	1.2004	-1.18609	TRUE	TRUE	FALSE	FALSE	FALSE	FALSE	FALSE	FALSE	TRUE	FALSE	FALSE	FALSE	FALSE	TRUE	FALSE	FALSE	FALSE	FALSE	FALSE	FALSE
Ppfia3	135.27	171.146	132.761	247.057	153.208	192.293	149.284	206.599	211.77	199.446	164.278	135.98	148.92	182.539	156.599	156.275	143.895	202.794	193.49	174.882	TRUE	TRUE	1.1071	0.91667	0.563939	0.459481	0.304734	-0.39413	FALSE	FALSE	FALSE	FALSE	FALSE	FALSE	FALSE	FALSE	FALSE	FALSE	FALSE	FALSE	FALSE	FALSE	FALSE	FALSE	FALSE	FALSE	FALSE	FALSE
Gys1	19.6855	18.5205	15.7127	23.554	19.103	18.498	22.9067	22.5302	22.7989	22.6645	24.2948	19.305	22.8753	23.5781	23.2267	17.6048	19.8648	24.5956	23.8778	21.8713	TRUE	TRUE	1.11653	0.991088	0.278435	0.923428	0.58082	-0.0488754	FALSE	FALSE	FALSE	FALSE	FALSE	FALSE	FALSE	FALSE	FALSE	FALSE	FALSE	FALSE	FALSE	FALSE	FALSE	FALSE	FALSE	FALSE	FALSE	FALSE
Ruvbl2	45.836	57.0921	40.3182	57.3545	51.4641	45.805	45.1825	54.6399	56.3173	50.2225	65.6735	44.6198	54.5236	57.7289	56.1262	49.0634	41.0617	68.9375	57.1366	53.1	TRUE	TRUE	1.00663	1.06989	0.94998	0.609778	0.0323847	0.267105	FALSE	FALSE	FALSE	FALSE	FALSE	FALSE	FALSE	FALSE	FALSE	FALSE	FALSE	FALSE	FALSE	FALSE	FALSE	FALSE	FALSE	FALSE	FALSE	FALSE
Lin7b	113.053	135.765	116.933	134.14	125.537	140.94	116.695	131.662	138.396	135.029	115.456	116.793	128.93	124.681	120.737	117.591	118.173	153.554	137.37	127.772	TRUE	TRUE	1.05539	0.998104	0.416744	0.981146	0.433271	-0.0122568	FALSE	FALSE	FALSE	FALSE	FALSE	FALSE	FALSE	FALSE	FALSE	FALSE	FALSE	FALSE	FALSE	FALSE	FALSE	FALSE	FALSE	FALSE	FALSE	FALSE
Bax	77.7992	93.3923	80.8017	96.6476	87.097	96.6894	86.6946	99.1842	80.11	91.692	98.163	80.3372	93.1564	94.123	93.6397	89.7159	86.6723	111.59	104.601	97.1584	TRUE	TRUE	1.04003	1.08199	0.603757	0.352772	0.271655	0.500167	FALSE	FALSE	FALSE	FALSE	FALSE	FALSE	FALSE	FALSE	FALSE	FALSE	FALSE	FALSE	FALSE	FALSE	FALSE	FALSE	FALSE	FALSE	FALSE	FALSE
Il7r	0.151205	0.0572829	0.388349	0	0.104244	0.146345	0.19633	0.0635629	0.221886	0.171338	0.125635	0.489049	0.158313	0.170231	0.164272	0.233779	0.131664	0.0839302	0.124679	0.128172	FALSE	FALSE	LOW_EXPR	LOW_EXPR	LOW_EXPR	LOW_EXPR	LOW_EXPR	LOW_EXPR	FALSE	FALSE	FALSE	FALSE	FALSE	FALSE	FALSE	FALSE	FALSE	FALSE	FALSE	FALSE	FALSE	FALSE	FALSE	FALSE	FALSE	FALSE	FALSE	FALSE
Tfam	23.7191	19.1899	23.9066	23.3055	23.5123	16.707	22.7935	21.2286	19.4961	20.3624	18.1193	25.3993	20.5635	19.971	20.2672	20.4232	23.2363	16.229	17.1308	18.777	TRUE	TRUE	0.892577	0.961011	0.200177	0.711618	-0.699215	-0.189273	FALSE	FALSE	FALSE	FALSE	FALSE	FALSE	FALSE	FALSE	FALSE	FALSE	FALSE	FALSE	FALSE	FALSE	FALSE	FALSE	FALSE	FALSE	FALSE	FALSE
Zfp81	8.45164	5.88779	11.7083	5.39001	7.16972	5.84997	7.28307	4.80403	6.24478	6.04738	6.74872	13.9784	6.37367	7.28988	7.0193	6.47349	8.74364	4.19251	4.0298	5.333	TRUE	TRUE	0.783003	0.971644	0.282219	0.884426	-0.571976	-0.0728533	FALSE	FALSE	FALSE	FALSE	FALSE	FALSE	FALSE	FALSE	FALSE	FALSE	FALSE	FALSE	FALSE	FALSE	FALSE	FALSE	FALSE	FALSE	FALSE	FALSE
Efnb3	162.256	206.65	168.742	235.245	187.696	186.02	155.081	195.743	214.114	190.881	187.614	152.464	193.568	205.939	190.591	188.55	169.358	230.507	207.345	197.948	TRUE	TRUE	0.971693	1.0595	0.803472	0.556242	-0.129749	0.310609	FALSE	FALSE	FALSE	FALSE	FALSE	FALSE	FALSE	FALSE	FALSE	FALSE	FALSE	FALSE	FALSE	FALSE	FALSE	FALSE	FALSE	FALSE	FALSE	FALSE
Mmd	455.213	366.208	443.136	331.104	404.672	277.888	352.247	268.35	267.051	273.119	303.912	465.137	398.698	311.375	355.037	436.846	425.637	309.692	315.955	370.796	TRUE	TRUE	0.730777	1.27631	0.0251764	0.0898086	-1.47959	1.0091	TRUE	TRUE	FALSE	FALSE	FALSE	TRUE	FALSE	FALSE	FALSE	FALSE	FALSE	FALSE	FALSE	FALSE	FALSE	FALSE	TRUE	FALSE	FALSE	FALSE
Hlf	91.5482	46.787	95.2009	46.2984	69.1676	75.2265	67.753	60.3533	61.7739	64.7635	48.5989	83.0596	58.9538	49.4754	54.2146	88.812	100.101	41.4883	69.2773	79.0446	TRUE	TRUE	0.947743	1.12943	0.80076	0.539076	-0.13143	0.324351	FALSE	FALSE	FALSE	FALSE	FALSE	FALSE	FALSE	FALSE	FALSE	FALSE	FALSE	FALSE	FALSE	FALSE	FALSE	FALSE	FALSE	FALSE	FALSE	FALSE
Fam162a	122.931	125.177	111.2	193.635	124.054	119.464	117.96	143.466	119.106	119.285	116.236	113.37	112.457	121.428	114.803	106.653	116.629	115.9	124.545	116.264	TRUE	TRUE	0.904591	0.927748	0.526807	0.252833	-0.334975	-0.628041	FALSE	FALSE	FALSE	FALSE	FALSE	FALSE	FALSE	FALSE	FALSE	FALSE	FALSE	FALSE	FALSE	FALSE	FALSE	FALSE	FALSE	FALSE	FALSE	FALSE
Rpl8	922.4	1224.16	830.091	1510	1073.28	1331.68	996.913	1623.35	1475.47	1403.57	1647.86	769.835	1009.41	1402.32	1205.87	1003.23	934.809	1381.52	1289.15	1146.19	TRUE	TRUE	1.20959	0.849211	0.293652	0.279657	0.575195	-0.593918	FALSE	FALSE	FALSE	FALSE	FALSE	FALSE	FALSE	FALSE	FALSE	FALSE	FALSE	FALSE	FALSE	FALSE	FALSE	FALSE	FALSE	FALSE	FALSE	FALSE
Grm3	52.2152	32.6503	50.7771	21.2163	41.7137	25.5667	35.2865	19.8464	27.6035	26.5851	33.2285	51.7324	36.1158	36.6448	36.3803	39.0708	41.9661	20.1381	18.6896	29.6044	TRUE	TRUE	0.694347	1.10482	0.185736	0.69027	-0.742543	0.207659	FALSE	FALSE	FALSE	FALSE	FALSE	FALSE	FALSE	FALSE	FALSE	FALSE	FALSE	FALSE	FALSE	FALSE	FALSE	FALSE	FALSE	FALSE	FALSE	FALSE
Ssbp2	57.7348	44.8934	56.7533	40.5639	50.8234	46.8937	56.1068	38.6434	38.9742	42.934	46.5308	53.9893	43.6283	44.5044	45.5176	53.6317	53.5184	40.3267	43.2405	48.3795	TRUE	TRUE	0.904294	1.0553	0.447401	0.655211	-0.402987	0.232644	FALSE	FALSE	FALSE	FALSE	FALSE	FALSE	FALSE	FALSE	FALSE	FALSE	FALSE	FALSE	FALSE	FALSE	FALSE	FALSE	FALSE	FALSE	FALSE	FALSE
Fancl	5.82275	3.56389	5.83548	5.76607	5.79441	4.22475	4.046	4.70533	3.85624	4.13538	4.74535	7.07786	4.47092	4.57998	4.66266	4.25022	5.72797	3.68483	3.87772	4.06397	TRUE	TRUE	0.819217	1.03762	0.128743	0.733898	-0.811648	0.161816	TRUE	FALSE	FALSE	FALSE	FALSE	TRUE	FALSE	FALSE	FALSE	FALSE	FALSE	FALSE	FALSE	FALSE	FALSE	FALSE	FALSE	FALSE	FALSE	FALSE
Brinp2	27.7837	27.2508	62.9511	18.8525	27.5173	28.3906	59.0566	33.9744	25.512	31.1825	21.5259	29.5063	70.4637	53.9177	41.712	29.0858	25.2886	61.5404	28.4557	28.7707	TRUE	TRUE	1.07271	0.98279	0.845771	0.957188	0.101142	-0.0278603	FALSE	FALSE	FALSE	FALSE	FALSE	FALSE	FALSE	FALSE	FALSE	FALSE	FALSE	FALSE	FALSE	FALSE	FALSE	FALSE	FALSE	FALSE	FALSE	FALSE
Gstm5	400.341	447.136	378.227	682.268	423.739	428.786	438.377	571.998	446.498	442.437	389.622	362.199	426.467	423.122	406.372	418.522	401.948	399.156	400.483	401.215	TRUE	TRUE	0.988317	0.859323	0.945045	0.0989106	-0.0359092	-0.974109	FALSE	TRUE	FALSE	FALSE	FALSE	FALSE	FALSE	FALSE	FALSE	FALSE	FALSE	FALSE	FALSE	FALSE	FALSE	TRUE	FALSE	FALSE	FALSE	FALSE
Gstm7	54.2823	63.0934	45.0507	58.7188	56.5005	50.7737	44.6466	56.1135	49.6882	50.2309	56.9401	47.548	51.5931	55.5465	53.5698	52.0418	51.4758	54.5307	54.4483	53.245	TRUE	TRUE	0.910716	1.05548	0.312441	0.29958	-0.545278	0.556415	FALSE	FALSE	FALSE	FALSE	FALSE	FALSE	FALSE	FALSE	FALSE	FALSE	FALSE	FALSE	FALSE	FALSE	FALSE	FALSE	FALSE	FALSE	FALSE	FALSE
Gstm3	11.8112	11.9493	11.0631	13.1072	11.8803	14.931	11.9978	14.7304	15.3021	14.8307	12.3561	10.5988	12.605	14.3547	12.4805	12.8611	11.5818	13.841	11.7255	12.2933	TRUE	TRUE	1.18086	0.882093	0.0403989	0.109009	1.23138	-0.892201	TRUE	TRUE	FALSE	FALSE	FALSE	FALSE	TRUE	FALSE	FALSE	FALSE	FALSE	FALSE	FALSE	FALSE	FALSE	TRUE	FALSE	FALSE	FALSE	FALSE
Stat3	48.7371	61.6568	48.9163	50.6806	49.7985	51.0121	50.6033	44.6789	48.2475	49.4254	62.148	45.7611	61.1647	46.5585	53.8616	55.1067	53.8341	55.9433	58.9737	55.525	TRUE	TRUE	0.927124	1.14916	0.300514	0.00686745	-0.55823	1.96186	FALSE	TRUE	FALSE	FALSE	FALSE	FALSE	FALSE	FALSE	FALSE	FALSE	FALSE	FALSE	FALSE	FALSE	FALSE	TRUE	FALSE	FALSE	FALSE	FALSE
Stat5a	2.07046	4.43423	2.73661	3.14905	2.94283	3.00633	2.43834	4.54437	2.85498	2.93065	5.75124	2.64109	3.7024	3.64063	3.67152	1.89225	2.65852	3.54562	4.93122	3.10207	TRUE	TRUE	1.03153	1.01237	0.872666	0.956026	0.0778835	0.0270483	FALSE	FALSE	FALSE	FALSE	FALSE	FALSE	FALSE	FALSE	FALSE	FALSE	FALSE	FALSE	FALSE	FALSE	FALSE	FALSE	FALSE	FALSE	FALSE	FALSE
Cavin1	20.7944	26.4338	17.4316	32.3612	23.6141	43.2012	30.5401	37.8555	32.4893	35.1724	54.8989	17.2994	34.2076	33.5947	33.9012	23.9205	26.0197	35.9683	31.7422	28.881	TRUE	TRUE	1.47531	0.819041	0.035165	0.145582	1.33896	-0.825494	TRUE	TRUE	FALSE	FALSE	FALSE	FALSE	FALSE	TRUE	FALSE	FALSE	FALSE	FALSE	FALSE	FALSE	TRUE	FALSE	FALSE	FALSE	FALSE	FALSE
Map3k11	23.0378	31.9928	21.4227	36.4758	27.5153	33.9609	29.1436	39.3033	37.6478	35.8044	35.5964	22.5449	29.8163	34.3756	32.0959	28.4101	26.2411	37.3647	39.208	32.8874	TRUE	TRUE	1.23603	0.937829	0.16135	0.594352	0.789272	-0.27756	TRUE	FALSE	FALSE	FALSE	FALSE	FALSE	FALSE	TRUE	FALSE	FALSE	FALSE	FALSE	FALSE	FALSE	FALSE	FALSE	FALSE	FALSE	FALSE	FALSE
Akt2	134.67	177.196	128.03	171.135	152.902	134.05	117.313	192.588	189.278	161.664	191.582	129.631	162.297	154.762	158.53	110.862	76.2226	184.751	146.107	128.484	TRUE	TRUE	1.03621	0.818509	0.81635	0.376198	0.121066	-0.476984	FALSE	FALSE	FALSE	FALSE	FALSE	FALSE	FALSE	FALSE	FALSE	FALSE	FALSE	FALSE	FALSE	FALSE	FALSE	FALSE	FALSE	FALSE	FALSE	FALSE
Dnaja3	73.1687	80.7773	79.1467	66.4324	76.1577	77.3349	78.5891	70.1068	66.3727	73.7209	64.9234	80.5073	84.7584	69.2625	74.8849	79.6069	77.9436	72.9568	81.2501	78.7752	TRUE	TRUE	0.976382	1.06574	0.698083	0.207572	-0.201233	0.695984	FALSE	FALSE	FALSE	FALSE	FALSE	FALSE	FALSE	FALSE	FALSE	FALSE	FALSE	FALSE	FALSE	FALSE	FALSE	FALSE	FALSE	FALSE	FALSE	FALSE
Hmox2	100.156	175.211	92.1603	84.8837	96.1582	136.094	166.753	170.986	98.4107	151.423	92.3818	105.76	98.5608	183.275	102.16	195.566	100.606	186.459	106.06	146.26	TRUE	TRUE	1.26371	1.02864	0.307011	0.896998	0.55709	0.0674083	FALSE	FALSE	FALSE	FALSE	FALSE	FALSE	FALSE	FALSE	FALSE	FALSE	FALSE	FALSE	FALSE	FALSE	FALSE	FALSE	FALSE	FALSE	FALSE	FALSE
Cdip1	239.19	290.822	230.744	275.711	257.45	303.356	221.74	358.129	304.495	303.925	251.889	206.524	278.623	365.405	265.256	262.222	244.805	327.018	381.398	294.62	TRUE	TRUE	1.14565	1.0233	0.27654	0.87463	0.597431	0.0822249	FALSE	FALSE	FALSE	FALSE	FALSE	FALSE	FALSE	FALSE	FALSE	FALSE	FALSE	FALSE	FALSE	FALSE	FALSE	FALSE	FALSE	FALSE	FALSE	FALSE
Map3k20	5.37132	3.06346	5.5159	3.03184	4.21739	3.14187	7.21295	3.3059	3.04403	3.22389	11.344	6.58841	4.18742	4.4539	5.52115	4.6666	5.14382	2.39715	4.11797	4.39229	TRUE	TRUE	0.985367	0.979727	0.956725	0.938453	-0.0271775	-0.0386136	FALSE	FALSE	FALSE	FALSE	FALSE	FALSE	FALSE	FALSE	FALSE	FALSE	FALSE	FALSE	FALSE	FALSE	FALSE	FALSE	FALSE	FALSE	FALSE	FALSE
Cwc15	167.618	144.678	164.778	139.282	154.728	135.474	147.748	142.669	137.739	140.204	137.487	150.552	139.279	138.768	139.024	129.441	142.597	131.312	139.008	135.16	TRUE	TRUE	0.914733	0.96239	0.133876	0.24697	-0.860635	-0.63363	TRUE	FALSE	FALSE	FALSE	FALSE	FALSE	TRUE	FALSE	FALSE	FALSE	FALSE	FALSE	FALSE	FALSE	FALSE	FALSE	FALSE	FALSE	FALSE	FALSE
Col5a3	0.825369	0.906436	1.86697	0.511205	0.865903	1.12603	2.2671	0.271057	0.663807	0.894917	0.458957	2.51282	2.14379	0.683273	1.41353	1.66165	1.70922	0.9333	2.11834	1.68543	TRUE	TRUE	1.03568	1.33099	0.920197	0.33291	0.047669	0.478377	FALSE	FALSE	FALSE	FALSE	FALSE	FALSE	FALSE	FALSE	FALSE	FALSE	FALSE	FALSE	FALSE	FALSE	FALSE	FALSE	FALSE	FALSE	FALSE	FALSE
Dnmt1	36.3376	35.6605	38.7441	23.8799	35.9991	35.76	37.9217	25.0392	28.4117	32.0858	30.2952	36.3437	39.6406	31.4376	33.8906	37.9718	41.1261	38.0341	35.6868	38.003	TRUE	TRUE	0.945179	1.19891	0.691822	0.0940738	-0.205756	0.978485	FALSE	TRUE	FALSE	FALSE	FALSE	FALSE	FALSE	FALSE	FALSE	FALSE	FALSE	FALSE	FALSE	FALSE	FALSE	TRUE	FALSE	FALSE	FALSE	FALSE
Ppan	23.3718	28.1949	26.9472	23.0076	25.1595	28.5123	25.0674	27.3772	30.5825	27.9447	26.5592	25.9764	29.9388	25.3283	26.2678	26.5771	23.5083	30.0457	26.8538	26.7154	TRUE	TRUE	1.09677	0.959886	0.19783	0.54217	0.703566	-0.3141	FALSE	FALSE	FALSE	FALSE	FALSE	FALSE	FALSE	FALSE	FALSE	FALSE	FALSE	FALSE	FALSE	FALSE	FALSE	FALSE	FALSE	FALSE	FALSE	FALSE
Angptl2	6.18815	3.28311	3.73014	10.3116	4.95915	6.64025	9.84598	21.5788	11.5914	10.7187	15.6054	2.58345	11.57	12.9378	12.2539	3.38407	5.33358	6.70053	10.531	6.01705	TRUE	TRUE	2.02471	0.541059	0.119533	0.146863	0.894811	-0.821217	TRUE	TRUE	FALSE	FALSE	FALSE	FALSE	FALSE	FALSE	FALSE	TRUE	FALSE	FALSE	FALSE	TRUE	FALSE	FALSE	FALSE	FALSE	FALSE	FALSE
Cacna1e	80.2402	46.8226	92.069	28.7054	63.5314	60.2591	76.4759	36.7801	34.7401	48.5196	58.2962	121.014	57.456	49.5754	57.8761	88.3849	75.4605	43.843	35.994	59.6518	TRUE	TRUE	0.841569	1.1685	0.596971	0.600094	-0.278264	0.275756	FALSE	FALSE	FALSE	FALSE	FALSE	FALSE	FALSE	FALSE	FALSE	FALSE	FALSE	FALSE	FALSE	FALSE	FALSE	FALSE	FALSE	FALSE	FALSE	FALSE
Cacna1b	58.2111	43.149	69.2622	27.7885	50.6801	43.1458	56.5638	27.4747	30.7131	36.9295	35.4505	70.8357	52.3547	32.6454	43.9026	59.128	55.1047	37.5505	38.3339	46.7193	TRUE	TRUE	0.797848	1.2015	0.400547	0.388783	-0.450282	0.461788	FALSE	FALSE	FALSE	FALSE	FALSE	FALSE	FALSE	FALSE	FALSE	FALSE	FALSE	FALSE	FALSE	FALSE	FALSE	FALSE	FALSE	FALSE	FALSE	FALSE
Trmt10a	7.05229	4.79013	6.01849	2.76437	5.40431	2.76267	4.32155	3.22519	3.29731	3.26125	2.62806	5.39146	3.08539	5.24839	4.16689	5.11037	7.63969	3.29072	4.60809	4.85923	TRUE	TRUE	0.689791	1.45122	0.123115	0.118859	-0.852988	0.864618	TRUE	TRUE	FALSE	FALSE	FALSE	TRUE	FALSE	FALSE	FALSE	FALSE	FALSE	FALSE	FALSE	FALSE	FALSE	FALSE	TRUE	FALSE	FALSE	FALSE
Etv1	92.5352	49.3969	90.5371	32.7493	69.967	42.6041	59.6522	25.9972	26.2419	34.423	56.5781	89.9589	44.8256	28.5663	50.7018	64.2953	64.6044	20.2236	45.2911	54.7932	TRUE	TRUE	0.585645	1.25508	0.154082	0.4781	-0.812939	0.376725	TRUE	FALSE	FALSE	FALSE	TRUE	FALSE	FALSE	FALSE	FALSE	FALSE	FALSE	FALSE	FALSE	FALSE	FALSE	FALSE	FALSE	FALSE	FALSE	FALSE
Kifc2	445.063	538.903	469.332	532.053	500.693	671.618	567.654	524.557	587.522	577.588	465.953	440.861	485.046	515.638	475.499	547.706	514.132	642.193	629.919	588.813	TRUE	TRUE	1.18416	0.992606	0.0554723	0.92429	1.18379	-0.0494913	TRUE	FALSE	FALSE	FALSE	FALSE	FALSE	TRUE	FALSE	FALSE	FALSE	FALSE	FALSE	FALSE	FALSE	FALSE	FALSE	FALSE	FALSE	FALSE	FALSE
Psap	1717.26	1997.75	1635.59	1974.25	1845.75	2116.52	2011.55	2472.9	2381.34	2248.93	2151.45	1512.09	2056.03	2179.14	2103.74	1768.68	1717.17	2270.09	2423.07	2019.39	TRUE	TRUE	1.22622	0.910588	0.026491	0.371485	1.46151	-0.482738	TRUE	FALSE	FALSE	FALSE	FALSE	FALSE	FALSE	TRUE	FALSE	FALSE	FALSE	FALSE	FALSE	FALSE	FALSE	FALSE	FALSE	FALSE	FALSE	FALSE
Ikbkg	24.9762	10.7542	21.6206	15.167	18.3938	14.6543	21.1379	10.9652	14.1461	14.4002	15.8868	21.2605	19.6638	21.987	20.4622	20.543	19.9979	21.6944	17.0922	20.2705	TRUE	TRUE	0.844138	1.2929	0.478049	0.0973636	-0.373336	0.960759	FALSE	TRUE	FALSE	FALSE	FALSE	FALSE	FALSE	FALSE	FALSE	FALSE	FALSE	FALSE	FALSE	FALSE	FALSE	FALSE	TRUE	FALSE	FALSE	FALSE
Pax2	0.18982	0.314087	0.266924	0.390689	0.290505	0.237753	0.184809	0.546405	0.342002	0.289877	0.341742	0.635065	0.15198	0.280898	0.31132	0.341169	0.512025	0.374969	0.337589	0.358069	FALSE	FALSE	LOW_EXPR	LOW_EXPR	LOW_EXPR	LOW_EXPR	LOW_EXPR	LOW_EXPR	FALSE	FALSE	FALSE	FALSE	FALSE	FALSE	FALSE	FALSE	FALSE	FALSE	FALSE	FALSE	FALSE	FALSE	FALSE	FALSE	FALSE	FALSE	FALSE	FALSE
Wars2	5.20523	3.6544	6.07585	2.37144	4.42982	4.20384	3.83699	3.90229	2.7463	3.86964	4.28068	7.04934	3.81991	5.34629	4.81349	4.98966	5.43758	3.36157	3.67318	4.33142	TRUE	TRUE	0.864427	1.16613	0.485956	0.288146	-0.351215	0.537446	FALSE	FALSE	FALSE	FALSE	FALSE	FALSE	FALSE	FALSE	FALSE	FALSE	FALSE	FALSE	FALSE	FALSE	FALSE	FALSE	FALSE	FALSE	FALSE	FALSE
Atn1	161.592	226.923	183.601	228.248	205.262	233.038	203.09	238.297	248.848	235.668	230.41	177.718	214.817	233.634	222.613	208.508	203.364	260.008	250.565	229.536	TRUE	TRUE	1.15318	0.999104	0.160551	0.990901	0.798294	-0.00592644	TRUE	FALSE	FALSE	FALSE	FALSE	FALSE	TRUE	FALSE	FALSE	FALSE	FALSE	FALSE	FALSE	FALSE	FALSE	FALSE	FALSE	FALSE	FALSE	FALSE
Phb2	141.193	190.439	161.947	218.695	176.193	202.294	166.38	206.463	223.548	204.379	192.646	145.368	174.158	184.624	179.391	164.094	158.386	178.631	195.595	171.362	TRUE	TRUE	1.12098	0.872634	0.337427	0.131568	0.519908	-0.869604	FALSE	TRUE	FALSE	FALSE	FALSE	FALSE	FALSE	FALSE	FALSE	FALSE	FALSE	FALSE	FALSE	FALSE	FALSE	TRUE	FALSE	FALSE	FALSE	FALSE
Ptpn6	7.15316	8.32523	6.71688	6.96108	7.05712	7.2453	7.41814	7.65121	8.39182	7.53468	13.8562	7.62046	8.35134	6.76329	7.9859	9.25016	7.60708	9.13549	7.62348	8.37949	TRUE	TRUE	1.04975	1.08897	0.409363	0.212305	0.397843	0.63671	FALSE	FALSE	FALSE	FALSE	FALSE	FALSE	FALSE	FALSE	FALSE	FALSE	FALSE	FALSE	FALSE	FALSE	FALSE	FALSE	FALSE	FALSE	FALSE	FALSE
Eno2	893.105	1061.55	884.613	951.254	922.18	1057.04	792.62	918.813	1102.58	987.926	1367.38	817.885	1010.92	997.46	1004.19	974.799	901.955	1127.89	1037.26	1006.03	TRUE	TRUE	1.02123	1.04412	0.812504	0.633337	0.123856	0.251016	FALSE	FALSE	FALSE	FALSE	FALSE	FALSE	FALSE	FALSE	FALSE	FALSE	FALSE	FALSE	FALSE	FALSE	FALSE	FALSE	FALSE	FALSE	FALSE	FALSE
Emg1	76.6764	63.1013	62.6159	53.0752	62.8586	57.051	64.2227	56.6486	57.2732	57.1621	61.2126	59.4538	65.3493	57.3324	60.3332	65.8326	60.6761	53.2466	54.4061	57.5411	TRUE	TRUE	0.921259	0.99564	0.365731	0.942594	-0.484449	-0.0370013	FALSE	FALSE	FALSE	FALSE	FALSE	FALSE	FALSE	FALSE	FALSE	FALSE	FALSE	FALSE	FALSE	FALSE	FALSE	FALSE	FALSE	FALSE	FALSE	FALSE
Lpcat3	33.9014	27.4452	28.5908	26.6502	28.018	25.452	29.3122	27.245	26.2738	26.7594	28.9493	28.8631	31.735	27.7878	28.9062	29.3539	26.33	29.0027	28.1089	28.5558	TRUE	TRUE	0.929971	1.04092	0.300775	0.33317	-0.551055	0.50272	FALSE	FALSE	FALSE	FALSE	FALSE	FALSE	FALSE	FALSE	FALSE	FALSE	FALSE	FALSE	FALSE	FALSE	FALSE	FALSE	FALSE	FALSE	FALSE	FALSE
Atp6v1f	320.288	336.863	278.668	367.161	328.575	333.759	295.714	374.461	363.469	348.614	332.112	269.257	316.181	331.509	323.845	309.39	288.083	341.849	341.673	325.531	TRUE	TRUE	1.04937	0.936901	0.551101	0.36387	0.315049	-0.490054	FALSE	FALSE	FALSE	FALSE	FALSE	FALSE	FALSE	FALSE	FALSE	FALSE	FALSE	FALSE	FALSE	FALSE	FALSE	FALSE	FALSE	FALSE	FALSE	FALSE
Il12b	0	0	0	0	0	0	0	0	0	0	0	0	0	0	0	0	0	0	0	0	FALSE	FALSE	LOW_EXPR	LOW_EXPR	LOW_EXPR	LOW_EXPR	LOW_EXPR	LOW_EXPR	FALSE	FALSE	FALSE	FALSE	FALSE	FALSE	FALSE	FALSE	FALSE	FALSE	FALSE	FALSE	FALSE	FALSE	FALSE	FALSE	FALSE	FALSE	FALSE	FALSE
Clcn5	4.45504	1.85717	4.84531	1.92711	3.19107	2.34698	5.53729	2.60879	2.65548	2.63214	5.05768	5.03667	5.30049	3.12849	5.04718	4.94452	4.91234	1.44267	2.38438	3.64836	TRUE	TRUE	1.00424	1.03534	0.98887	0.912425	0.00695377	0.0549936	FALSE	FALSE	FALSE	FALSE	FALSE	FALSE	FALSE	FALSE	FALSE	FALSE	FALSE	FALSE	FALSE	FALSE	FALSE	FALSE	FALSE	FALSE	FALSE	FALSE
Clcn3	116.638	72.376	122.275	37.0864	94.5069	56.834	124.666	57.9884	64.3918	61.1901	82.3191	129.775	69.6406	77.1421	79.7306	95.8877	107.536	49.2054	57.6126	76.7501	TRUE	TRUE	0.873008	1.0208	0.682068	0.943867	-0.214688	0.0366201	FALSE	FALSE	FALSE	FALSE	FALSE	FALSE	FALSE	FALSE	FALSE	FALSE	FALSE	FALSE	FALSE	FALSE	FALSE	FALSE	FALSE	FALSE	FALSE	FALSE
Hif3a	6.97839	2.13585	3.84189	3.49677	3.66933	9.75336	9.66853	3.46458	4.07635	6.87244	3.81754	9.01366	9.32956	5.77235	7.39301	6.1741	7.17472	5.04801	6.98891	6.5815	TRUE	TRUE	1.56955	0.945548	0.237156	0.832638	0.640506	-0.10735	FALSE	FALSE	FALSE	FALSE	FALSE	FALSE	FALSE	FALSE	FALSE	FALSE	FALSE	FALSE	FALSE	FALSE	FALSE	FALSE	FALSE	FALSE	FALSE	FALSE
Gpx6	0	0	0	0	0	0	0	0	0.148303	0	0	0	0	0	0	0	0	0	0	0	FALSE	FALSE	LOW_EXPR	LOW_EXPR	LOW_EXPR	LOW_EXPR	LOW_EXPR	LOW_EXPR	FALSE	FALSE	FALSE	FALSE	FALSE	FALSE	FALSE	FALSE	FALSE	FALSE	FALSE	FALSE	FALSE	FALSE	FALSE	FALSE	FALSE	FALSE	FALSE	FALSE
Gpx5	0	0	0	0	0	0	0	0	0	0	0	0	0	0	0	0	0	0	0	0	FALSE	FALSE	LOW_EXPR	LOW_EXPR	LOW_EXPR	LOW_EXPR	LOW_EXPR	LOW_EXPR	FALSE	FALSE	FALSE	FALSE	FALSE	FALSE	FALSE	FALSE	FALSE	FALSE	FALSE	FALSE	FALSE	FALSE	FALSE	FALSE	FALSE	FALSE	FALSE	FALSE
Pde1c	4.45454	2.14701	3.47616	0.841156	2.81158	1.68174	3.53392	1.01091	2.16576	1.92375	2.25622	4.88123	1.99593	2.54212	2.39917	2.90665	3.29424	1.38072	0.836224	2.14369	TRUE	TRUE	0.80443	1.00246	0.531385	0.99387	-0.315404	0.00376784	FALSE	FALSE	FALSE	FALSE	FALSE	FALSE	FALSE	FALSE	FALSE	FALSE	FALSE	FALSE	FALSE	FALSE	FALSE	FALSE	FALSE	FALSE	FALSE	FALSE
Utp20	14.8364	9.69275	17.0725	3.8665	12.2646	8.51757	14.2988	5.04093	6.01025	7.26391	7.79415	18.6589	13.7857	7.25619	10.7899	13.8871	14.3316	5.74209	6.61724	10.2522	TRUE	TRUE	0.755614	1.18709	0.451099	0.607622	-0.397384	0.266484	FALSE	FALSE	FALSE	FALSE	FALSE	FALSE	FALSE	FALSE	FALSE	FALSE	FALSE	FALSE	FALSE	FALSE	FALSE	FALSE	FALSE	FALSE	FALSE	FALSE
Spic	0	0	0	0	0	0	0	0	0	0	0	0.115501	0.231189	0	0.0577507	0	0	0	0	0	FALSE	FALSE	LOW_EXPR	LOW_EXPR	LOW_EXPR	LOW_EXPR	LOW_EXPR	LOW_EXPR	FALSE	FALSE	FALSE	FALSE	FALSE	FALSE	FALSE	FALSE	FALSE	FALSE	FALSE	FALSE	FALSE	FALSE	FALSE	FALSE	FALSE	FALSE	FALSE	FALSE
9330159F19Rik	43.8731	21.5075	48.0656	11.6568	32.6903	22.3229	32.709	14.9523	20.8912	21.607	20.8694	57.3146	19.3765	19.728	20.2987	23.7948	38.9077	18.3584	17.8586	21.0766	TRUE	TRUE	0.73071	1.08661	0.402752	0.754635	-0.44769	0.162277	FALSE	FALSE	FALSE	FALSE	FALSE	FALSE	FALSE	FALSE	FALSE	FALSE	FALSE	FALSE	FALSE	FALSE	FALSE	FALSE	FALSE	FALSE	FALSE	FALSE
Cul3	80.4074	43.8156	83.125	37.1527	62.1115	46.4766	63.1408	43.6548	42.6796	45.0657	61.3519	91.4165	46.1145	50.6565	56.0042	51.8798	63.9991	29.6818	34.8399	43.3598	TRUE	TRUE	0.803048	0.921439	0.383984	0.688078	-0.467682	-0.20961	FALSE	FALSE	FALSE	FALSE	FALSE	FALSE	FALSE	FALSE	FALSE	FALSE	FALSE	FALSE	FALSE	FALSE	FALSE	FALSE	FALSE	FALSE	FALSE	FALSE
Sst	894.477	934.038	879.135	922.896	908.687	897.553	777.662	875.332	979.591	886.442	931.722	937.699	885.575	916.679	924.201	960.109	897.233	974.959	908.103	934.106	TRUE	TRUE	0.972359	1.05953	0.584107	0.293903	-0.288811	0.574378	FALSE	FALSE	FALSE	FALSE	FALSE	FALSE	FALSE	FALSE	FALSE	FALSE	FALSE	FALSE	FALSE	FALSE	FALSE	FALSE	FALSE	FALSE	FALSE	FALSE
Il11	0.37728	0.556188	0.347596	0.281803	0.362438	0.118137	0.391097	0.11545	0.36617	0.242153	1.01104	0.496271	0.444392	0.261707	0.470332	0.680746	0.488005	0.304769	0.251619	0.396387	FALSE	FALSE	LOW_EXPR	LOW_EXPR	LOW_EXPR	LOW_EXPR	LOW_EXPR	LOW_EXPR	FALSE	FALSE	FALSE	FALSE	FALSE	FALSE	FALSE	FALSE	FALSE	FALSE	FALSE	FALSE	FALSE	FALSE	FALSE	FALSE	FALSE	FALSE	FALSE	FALSE
Large1	119.73	99.8363	120.901	64.161	109.783	87.9627	107.451	71.5513	74.896	81.4294	83.0482	120.015	111.061	79.4673	97.0547	120.5	114.944	87.433	94.2608	104.603	TRUE	TRUE	0.84564	1.21892	0.35175	0.149474	-0.503073	0.822749	FALSE	TRUE	FALSE	FALSE	FALSE	FALSE	FALSE	FALSE	FALSE	FALSE	FALSE	FALSE	FALSE	FALSE	FALSE	FALSE	TRUE	FALSE	FALSE	FALSE
Ddx56	47.1731	56.7601	47.6596	54.1764	50.918	60.6069	51.8577	64.3751	68.238	62.491	61.4085	47.9549	59.4998	59.3867	59.4432	55.2654	49.5231	66.1527	63.7259	59.4956	TRUE	TRUE	1.18919	0.957865	0.0595406	0.634314	1.14592	-0.24804	TRUE	FALSE	FALSE	FALSE	FALSE	FALSE	TRUE	FALSE	FALSE	FALSE	FALSE	FALSE	FALSE	FALSE	FALSE	FALSE	FALSE	FALSE	FALSE	FALSE
Tmed4	111.72	108.599	107.39	90.3857	107.994	110.589	116.168	100.035	102.062	106.326	111.95	106.932	122.316	99.0109	109.441	113.865	110.956	111.82	120.646	112.842	TRUE	TRUE	1.02561	1.06599	0.674553	0.153669	0.218783	0.807042	FALSE	TRUE	FALSE	FALSE	FALSE	FALSE	FALSE	FALSE	FALSE	FALSE	FALSE	FALSE	FALSE	FALSE	FALSE	TRUE	FALSE	FALSE	FALSE	FALSE
Col26a1	5.81541	4.62634	5.65406	3.34887	5.1402	4.37992	4.84475	4.00458	3.65947	4.19225	2.87935	3.77212	4.98832	3.44965	3.61089	4.81761	4.7011	5.02587	3.76551	4.75935	TRUE	TRUE	0.880811	1.07525	0.344627	0.382847	-0.474716	0.415636	FALSE	FALSE	FALSE	FALSE	FALSE	FALSE	FALSE	FALSE	FALSE	FALSE	FALSE	FALSE	FALSE	FALSE	FALSE	FALSE	FALSE	FALSE	FALSE	FALSE
Bid	14.8811	14.9091	16.0485	14.0648	14.8951	10.5855	13.4576	10.5763	9.60847	10.5809	11.9856	15.3725	14.4098	11.7639	13.1977	14.169	14.7857	12.199	12.5423	13.3557	TRUE	TRUE	0.746772	1.20481	0.00551077	0.0633197	-2.00591	1.08488	TRUE	TRUE	FALSE	FALSE	FALSE	TRUE	FALSE	FALSE	FALSE	FALSE	FALSE	FALSE	FALSE	FALSE	FALSE	FALSE	TRUE	FALSE	FALSE	FALSE
Ralb	23.7812	24.4565	22.0003	22.2977	23.0394	24.3799	24.3569	23.191	19.9	23.7739	19.6094	23.8136	26.9807	24.5829	24.1983	24.4212	24.6393	20.766	22.8131	23.6172	TRUE	TRUE	0.992512	1.00865	0.888402	0.888281	-0.0702921	0.0707259	FALSE	FALSE	FALSE	FALSE	FALSE	FALSE	FALSE	FALSE	FALSE	FALSE	FALSE	FALSE	FALSE	FALSE	FALSE	FALSE	FALSE	FALSE	FALSE	FALSE
Ppp1cc	95.1801	96.566	103.719	83.4079	95.873	90.0951	106.301	74.702	79.8944	84.9948	77.8498	107.227	89.1627	69.2731	83.5062	98.8369	100.53	78.5643	93.7474	96.2922	TRUE	TRUE	0.926798	1.0586	0.424443	0.568288	-0.425788	0.299988	FALSE	FALSE	FALSE	FALSE	FALSE	FALSE	FALSE	FALSE	FALSE	FALSE	FALSE	FALSE	FALSE	FALSE	FALSE	FALSE	FALSE	FALSE	FALSE	FALSE
Dnajb11	94.0532	89.5064	82.8312	90.5828	90.0446	66.6313	76.6557	79.4667	70.6903	73.673	92.3705	80.0695	81.2822	82.9081	82.0952	82.3022	83.2189	80.8498	77.9877	81.576	TRUE	TRUE	0.823025	1.10464	0.00531163	0.0475969	-2.10261	1.22198	TRUE	TRUE	FALSE	FALSE	FALSE	TRUE	FALSE	FALSE	FALSE	FALSE	FALSE	FALSE	FALSE	FALSE	FALSE	TRUE	FALSE	FALSE	FALSE	FALSE
Tbccd1	15.7296	13.1721	15.014	6.72238	14.0931	10.4448	15.1499	8.94574	9.08945	9.76713	11.4728	15.1551	13.7944	9.07912	12.6336	15.0697	14.901	9.26125	11.6064	13.2537	TRUE	TRUE	0.866861	1.15798	0.511954	0.406143	-0.341651	0.435804	FALSE	FALSE	FALSE	FALSE	FALSE	FALSE	FALSE	FALSE	FALSE	FALSE	FALSE	FALSE	FALSE	FALSE	FALSE	FALSE	FALSE	FALSE	FALSE	FALSE
Clec11a	4.70293	5.05	4.11506	5.94269	4.87646	5.03305	4.01766	4.91102	4.36851	4.63976	10.5257	5.11464	4.49891	5.28018	5.19741	4.78076	4.13688	5.59432	4.37686	4.57881	TRUE	TRUE	0.932123	1.02748	0.442203	0.737727	-0.370156	0.155827	FALSE	FALSE	FALSE	FALSE	FALSE	FALSE	FALSE	FALSE	FALSE	FALSE	FALSE	FALSE	FALSE	FALSE	FALSE	FALSE	FALSE	FALSE	FALSE	FALSE
Zfp324	10.323	10.3995	9.65502	8.82961	9.98901	9.69063	9.81476	9.30182	9.35322	9.52193	8.97917	9.12426	9.50267	9.325	9.22463	10.1273	10.0269	9.69824	10.0428	10.0349	TRUE	TRUE	0.9746	1.0432	0.522819	0.0329677	-0.300267	1.04613	FALSE	TRUE	FALSE	FALSE	FALSE	FALSE	FALSE	FALSE	FALSE	FALSE	FALSE	FALSE	FALSE	FALSE	FALSE	TRUE	FALSE	FALSE	FALSE	FALSE
Gab2	15.3811	14.939	15.2036	9.73103	15.0713	15.1814	15.2203	11.7516	12.8593	14.0203	14.1439	16.6433	16.8974	12.5161	15.3936	16.822	15.7334	14.8739	14.4748	15.3036	TRUE	TRUE	0.995774	1.12088	0.971346	0.138907	-0.0181597	0.812707	FALSE	TRUE	FALSE	FALSE	FALSE	FALSE	FALSE	FALSE	FALSE	FALSE	FALSE	FALSE	FALSE	FALSE	FALSE	TRUE	FALSE	FALSE	FALSE	FALSE
Coro1c	98.7535	106.001	105.639	95.3982	102.196	111.96	104.184	99.2807	114.911	108.072	100.682	101.684	112.077	103.648	102.666	109.582	103.382	119.737	115.879	112.73	TRUE	TRUE	1.06019	1.0422	0.215329	0.402857	0.684807	0.445542	FALSE	FALSE	FALSE	FALSE	FALSE	FALSE	FALSE	FALSE	FALSE	FALSE	FALSE	FALSE	FALSE	FALSE	FALSE	FALSE	FALSE	FALSE	FALSE	FALSE
Tax1bp1	123.551	86.8033	126.539	64.3617	105.177	87.4884	95.7511	78.3217	84.8908	86.1896	113.177	144.319	79.2925	95.3699	104.274	84.0674	105.386	66.2285	64.6439	75.148	TRUE	TRUE	0.864097	0.925022	0.408896	0.544661	-0.442395	-0.319385	FALSE	FALSE	FALSE	FALSE	FALSE	FALSE	FALSE	FALSE	FALSE	FALSE	FALSE	FALSE	FALSE	FALSE	FALSE	FALSE	FALSE	FALSE	FALSE	FALSE
Psg17	0	0	0	0	0	0	0	0	0	0	0	0	0	0	0	0	0	0.0471606	0	0	FALSE	FALSE	LOW_EXPR	LOW_EXPR	LOW_EXPR	LOW_EXPR	LOW_EXPR	LOW_EXPR	FALSE	FALSE	FALSE	FALSE	FALSE	FALSE	FALSE	FALSE	FALSE	FALSE	FALSE	FALSE	FALSE	FALSE	FALSE	FALSE	FALSE	FALSE	FALSE	FALSE
Psg19	0	0	0	0	0	0	0	0	0	0	0	0	0	0	0	0	0	0	0	0	FALSE	FALSE	LOW_EXPR	LOW_EXPR	LOW_EXPR	LOW_EXPR	LOW_EXPR	LOW_EXPR	FALSE	FALSE	FALSE	FALSE	FALSE	FALSE	FALSE	FALSE	FALSE	FALSE	FALSE	FALSE	FALSE	FALSE	FALSE	FALSE	FALSE	FALSE	FALSE	FALSE
Ctse	0	0	0	0	0	0	0.0947076	0	0	0	0	0	0	0	0	0	0	0	0	0	FALSE	FALSE	LOW_EXPR	LOW_EXPR	LOW_EXPR	LOW_EXPR	LOW_EXPR	LOW_EXPR	FALSE	FALSE	FALSE	FALSE	FALSE	FALSE	FALSE	FALSE	FALSE	FALSE	FALSE	FALSE	FALSE	FALSE	FALSE	FALSE	FALSE	FALSE	FALSE	FALSE
Ndrg2	1434.3	1610.85	1238.28	1593.68	1513.99	1609.93	1437.09	1446.65	1514.82	1480.74	1407.27	1258.84	1684.56	1477.92	1442.59	1399.43	1291.03	1656.15	1482.23	1440.83	TRUE	TRUE	1.02235	0.970109	0.742334	0.623046	0.172083	-0.258813	FALSE	FALSE	FALSE	FALSE	FALSE	FALSE	FALSE	FALSE	FALSE	FALSE	FALSE	FALSE	FALSE	FALSE	FALSE	FALSE	FALSE	FALSE	FALSE	FALSE
Mettl17	20.0849	24.9671	29.1239	12.2881	22.526	19.4489	26.6929	14.4825	20.0901	19.7695	15.8884	26.4408	23.2791	15.4809	19.5838	25.4779	28.2183	21.5486	17.394	23.5132	TRUE	TRUE	0.935007	1.14416	0.755032	0.419806	-0.161486	0.426763	FALSE	FALSE	FALSE	FALSE	FALSE	FALSE	FALSE	FALSE	FALSE	FALSE	FALSE	FALSE	FALSE	FALSE	FALSE	FALSE	FALSE	FALSE	FALSE	FALSE
Arhgef40	20.4328	24.3953	24.643	18.3768	22.4141	24.5412	23.1342	26.7242	23.9375	24.2394	24.2627	24.6171	23.8578	24.9947	24.4399	23.2782	28.2662	27.113	26.2369	26.675	TRUE	TRUE	1.11675	1.06535	0.177685	0.258898	0.741766	0.600613	FALSE	FALSE	FALSE	FALSE	FALSE	FALSE	FALSE	FALSE	FALSE	FALSE	FALSE	FALSE	FALSE	FALSE	FALSE	FALSE	FALSE	FALSE	FALSE	FALSE
Pnpla6	55.8568	57.8709	77.2626	34.7404	56.8639	53.5658	68.8959	50.1402	48.9873	51.853	51.2299	75	80.3139	45.4952	63.115	64.1373	68.7145	60.0804	62.6799	63.4086	TRUE	TRUE	0.981814	1.15217	0.919601	0.136305	-0.0523633	0.851182	FALSE	TRUE	FALSE	FALSE	FALSE	FALSE	FALSE	FALSE	FALSE	FALSE	FALSE	FALSE	FALSE	FALSE	FALSE	TRUE	FALSE	FALSE	FALSE	FALSE
Mcoln1	83.7095	99.318	95.2565	63.4899	89.483	96.1364	103.576	76.8115	75.8605	86.4739	91.6746	110.284	120.831	87.8317	100.979	100.842	103.244	121.446	94.6024	102.043	TRUE	TRUE	1.03086	1.19118	0.811211	0.110066	0.124223	0.931846	FALSE	TRUE	FALSE	FALSE	FALSE	FALSE	FALSE	FALSE	FALSE	FALSE	FALSE	FALSE	FALSE	FALSE	FALSE	TRUE	FALSE	FALSE	FALSE	FALSE
Arhgef18	50.8306	56.2038	49.6829	40.5732	50.2568	55.3777	55.3296	43.0614	47.3838	51.3567	50.6337	46.0076	54.36	50.2891	50.4614	51.217	52.7453	53.5609	53.7711	53.1531	TRUE	TRUE	1.01938	1.04992	0.83565	0.445973	0.107129	0.401269	FALSE	FALSE	FALSE	FALSE	FALSE	FALSE	FALSE	FALSE	FALSE	FALSE	FALSE	FALSE	FALSE	FALSE	FALSE	FALSE	FALSE	FALSE	FALSE	FALSE
Pkn2	17.8616	11.1848	16.134	7.64475	13.6594	12.6799	13.0061	10.1462	11.3691	12.0245	15.9325	17.6391	10.9317	11.5896	13.761	10.0333	16.7949	6.39029	8.34972	9.19153	TRUE	TRUE	0.897423	0.885509	0.582757	0.571446	-0.284341	-0.292983	FALSE	FALSE	FALSE	FALSE	FALSE	FALSE	FALSE	FALSE	FALSE	FALSE	FALSE	FALSE	FALSE	FALSE	FALSE	FALSE	FALSE	FALSE	FALSE	FALSE
Cd33	5.18096	5.17487	5.60462	2.33077	5.17792	3.25669	3.99259	1.85486	2.58692	2.9218	2.96658	6.49913	3.69039	2.27667	3.32849	4.15283	4.5016	2.89252	2.09007	3.52268	TRUE	TRUE	0.674728	1.14213	0.110524	0.525755	-0.88531	0.314915	TRUE	FALSE	FALSE	FALSE	FALSE	TRUE	FALSE	FALSE	FALSE	FALSE	FALSE	FALSE	FALSE	FALSE	FALSE	FALSE	FALSE	FALSE	FALSE	FALSE
Etfb	134.532	147.107	59.963	145.816	140.174	163.943	83.4406	163.462	120.023	141.743	130.693	69.7337	109.181	210.51	119.937	137.811	76.3275	175.873	125.856	131.833	TRUE	TRUE	1.08878	0.971849	0.715754	0.898687	0.190574	-0.0662865	FALSE	FALSE	FALSE	FALSE	FALSE	FALSE	FALSE	FALSE	FALSE	FALSE	FALSE	FALSE	FALSE	FALSE	FALSE	FALSE	FALSE	FALSE	FALSE	FALSE
Nkg7	0	0	0	0	0	0	0.285683	0.38311	0	0.142842	0	0	0	0	0	0	0.708887	0	0	0	FALSE	FALSE	LOW_EXPR	LOW_EXPR	LOW_EXPR	LOW_EXPR	LOW_EXPR	LOW_EXPR	FALSE	FALSE	FALSE	FALSE	FALSE	FALSE	FALSE	FALSE	FALSE	FALSE	FALSE	FALSE	FALSE	FALSE	FALSE	FALSE	FALSE	FALSE	FALSE	FALSE
Stxbp2	38.5238	38.653	55.3095	24.5406	38.5884	42.5926	72.1563	36.3571	35.5617	39.4749	48.0784	55.828	57.0973	33.3448	51.9532	49.857	60.0203	38.4006	45.0052	47.4311	TRUE	TRUE	1.18639	1.03506	0.51408	0.871092	0.34501	0.0842402	FALSE	FALSE	FALSE	FALSE	FALSE	FALSE	FALSE	FALSE	FALSE	FALSE	FALSE	FALSE	FALSE	FALSE	FALSE	FALSE	FALSE	FALSE	FALSE	FALSE
Pcp2	0.0908979	0	0	0	0	0	0	0	0	0	0	0	0	0.193228	0	0.264363	0	0	0.133096	0.066548	FALSE	FALSE	LOW_EXPR	LOW_EXPR	LOW_EXPR	LOW_EXPR	LOW_EXPR	LOW_EXPR	FALSE	FALSE	FALSE	FALSE	FALSE	FALSE	FALSE	FALSE	FALSE	FALSE	FALSE	FALSE	FALSE	FALSE	FALSE	FALSE	FALSE	FALSE	FALSE	FALSE
Sgce	39.6735	35.2356	38.9036	27.1011	37.0696	31.9918	36.2269	28.8888	30.3869	31.1894	41.6549	38.7786	35.306	28.6115	37.0423	38.0733	37.7358	27.6861	29.521	33.6284	TRUE	TRUE	0.906101	1.04264	0.346371	0.675613	-0.503152	0.216359	FALSE	FALSE	FALSE	FALSE	FALSE	FALSE	FALSE	FALSE	FALSE	FALSE	FALSE	FALSE	FALSE	FALSE	FALSE	FALSE	FALSE	FALSE	FALSE	FALSE
Chn2	27.7966	23.1727	28.2787	14.0593	25.4846	16.5471	26.503	15.0873	18.6807	17.6139	17.3221	24.301	21.072	21.7845	21.4282	22.2333	26.3199	15.2234	16.4542	19.3437	TRUE	TRUE	0.82699	1.0433	0.360302	0.821858	-0.489235	0.116012	FALSE	FALSE	FALSE	FALSE	FALSE	FALSE	FALSE	FALSE	FALSE	FALSE	FALSE	FALSE	FALSE	FALSE	FALSE	FALSE	FALSE	FALSE	FALSE	FALSE
Wwox	19.286	23.2947	18.3731	19.1009	19.1935	24.6529	25.3553	25.2996	24.1061	24.9762	22.2509	16.6757	21.7988	23.4933	22.0248	20.5284	17.6754	25.6065	27.8228	23.0675	TRUE	TRUE	1.23593	0.923277	0.00563134	0.437053	2.01666	-0.407482	TRUE	FALSE	FALSE	FALSE	FALSE	FALSE	FALSE	TRUE	FALSE	FALSE	FALSE	FALSE	FALSE	FALSE	FALSE	FALSE	FALSE	FALSE	FALSE	FALSE
Slbp	21.8255	19.3283	26.635	17.6076	20.5769	20.3356	23.8801	19.5386	17.1984	19.9371	19.896	24.8522	22.1296	17.8976	21.0128	20.1761	25.8629	14.3949	15.7501	17.9631	TRUE	TRUE	0.949155	0.94251	0.660063	0.698508	-0.226504	-0.199822	FALSE	FALSE	FALSE	FALSE	FALSE	FALSE	FALSE	FALSE	FALSE	FALSE	FALSE	FALSE	FALSE	FALSE	FALSE	FALSE	FALSE	FALSE	FALSE	FALSE
Tyr	0	0	0	0	0	0	0	0	0	0	0	0	0	0	0	0	0	0	0	0	FALSE	FALSE	LOW_EXPR	LOW_EXPR	LOW_EXPR	LOW_EXPR	LOW_EXPR	LOW_EXPR	FALSE	FALSE	FALSE	FALSE	FALSE	FALSE	FALSE	FALSE	FALSE	FALSE	FALSE	FALSE	FALSE	FALSE	FALSE	FALSE	FALSE	FALSE	FALSE	FALSE
Ghrhr	0	0	0	0	0	0	0	0	0	0	0	0	0	0	0	0	0	0	0	0	FALSE	FALSE	LOW_EXPR	LOW_EXPR	LOW_EXPR	LOW_EXPR	LOW_EXPR	LOW_EXPR	FALSE	FALSE	FALSE	FALSE	FALSE	FALSE	FALSE	FALSE	FALSE	FALSE	FALSE	FALSE	FALSE	FALSE	FALSE	FALSE	FALSE	FALSE	FALSE	FALSE
Aqp1	10.5551	0.53155	0.522867	42.1295	5.54334	5.11301	36.8775	87.5885	34.5041	35.6908	53.9475	1.92661	26.738	32.9049	29.8215	0.363637	5.78971	11.4972	40.3794	8.64347	TRUE	TRUE	2.97965	0.361446	0.212038	0.218733	0.69649	-0.684933	FALSE	FALSE	FALSE	FALSE	FALSE	FALSE	FALSE	FALSE	FALSE	FALSE	FALSE	FALSE	FALSE	FALSE	FALSE	FALSE	FALSE	FALSE	FALSE	FALSE
Arid3b	4.75319	4.04418	5.38407	1.72717	4.39869	4.79448	4.46099	2.38272	3.82719	4.14409	2.8263	5.7273	4.95928	3.04147	4.00038	5.81781	4.02697	3.83604	5.2463	4.63663	TRUE	TRUE	0.97525	1.19821	0.911903	0.272563	-0.0548387	0.564514	FALSE	FALSE	FALSE	FALSE	FALSE	FALSE	FALSE	FALSE	FALSE	FALSE	FALSE	FALSE	FALSE	FALSE	FALSE	FALSE	FALSE	FALSE	FALSE	FALSE
Cnn2	7.61221	8.51374	7.26989	13.3931	8.06298	16.5324	11.9129	16.0993	13.4595	14.7794	25.8904	5.74159	10.9787	12.4453	11.712	9.54798	9.338	13.0301	11.8172	10.6826	TRUE	TRUE	1.54694	0.76217	0.0255816	0.0454596	1.43554	-1.21571	TRUE	TRUE	FALSE	FALSE	FALSE	FALSE	FALSE	FALSE	TRUE	FALSE	FALSE	FALSE	FALSE	FALSE	TRUE	FALSE	FALSE	FALSE	FALSE	FALSE
Polr2e	103.549	120.946	108.319	115.339	111.829	118.92	114.919	143.206	131.823	125.372	133.487	88.2588	113.724	121.906	117.815	110.082	105.369	133.615	120.022	115.052	TRUE	TRUE	1.13488	0.922133	0.0890693	0.309887	1.00663	-0.551431	TRUE	FALSE	FALSE	FALSE	FALSE	FALSE	TRUE	FALSE	FALSE	FALSE	FALSE	FALSE	FALSE	FALSE	FALSE	FALSE	FALSE	FALSE	FALSE	FALSE
Abca13	0.0121567	0	0.00553903	0	0.00276952	0.021571	0.0345827	0.0138688	0.0124126	0.0177199	0.0312493	0.0254366	0	0	0.0127183	0.012807	0.0174671	0	0	0.00640352	FALSE	FALSE	LOW_EXPR	LOW_EXPR	LOW_EXPR	LOW_EXPR	LOW_EXPR	LOW_EXPR	FALSE	FALSE	FALSE	FALSE	FALSE	FALSE	FALSE	FALSE	FALSE	FALSE	FALSE	FALSE	FALSE	FALSE	FALSE	FALSE	FALSE	FALSE	FALSE	FALSE
Myo9b	26.9312	23.9422	37.3336	8.66985	25.4367	27.1996	33.2836	11.2944	16.6413	21.9205	17.0336	37.6546	32.7219	17.0348	24.8783	32.713	33.9447	21.7629	23.7089	28.2109	TRUE	TRUE	0.91446	1.26223	0.793861	0.351028	-0.135722	0.501234	FALSE	FALSE	FALSE	FALSE	FALSE	FALSE	FALSE	FALSE	FALSE	FALSE	FALSE	FALSE	FALSE	FALSE	FALSE	FALSE	FALSE	FALSE	FALSE	FALSE
Hdac9	24.4404	14.6719	23.6138	7.78088	19.1428	13.0944	18.2116	9.88519	12.8487	12.9716	15.8795	25.3459	16.3509	15.3569	16.1152	17.725	20.7432	7.61211	9.51457	13.6198	TRUE	TRUE	0.772892	1.02775	0.377261	0.91768	-0.47118	0.0531559	FALSE	FALSE	FALSE	FALSE	FALSE	FALSE	FALSE	FALSE	FALSE	FALSE	FALSE	FALSE	FALSE	FALSE	FALSE	FALSE	FALSE	FALSE	FALSE	FALSE
Ly9	0.566882	0	0	0	0	0.0925448	0.222551	0.0452203	0.0599056	0.0762252	0	0.286455	0.135664	0.0820037	0.108834	0.0853231	0.299153	0.119418	0.304141	0.209285	FALSE	FALSE	LOW_EXPR	LOW_EXPR	LOW_EXPR	LOW_EXPR	LOW_EXPR	LOW_EXPR	FALSE	FALSE	FALSE	FALSE	FALSE	FALSE	FALSE	FALSE	FALSE	FALSE	FALSE	FALSE	FALSE	FALSE	FALSE	FALSE	FALSE	FALSE	FALSE	FALSE
Cd244	0	0	0	0	0	0	0.0535505	0.0897663	0	0.0267753	0	0	0	0	0	0	0	0	0	0	FALSE	FALSE	LOW_EXPR	LOW_EXPR	LOW_EXPR	LOW_EXPR	LOW_EXPR	LOW_EXPR	FALSE	FALSE	FALSE	FALSE	FALSE	FALSE	FALSE	FALSE	FALSE	FALSE	FALSE	FALSE	FALSE	FALSE	FALSE	FALSE	FALSE	FALSE	FALSE	FALSE
Adgre1	5.55787	4.67952	5.14774	3.78867	4.91363	4.15084	5.37682	4.76291	4.48598	4.62444	4.51941	4.32659	5.86107	4.68105	4.60023	5.8629	5.94534	3.33794	4.47026	5.16658	TRUE	TRUE	0.981238	1.04043	0.836292	0.765986	-0.0973265	0.144979	FALSE	FALSE	FALSE	FALSE	FALSE	FALSE	FALSE	FALSE	FALSE	FALSE	FALSE	FALSE	FALSE	FALSE	FALSE	FALSE	FALSE	FALSE	FALSE	FALSE
Mtfp1	163.109	194.342	161.057	199.486	178.725	211.838	153.552	201.116	211.259	206.188	175.935	151.664	179.058	196.604	177.496	173.422	167.65	221.124	207.938	190.68	TRUE	TRUE	1.08302	0.990213	0.417146	0.923367	0.434325	-0.0500228	FALSE	FALSE	FALSE	FALSE	FALSE	FALSE	FALSE	FALSE	FALSE	FALSE	FALSE	FALSE	FALSE	FALSE	FALSE	FALSE	FALSE	FALSE	FALSE	FALSE
Rab23	17.6616	12.6332	19.2516	7.57974	15.1474	12.1473	23.0124	10.4999	9.45908	11.3236	9.46007	21.5215	18.012	11.3364	14.6742	18.8848	19.3059	9.70897	14.3797	16.6322	TRUE	TRUE	0.96605	1.12536	0.906435	0.658501	-0.0605555	0.229395	FALSE	FALSE	FALSE	FALSE	FALSE	FALSE	FALSE	FALSE	FALSE	FALSE	FALSE	FALSE	FALSE	FALSE	FALSE	FALSE	FALSE	FALSE	FALSE	FALSE
Rab11a	83.3017	57.2176	88.7767	77.8509	80.5763	54.4146	74.9608	60.1069	59.7087	59.9078	83.2388	95.4271	62.055	65.6286	74.4337	62.2188	68.4347	44.4348	46.4306	54.3247	TRUE	TRUE	0.81253	0.889837	0.127161	0.383886	-0.879524	-0.466429	TRUE	FALSE	FALSE	FALSE	FALSE	TRUE	FALSE	FALSE	FALSE	FALSE	FALSE	FALSE	FALSE	FALSE	FALSE	FALSE	FALSE	FALSE	FALSE	FALSE
Eif2b2	60.6664	69.9766	42.7099	53.2764	56.9714	50.349	51.7857	69.2784	54.8347	53.3102	51.941	47.1442	57.8469	70.9482	54.894	65.9296	53.7448	64.3255	62.7082	63.5168	TRUE	TRUE	0.998331	1.08964	0.989888	0.35678	-0.00655972	0.494213	FALSE	FALSE	FALSE	FALSE	FALSE	FALSE	FALSE	FALSE	FALSE	FALSE	FALSE	FALSE	FALSE	FALSE	FALSE	FALSE	FALSE	FALSE	FALSE	FALSE
Dlst	93.6109	108.958	144.372	76.1106	101.284	93.1709	97.1187	141.845	144.529	119.482	80.8221	102.237	156.592	97.6969	99.9672	154.984	99.7633	94.6386	100.571	100.167	TRUE	TRUE	1.12613	0.944206	0.529642	0.748553	0.332614	-0.16741	FALSE	FALSE	FALSE	FALSE	FALSE	FALSE	FALSE	FALSE	FALSE	FALSE	FALSE	FALSE	FALSE	FALSE	FALSE	FALSE	FALSE	FALSE	FALSE	FALSE
Pgf	8.0325	8.44119	6.84696	9.04213	8.23685	7.61861	7.26582	8.08069	8.69471	7.84965	8.26588	7.07033	7.24175	8.00534	7.62354	5.68929	7.39369	9.58637	8.58944	7.99157	TRUE	TRUE	0.979543	0.988086	0.763062	0.91431	-0.144759	-0.0531357	FALSE	FALSE	FALSE	FALSE	FALSE	FALSE	FALSE	FALSE	FALSE	FALSE	FALSE	FALSE	FALSE	FALSE	FALSE	FALSE	FALSE	FALSE	FALSE	FALSE
Ulk2	63.9491	37.0611	67.1468	32.8734	50.5051	34.4943	57.6383	31.1237	31.6698	33.0821	42.5628	73.3543	41.4004	39.544	41.9816	52.3696	60.0301	25.3127	31.1021	41.7359	TRUE	TRUE	0.77292	1.0885	0.33203	0.751213	-0.525113	0.165188	FALSE	FALSE	FALSE	FALSE	FALSE	FALSE	FALSE	FALSE	FALSE	FALSE	FALSE	FALSE	FALSE	FALSE	FALSE	FALSE	FALSE	FALSE	FALSE	FALSE
Ccl24	0.300608	0.388417	0	0	0.150304	0.622299	0.272093	0	0.460369	0.366231	0	0	0.236053	0.472647	0.118027	0.491777	0.575868	0.382382	0	0.437079	FALSE	FALSE	LOW_EXPR	LOW_EXPR	LOW_EXPR	LOW_EXPR	LOW_EXPR	LOW_EXPR	FALSE	FALSE	FALSE	FALSE	FALSE	FALSE	FALSE	FALSE	FALSE	FALSE	FALSE	FALSE	FALSE	FALSE	FALSE	FALSE	FALSE	FALSE	FALSE	FALSE
Dgkq	18.0366	24.6782	25.7129	13.6604	21.3574	21.5625	26.0007	18.4741	19.7059	20.6342	17.0218	28.5422	26.5293	23.44	24.9847	24.2221	25.523	22.6056	22.0178	23.4139	TRUE	TRUE	1.04347	1.0983	0.790698	0.283332	0.136683	0.573424	FALSE	FALSE	FALSE	FALSE	FALSE	FALSE	FALSE	FALSE	FALSE	FALSE	FALSE	FALSE	FALSE	FALSE	FALSE	FALSE	FALSE	FALSE	FALSE	FALSE
Tmed11	0	0	0	0	0	0	0	0	0	0	0	0	0	0	0	0	0	0	0	0	FALSE	FALSE	LOW_EXPR	LOW_EXPR	LOW_EXPR	LOW_EXPR	LOW_EXPR	LOW_EXPR	FALSE	FALSE	FALSE	FALSE	FALSE	FALSE	FALSE	FALSE	FALSE	FALSE	FALSE	FALSE	FALSE	FALSE	FALSE	FALSE	FALSE	FALSE	FALSE	FALSE
Grap	7.62126	9.80497	7.89091	10.2444	8.84794	10.4488	8.44997	9.1048	10.9694	9.7768	10.7493	6.62246	8.22074	8.72775	8.47424	8.55777	8.47853	9.02589	8.2395	8.51815	TRUE	TRUE	1.09082	0.885991	0.371529	0.102257	0.456939	-0.890101	FALSE	TRUE	FALSE	FALSE	FALSE	FALSE	FALSE	FALSE	FALSE	FALSE	FALSE	FALSE	FALSE	FALSE	FALSE	TRUE	FALSE	FALSE	FALSE	FALSE
Pou1f1	0	0	0	0	0	0	0	0	0	0	0	0	0	0	0	0	0	0	0	0	FALSE	FALSE	LOW_EXPR	LOW_EXPR	LOW_EXPR	LOW_EXPR	LOW_EXPR	LOW_EXPR	FALSE	FALSE	FALSE	FALSE	FALSE	FALSE	FALSE	FALSE	FALSE	FALSE	FALSE	FALSE	FALSE	FALSE	FALSE	FALSE	FALSE	FALSE	FALSE	FALSE
Chmp2b	82.9185	57.8482	82.0519	63.3251	72.6885	51.8113	74.7236	54.1722	49.8444	52.9918	62.7491	81.182	65.451	63.5039	64.4774	67.96	74.2355	44.4248	53.6803	60.8201	TRUE	TRUE	0.807068	1.04192	0.158393	0.793025	-0.800661	0.136402	TRUE	FALSE	FALSE	FALSE	FALSE	TRUE	FALSE	FALSE	FALSE	FALSE	FALSE	FALSE	FALSE	FALSE	FALSE	FALSE	FALSE	FALSE	FALSE	FALSE
Plod3	29.5695	39.7436	36.1353	34.6143	35.3748	36.3395	35.6195	40.3026	35.6856	36.0125	46.2345	34.5985	36.5845	37.3091	36.9468	35.6281	32.4447	40.7122	39.5605	37.5943	TRUE	TRUE	1.0555	1.00266	0.440621	0.965313	0.404327	0.0221624	FALSE	FALSE	FALSE	FALSE	FALSE	FALSE	FALSE	FALSE	FALSE	FALSE	FALSE	FALSE	FALSE	FALSE	FALSE	FALSE	FALSE	FALSE	FALSE	FALSE
Ap1s1	465.101	470.963	346.379	642.695	468.032	467.396	386.939	576.408	499.578	483.487	430.659	410.038	396.795	533.015	420.349	454.875	379.392	506.853	502.825	478.85	TRUE	TRUE	1.00269	0.9553	0.986324	0.675952	0.0089273	-0.219333	FALSE	FALSE	FALSE	FALSE	FALSE	FALSE	FALSE	FALSE	FALSE	FALSE	FALSE	FALSE	FALSE	FALSE	FALSE	FALSE	FALSE	FALSE	FALSE	FALSE
Mapk13	0	0.396113	0	0.236739	0.118369	0.660993	1.87459	0.886537	0.718127	0.802332	3.44289	0.219426	0.986357	1.32956	1.15796	0.533759	0.669675	0.782621	1.23306	0.726148	TRUE	TRUE	2.33216	0.849984	0.0265363	0.501151	1.25261	-0.309666	TRUE	FALSE	FALSE	FALSE	FALSE	FALSE	FALSE	FALSE	FALSE	TRUE	FALSE	FALSE	FALSE	FALSE	FALSE	FALSE	FALSE	FALSE	FALSE	FALSE
Srpk1	56.3737	36.7264	66.2481	16.4354	46.5501	36.3019	64.1332	18.7431	28.9532	32.6276	36.1938	63.5669	54.4591	25.3108	45.3265	58.7199	62.2688	35.1938	39.0143	48.8671	TRUE	TRUE	0.844461	1.31349	0.654916	0.360452	-0.23423	0.492872	FALSE	FALSE	FALSE	FALSE	FALSE	FALSE	FALSE	FALSE	FALSE	FALSE	FALSE	FALSE	FALSE	FALSE	FALSE	FALSE	FALSE	FALSE	FALSE	FALSE
Pax3	0	0	0	0	0	0	0	0	0	0	0	0	0	0	0	0	0	0.0512751	0	0	FALSE	FALSE	LOW_EXPR	LOW_EXPR	LOW_EXPR	LOW_EXPR	LOW_EXPR	LOW_EXPR	FALSE	FALSE	FALSE	FALSE	FALSE	FALSE	FALSE	FALSE	FALSE	FALSE	FALSE	FALSE	FALSE	FALSE	FALSE	FALSE	FALSE	FALSE	FALSE	FALSE
Lbr	10.0052	7.98351	12.3503	7.66414	8.99433	8.44046	12.8271	8.42795	8.89003	8.66524	8.40038	13.9805	11.1604	9.65107	10.4057	12.1052	11.6471	7.67392	8.62055	10.1338	TRUE	TRUE	1.01456	1.03601	0.926742	0.81921	0.0464092	0.11562	FALSE	FALSE	FALSE	FALSE	FALSE	FALSE	FALSE	FALSE	FALSE	FALSE	FALSE	FALSE	FALSE	FALSE	FALSE	FALSE	FALSE	FALSE	FALSE	FALSE
Crabp2	2.79371	3.35424	2.13289	8.06154	3.07397	13.6077	8.87855	8.26992	7.59508	8.57424	15.5185	1.05309	9.1423	6.94123	8.04176	2.91928	6.89515	8.73915	3.97393	5.43454	TRUE	TRUE	2.19989	0.60785	0.0285361	0.0836177	1.39714	-1.00972	TRUE	TRUE	FALSE	FALSE	FALSE	FALSE	FALSE	FALSE	FALSE	TRUE	FALSE	FALSE	FALSE	TRUE	FALSE	FALSE	FALSE	FALSE	FALSE	FALSE
Nes	8.36116	8.65048	8.60997	7.50225	8.48557	6.93212	9.11754	5.99358	5.81965	6.46285	6.82544	8.03232	7.98735	6.98421	7.48578	10.8261	9.38578	7.68052	8.00555	8.69567	TRUE	TRUE	0.850217	1.26907	0.152774	0.102906	-0.770487	0.917362	TRUE	TRUE	FALSE	FALSE	FALSE	FALSE	TRUE	FALSE	FALSE	FALSE	FALSE	FALSE	FALSE	FALSE	FALSE	FALSE	TRUE	FALSE	FALSE	FALSE
Bcan	251.325	315.583	297.626	366.841	306.604	326.683	331.886	386.617	404.999	359.251	291.95	300.592	320.124	347.152	310.358	332.886	281.945	349.544	354.745	341.215	TRUE	TRUE	1.17741	0.909747	0.126928	0.249302	0.884126	-0.63649	TRUE	FALSE	FALSE	FALSE	FALSE	FALSE	TRUE	FALSE	FALSE	FALSE	FALSE	FALSE	FALSE	FALSE	FALSE	FALSE	FALSE	FALSE	FALSE	FALSE
Hapln2	26.1235	33.9198	30.3201	24.3158	28.2218	24.5645	38.2432	25.151	27.886	26.5185	31.6685	46.5332	35.422	34.4695	34.9457	32.9304	33.8722	29.7075	35.5468	33.4013	TRUE	TRUE	1.00999	1.13757	0.94198	0.279065	0.037453	0.586296	FALSE	FALSE	FALSE	FALSE	FALSE	FALSE	FALSE	FALSE	FALSE	FALSE	FALSE	FALSE	FALSE	FALSE	FALSE	FALSE	FALSE	FALSE	FALSE	FALSE
Prcc	70.2561	87.0534	67.6818	73.2705	71.7633	85.4655	72.359	73.8912	80.1775	77.0344	82.6358	62.9952	77.5989	77.5617	77.5803	77.2099	75.0887	90.2437	89.7338	83.4719	TRUE	TRUE	1.0454	1.06494	0.541483	0.349737	0.320535	0.501979	FALSE	FALSE	FALSE	FALSE	FALSE	FALSE	FALSE	FALSE	FALSE	FALSE	FALSE	FALSE	FALSE	FALSE	FALSE	FALSE	FALSE	FALSE	FALSE	FALSE
Rrnad1	16.7459	14.9167	22.0133	9.41536	15.8313	22.4367	19.56	10.4738	14.7463	17.1532	10.4203	24.1804	18.274	20.0576	19.1658	22.4821	21.4947	18.2518	16.1267	19.8733	TRUE	TRUE	1.06338	1.16092	0.790035	0.391984	0.137357	0.453603	FALSE	FALSE	FALSE	FALSE	FALSE	FALSE	FALSE	FALSE	FALSE	FALSE	FALSE	FALSE	FALSE	FALSE	FALSE	FALSE	FALSE	FALSE	FALSE	FALSE
Hdgf	216.171	240.01	186.355	247.782	228.091	229.379	204.382	242.874	268.604	236.127	250.175	222.025	218.13	258.128	236.1	211.936	201.018	245.771	242.385	227.16	TRUE	TRUE	1.06155	0.953414	0.502427	0.549423	0.355743	-0.316132	FALSE	FALSE	FALSE	FALSE	FALSE	FALSE	FALSE	FALSE	FALSE	FALSE	FALSE	FALSE	FALSE	FALSE	FALSE	FALSE	FALSE	FALSE	FALSE	FALSE
Slc25a18	88.1684	104.692	86.3809	127.256	96.4304	123.159	102.871	102.678	113.813	108.342	94.6175	78.6665	88.3664	109.814	91.4919	106.632	102.307	120.01	119.43	113.031	TRUE	TRUE	1.08819	1.01317	0.43166	0.833353	0.419426	0.109056	FALSE	FALSE	FALSE	FALSE	FALSE	FALSE	FALSE	FALSE	FALSE	FALSE	FALSE	FALSE	FALSE	FALSE	FALSE	FALSE	FALSE	FALSE	FALSE	FALSE
Thop1	60.6901	75.9321	60.3496	79.0662	68.3111	68.5682	60.0336	83.0456	81.8261	75.1971	70.5743	55.4693	67.3333	75.5713	68.9538	59.7273	58.0367	84.1302	76.5698	68.1486	TRUE	TRUE	1.06271	0.949202	0.57794	0.672577	0.292059	-0.220716	FALSE	FALSE	FALSE	FALSE	FALSE	FALSE	FALSE	FALSE	FALSE	FALSE	FALSE	FALSE	FALSE	FALSE	FALSE	FALSE	FALSE	FALSE	FALSE	FALSE
Apba3	27.2971	34.9408	27.8347	30.875	29.3548	35.3708	29.6613	41.7379	37.7825	36.5767	27.6195	39.4871	35.4092	32.8904	34.1498	42.8042	38.6851	34.447	40.3189	39.502	TRUE	TRUE	1.19199	1.07985	0.10349	0.378429	0.943877	0.467786	TRUE	FALSE	FALSE	FALSE	FALSE	FALSE	TRUE	FALSE	FALSE	FALSE	FALSE	FALSE	FALSE	FALSE	FALSE	FALSE	FALSE	FALSE	FALSE	FALSE
Matk	129.384	152.229	166.937	175.322	159.583	189.139	161.495	167.229	179.342	173.285	149.204	169.103	160.162	139.884	154.683	194.627	174.599	191.273	168.853	182.936	TRUE	TRUE	1.11717	1.04598	0.171722	0.397003	0.772573	0.453354	TRUE	FALSE	FALSE	FALSE	FALSE	FALSE	TRUE	FALSE	FALSE	FALSE	FALSE	FALSE	FALSE	FALSE	FALSE	FALSE	FALSE	FALSE	FALSE	FALSE
Pias4	32.1901	35.0083	32.288	40.5467	33.6482	39.3751	34.5718	39.8434	42.1389	39.6093	35.5122	33.2861	40.5609	39.6233	37.5677	35.9864	33.3818	42.2276	42.6064	39.107	TRUE	TRUE	1.11192	0.989064	0.16616	0.882187	0.772546	-0.0759529	TRUE	FALSE	FALSE	FALSE	FALSE	FALSE	TRUE	FALSE	FALSE	FALSE	FALSE	FALSE	FALSE	FALSE	FALSE	FALSE	FALSE	FALSE	FALSE	FALSE
Map2k1	405.146	360.498	388.946	332.393	374.722	323.154	369.08	279.437	290.769	306.962	300.219	366.473	377.248	304.762	335.618	402.874	402.625	330.86	359.36	380.993	TRUE	TRUE	0.849197	1.18449	0.0716688	0.0718313	-1.08986	1.08912	TRUE	TRUE	FALSE	FALSE	FALSE	FALSE	TRUE	FALSE	FALSE	FALSE	FALSE	FALSE	FALSE	FALSE	FALSE	TRUE	FALSE	FALSE	FALSE	FALSE
Sgta	199.128	247.032	197.672	253.122	223.08	259.947	208.486	265.922	281.028	262.934	238.681	196.296	244.047	246.996	241.364	221.297	207.405	282.925	253.264	237.281	TRUE	TRUE	1.13174	0.950372	0.222076	0.604496	0.679498	-0.272612	FALSE	FALSE	FALSE	FALSE	FALSE	FALSE	FALSE	FALSE	FALSE	FALSE	FALSE	FALSE	FALSE	FALSE	FALSE	FALSE	FALSE	FALSE	FALSE	FALSE
Nmrk2	0	0.218753	0	0	0	0	0	0	0	0	0	0	0.164882	0.0550234	0.0275117	0	0.10056	0.106836	0	0.0502801	FALSE	FALSE	LOW_EXPR	LOW_EXPR	LOW_EXPR	LOW_EXPR	LOW_EXPR	LOW_EXPR	FALSE	FALSE	FALSE	FALSE	FALSE	FALSE	FALSE	FALSE	FALSE	FALSE	FALSE	FALSE	FALSE	FALSE	FALSE	FALSE	FALSE	FALSE	FALSE	FALSE
Tmem242	114.549	133.573	111.024	165.154	124.061	138.119	118.672	171.085	151.859	144.989	125.272	99.6888	119.447	145.524	122.36	120.199	113.962	133.399	142.419	126.799	TRUE	TRUE	1.10533	0.880087	0.436014	0.221547	0.415945	-0.679293	FALSE	FALSE	FALSE	FALSE	FALSE	FALSE	FALSE	FALSE	FALSE	FALSE	FALSE	FALSE	FALSE	FALSE	FALSE	FALSE	FALSE	FALSE	FALSE	FALSE
Dtx2	9.19665	11.5625	8.39471	10.7801	9.98838	12.5654	11.723	16.0454	15.6421	14.1038	17.9163	10.2216	12.4402	12.1983	12.3192	10.4069	12.0277	9.6238	14.8217	11.2173	TRUE	TRUE	1.38255	0.843111	0.0217641	0.200143	1.48136	-0.697539	TRUE	FALSE	FALSE	FALSE	FALSE	FALSE	FALSE	TRUE	FALSE	FALSE	FALSE	FALSE	FALSE	FALSE	FALSE	FALSE	FALSE	FALSE	FALSE	FALSE
Zp3	0.220684	0	0	0	0	0	0	0	0	0	0	0	0	0	0	0	0	0	0	0	FALSE	FALSE	LOW_EXPR	LOW_EXPR	LOW_EXPR	LOW_EXPR	LOW_EXPR	LOW_EXPR	FALSE	FALSE	FALSE	FALSE	FALSE	FALSE	FALSE	FALSE	FALSE	FALSE	FALSE	FALSE	FALSE	FALSE	FALSE	FALSE	FALSE	FALSE	FALSE	FALSE
Hspb1	35.5319	45.9979	23.2439	78.8046	40.7649	34.7009	24.8935	57.0067	30.7667	32.7338	102.561	16.7206	27.8385	43.7105	35.7745	24.7831	32.7696	47.7778	37.8464	35.308	TRUE	TRUE	0.804877	0.971943	0.536946	0.906038	-0.326162	-0.061197	FALSE	FALSE	FALSE	FALSE	FALSE	FALSE	FALSE	FALSE	FALSE	FALSE	FALSE	FALSE	FALSE	FALSE	FALSE	FALSE	FALSE	FALSE	FALSE	FALSE
Rasa4	2.9646	5.05129	8.36107	6.15041	5.60085	6.24241	5.4503	6.7851	5.59289	5.91765	6.42237	8.28735	5.44141	4.92235	5.93189	4.1315	6.18641	3.71348	5.43215	4.78183	TRUE	TRUE	1.06292	0.823282	0.75194	0.126886	0.158666	-0.822434	FALSE	TRUE	FALSE	FALSE	FALSE	FALSE	FALSE	FALSE	FALSE	FALSE	FALSE	FALSE	FALSE	FALSE	TRUE	FALSE	FALSE	FALSE	FALSE	FALSE
Syt5	342.017	425.564	332.015	461.975	383.791	428.103	348.395	436.789	449.885	432.446	368.23	287.706	366.267	430.25	367.249	363.456	345.636	468.261	414.824	389.14	TRUE	TRUE	1.06498	0.957365	0.540634	0.638458	0.323867	-0.246964	FALSE	FALSE	FALSE	FALSE	FALSE	FALSE	FALSE	FALSE	FALSE	FALSE	FALSE	FALSE	FALSE	FALSE	FALSE	FALSE	FALSE	FALSE	FALSE	FALSE
Hnrnpa2b1	423.963	244.412	451.735	134.972	334.187	270.146	329.316	198.04	179.294	234.093	329.333	558.789	291.471	254.8	310.402	308.544	378.473	193.136	167.981	250.84	TRUE	TRUE	0.778626	1.07288	0.432839	0.777243	-0.419997	0.147853	FALSE	FALSE	FALSE	FALSE	FALSE	FALSE	FALSE	FALSE	FALSE	FALSE	FALSE	FALSE	FALSE	FALSE	FALSE	FALSE	FALSE	FALSE	FALSE	FALSE
Fxyd4	0.0811695	0.0151959	0	0	0.00759796	0	0	0	0.243835	0	0	0	0	0	0	0.0885259	0.0388733	0	0.122703	0.0636996	FALSE	FALSE	LOW_EXPR	LOW_EXPR	LOW_EXPR	LOW_EXPR	LOW_EXPR	LOW_EXPR	FALSE	FALSE	FALSE	FALSE	FALSE	FALSE	FALSE	FALSE	FALSE	FALSE	FALSE	FALSE	FALSE	FALSE	FALSE	FALSE	FALSE	FALSE	FALSE	FALSE
Ccdc130	23.1346	20.0836	27.2813	13.1644	21.6091	21.4821	23.7639	14.589	15.3027	18.3924	18.3306	26.2447	23.5373	16.5674	20.934	23.0906	23.9382	21.077	18.2145	22.0838	TRUE	TRUE	0.900469	1.14497	0.589587	0.323863	-0.281072	0.527161	FALSE	FALSE	FALSE	FALSE	FALSE	FALSE	FALSE	FALSE	FALSE	FALSE	FALSE	FALSE	FALSE	FALSE	FALSE	FALSE	FALSE	FALSE	FALSE	FALSE
Mri1	19.777	16.9849	21.8917	9.87127	18.3809	18.4351	26.4706	11.3678	16.9939	17.7145	14.6571	25.6698	23.0799	16.107	19.5934	22.258	17.8159	18.3054	19.6764	18.9909	TRUE	TRUE	1.06725	1.06362	0.780699	0.726993	0.143836	0.180197	FALSE	FALSE	FALSE	FALSE	FALSE	FALSE	FALSE	FALSE	FALSE	FALSE	FALSE	FALSE	FALSE	FALSE	FALSE	FALSE	FALSE	FALSE	FALSE	FALSE
Prkacb	219.934	181.552	253.733	118.634	200.743	178.009	101.704	122.123	66.165	111.914	162.855	91.2929	207.509	163.864	163.359	88.0531	255.025	137.931	138.747	138.339	TRUE	TRUE	0.605787	1.32288	0.0858492	0.405735	-1.02527	0.446491	TRUE	FALSE	FALSE	FALSE	TRUE	FALSE	FALSE	FALSE	FALSE	FALSE	FALSE	FALSE	FALSE	FALSE	FALSE	FALSE	FALSE	FALSE	FALSE	FALSE
Sgsh	6.89999	8.01252	7.45112	7.50949	7.48031	8.40512	6.94183	8.80372	9.87672	8.60442	9.46154	7.31741	10.2158	9.95018	9.70586	7.36014	7.4912	9.56673	7.8817	7.68645	TRUE	TRUE	1.13034	0.952047	0.160346	0.605456	0.743508	-0.256292	FALSE	FALSE	FALSE	FALSE	FALSE	FALSE	FALSE	FALSE	FALSE	FALSE	FALSE	FALSE	FALSE	FALSE	FALSE	FALSE	FALSE	FALSE	FALSE	FALSE
Chd5	108.764	128.844	120.795	93.5783	114.78	143.781	126.98	98.6823	132.298	129.639	108.632	115.332	125.244	122.21	118.771	130.735	120.284	145.981	135.563	133.149	TRUE	TRUE	1.10961	1.06119	0.350038	0.508664	0.504576	0.349679	FALSE	FALSE	FALSE	FALSE	FALSE	FALSE	FALSE	FALSE	FALSE	FALSE	FALSE	FALSE	FALSE	FALSE	FALSE	FALSE	FALSE	FALSE	FALSE	FALSE
Cstb	68.1809	80.6654	67.1599	118.317	74.4232	75.6504	74.4695	113.562	88.0064	81.8284	80.4643	59.3137	76.1078	91.6934	78.286	69.1734	69.41	82.6759	82.6439	76.0269	TRUE	TRUE	1.05163	0.864895	0.782433	0.271415	0.143935	-0.602461	FALSE	FALSE	FALSE	FALSE	FALSE	FALSE	FALSE	FALSE	FALSE	FALSE	FALSE	FALSE	FALSE	FALSE	FALSE	FALSE	FALSE	FALSE	FALSE	FALSE
Sh2b2	7.56601	6.5461	7.33056	10.5077	7.44828	10.4933	6.71183	8.84899	7.38937	8.11918	8.89119	7.72647	7.82732	9.8245	8.35925	7.94984	8.49238	9.30868	9.98812	8.90053	TRUE	TRUE	1.04398	1.06477	0.767615	0.5685	0.148458	0.286512	FALSE	FALSE	FALSE	FALSE	FALSE	FALSE	FALSE	FALSE	FALSE	FALSE	FALSE	FALSE	FALSE	FALSE	FALSE	FALSE	FALSE	FALSE	FALSE	FALSE
Pex5	50.6289	56.7453	50.8256	49.0687	50.7273	53.472	56.3221	45.3859	41.3282	49.429	38.3855	54.9223	59.8247	50.4921	52.7072	56.5448	55.0179	57.6363	57.8193	57.0906	TRUE	TRUE	0.948582	1.1537	0.512972	0.0746672	-0.343139	1.06213	FALSE	TRUE	FALSE	FALSE	FALSE	FALSE	FALSE	FALSE	FALSE	FALSE	FALSE	FALSE	FALSE	FALSE	FALSE	TRUE	FALSE	FALSE	FALSE	FALSE
Jkamp	67.3375	53.0462	67.6358	66.1257	66.7316	47.7431	61.3502	52.5277	48.5994	50.5636	59.9503	69.5476	61.811	54.358	60.8806	60.3288	66.5346	41.7063	48.0314	54.1801	TRUE	TRUE	0.828517	1.03007	0.0578055	0.813055	-1.1579	0.12261	TRUE	FALSE	FALSE	FALSE	FALSE	TRUE	FALSE	FALSE	FALSE	FALSE	FALSE	FALSE	FALSE	FALSE	FALSE	FALSE	FALSE	FALSE	FALSE	FALSE
Cd44	4.39883	3.47116	5.83623	1.53046	3.93499	2.64806	5.3139	1.9914	2.45012	2.54909	5.93871	3.45547	3.07389	3.1652	3.31034	4.0779	3.85931	1.92072	3.4192	3.63926	TRUE	TRUE	0.83563	1.06065	0.568172	0.815125	-0.289496	0.115688	FALSE	FALSE	FALSE	FALSE	FALSE	FALSE	FALSE	FALSE	FALSE	FALSE	FALSE	FALSE	FALSE	FALSE	FALSE	FALSE	FALSE	FALSE	FALSE	FALSE
Slc1a2	972.956	551.366	1045.83	377.897	762.161	593.504	931.977	418.581	474.58	534.042	676.259	1158.19	582.331	599.963	638.111	764.196	911.831	188.46	417.445	590.821	TRUE	TRUE	0.820542	0.943524	0.529903	0.870226	-0.33314	-0.0852256	FALSE	FALSE	FALSE	FALSE	FALSE	FALSE	FALSE	FALSE	FALSE	FALSE	FALSE	FALSE	FALSE	FALSE	FALSE	FALSE	FALSE	FALSE	FALSE	FALSE
Eif2ak4	17.9713	12.7156	21.2386	10.9527	15.3435	10.6528	18.3605	8.47585	10.6771	10.6649	14.035	24.3667	14.8097	9.57623	14.4224	19.8835	21.8672	9.40172	11.4797	15.6816	TRUE	TRUE	0.773236	1.28836	0.295624	0.373004	-0.563972	0.474893	FALSE	FALSE	FALSE	FALSE	FALSE	FALSE	FALSE	FALSE	FALSE	FALSE	FALSE	FALSE	FALSE	FALSE	FALSE	FALSE	FALSE	FALSE	FALSE	FALSE
Wdr1	186.089	155.683	166.013	99.5107	160.848	144.145	153.23	103.126	121.159	132.652	154.964	170.684	179.62	118.396	162.824	169.302	163.555	142.141	138.998	152.848	TRUE	TRUE	0.859452	1.17633	0.362567	0.141293	-0.491474	0.843678	FALSE	TRUE	FALSE	FALSE	FALSE	FALSE	FALSE	FALSE	FALSE	FALSE	FALSE	FALSE	FALSE	FALSE	FALSE	TRUE	FALSE	FALSE	FALSE	FALSE
Slc2a9	3.82246	2.65813	4.37101	1.91271	3.2403	2.74976	3.74902	2.63757	2.54431	2.69367	2.11025	5.38193	5.3562	1.66338	3.73323	4.19314	4.58877	3.53605	3.81498	4.00406	TRUE	TRUE	0.926604	1.32544	0.678516	0.0216353	-0.201496	1.35321	FALSE	TRUE	FALSE	FALSE	FALSE	FALSE	FALSE	FALSE	FALSE	FALSE	FALSE	FALSE	FALSE	FALSE	FALSE	FALSE	TRUE	FALSE	FALSE	FALSE
Wisp1	0.458255	0.308411	0.456447	0.0646537	0.382429	0.282335	0.562615	0.286952	0.365519	0.326235	0.269867	0.649197	0.449807	0.290208	0.370008	0.411282	0.53038	0.242881	0.153943	0.327081	FALSE	FALSE	LOW_EXPR	LOW_EXPR	LOW_EXPR	LOW_EXPR	LOW_EXPR	LOW_EXPR	FALSE	FALSE	FALSE	FALSE	FALSE	FALSE	FALSE	FALSE	FALSE	FALSE	FALSE	FALSE	FALSE	FALSE	FALSE	FALSE	FALSE	FALSE	FALSE	FALSE
Ndrg1	149.812	191.541	138.748	164.616	157.214	135.686	128.644	147.309	175.45	141.498	165.614	149.528	147.777	207.423	157.571	153.782	143.516	195.574	174.961	164.371	TRUE	TRUE	0.910892	1.13707	0.385181	0.240362	-0.466712	0.649375	FALSE	FALSE	FALSE	FALSE	FALSE	FALSE	FALSE	FALSE	FALSE	FALSE	FALSE	FALSE	FALSE	FALSE	FALSE	FALSE	FALSE	FALSE	FALSE	FALSE
4930550C14Rik	0.427889	0.675013	0.64999	0.536532	0.593261	0.337116	0.156613	0.0823614	0.163666	0.16014	0.271482	0.149069	0.205136	0.541432	0.238309	0.135818	0.272969	0.177486	0.287207	0.225227	TRUE	FALSE	0.638724	LOW_EXPR	0.00259081	LOW_EXPR	-1.50928	LOW_EXPR	TRUE	FALSE	FALSE	FALSE	TRUE	FALSE	FALSE	FALSE	FALSE	FALSE	FALSE	FALSE	FALSE	FALSE	FALSE	FALSE	FALSE	FALSE	FALSE	FALSE
Man2b1	37.8926	42.7021	38.9764	46.053	40.8392	46.7292	51.5418	56.558	53.421	52.4814	52.7181	40.492	49.0647	48.0557	48.5602	41.2368	42.4639	52.1077	59.4107	47.2858	TRUE	TRUE	1.25429	0.938022	0.00853329	0.519091	1.88726	-0.338791	TRUE	FALSE	FALSE	FALSE	FALSE	FALSE	FALSE	TRUE	FALSE	FALSE	FALSE	FALSE	FALSE	FALSE	FALSE	FALSE	FALSE	FALSE	FALSE	FALSE
Klf5	6.49871	7.53437	8.34866	5.69375	7.01654	9.28762	11.6068	5.5248	7.0053	8.14646	7.55759	5.47057	6.20071	7.84524	6.87915	7.17692	8.82332	8.09109	7.6372	7.86414	TRUE	TRUE	1.17785	0.952124	0.392907	0.768553	0.444849	-0.148565	FALSE	FALSE	FALSE	FALSE	FALSE	FALSE	FALSE	FALSE	FALSE	FALSE	FALSE	FALSE	FALSE	FALSE	FALSE	FALSE	FALSE	FALSE	FALSE	FALSE
Wdr83	27.1709	21.8275	23.8129	15.2896	22.8202	23.2654	22.5263	19.9424	20.4843	21.5053	21.2555	26.1635	24.1388	17.9789	22.6971	23.4889	24.5623	21.3407	23.5309	23.5099	TRUE	TRUE	0.979108	1.076	0.863631	0.160031	-0.0879569	0.764972	FALSE	TRUE	FALSE	FALSE	FALSE	FALSE	FALSE	FALSE	FALSE	FALSE	FALSE	FALSE	FALSE	FALSE	FALSE	TRUE	FALSE	FALSE	FALSE	FALSE
Prdx2	348.592	361.72	309.064	320.649	334.621	353.132	324.044	357.098	365.625	355.115	341.489	299.444	380.902	368.103	354.796	345.712	332.962	379.617	349.417	347.564	TRUE	TRUE	1.04461	1.00557	0.361393	0.888792	0.492278	0.0726699	FALSE	FALSE	FALSE	FALSE	FALSE	FALSE	FALSE	FALSE	FALSE	FALSE	FALSE	FALSE	FALSE	FALSE	FALSE	FALSE	FALSE	FALSE	FALSE	FALSE
Polr2a	60.4501	70.2653	68.1062	54.5114	64.2782	68.501	63.0053	56.1616	66.0778	64.5415	75.0455	63.2696	74.0136	65.1847	69.5991	70.0276	67.568	76.4766	72.0975	71.0625	TRUE	TRUE	1.00162	1.12678	0.982439	0.0479818	0.0113461	1.22	FALSE	TRUE	FALSE	FALSE	FALSE	FALSE	FALSE	FALSE	FALSE	FALSE	FALSE	FALSE	FALSE	FALSE	FALSE	TRUE	FALSE	FALSE	FALSE	FALSE
Shbg	0	0	0	0.0774101	0	0	0	0	0	0	0	0	0	0	0	0	0	0	0	0	FALSE	FALSE	LOW_EXPR	LOW_EXPR	LOW_EXPR	LOW_EXPR	LOW_EXPR	LOW_EXPR	FALSE	FALSE	FALSE	FALSE	FALSE	FALSE	FALSE	FALSE	FALSE	FALSE	FALSE	FALSE	FALSE	FALSE	FALSE	FALSE	FALSE	FALSE	FALSE	FALSE
Senp3	127.007	111.778	120.934	98.572	116.356	125.889	122.185	90.4016	86.0883	106.294	98.4673	118.882	130.016	90.1422	108.675	142.468	117.684	123.961	121.278	122.62	TRUE	TRUE	0.926727	1.18948	0.511898	0.13694	-0.347059	0.854474	FALSE	TRUE	FALSE	FALSE	FALSE	FALSE	FALSE	FALSE	FALSE	FALSE	FALSE	FALSE	FALSE	FALSE	FALSE	TRUE	FALSE	FALSE	FALSE	FALSE
Corin	0.14997	0.0417084	0.226849	0.0677786	0.108874	0.118392	0.310435	0.0694197	0.0204366	0.0939061	0.070773	0.451172	0.115266	0.0419638	0.0930197	0.0436621	0.191873	0.0203694	0.266342	0.117767	FALSE	FALSE	LOW_EXPR	LOW_EXPR	LOW_EXPR	LOW_EXPR	LOW_EXPR	LOW_EXPR	FALSE	FALSE	FALSE	FALSE	FALSE	FALSE	FALSE	FALSE	FALSE	FALSE	FALSE	FALSE	FALSE	FALSE	FALSE	FALSE	FALSE	FALSE	FALSE	FALSE
Plekha8	6.79926	5.58531	7.98958	2.75905	6.19229	5.05616	8.48067	3.21602	4.07522	4.56569	4.3971	9.74257	7.14228	5.32552	6.2339	8.09804	7.89748	4.23133	4.58333	6.24041	TRUE	TRUE	0.908283	1.17444	0.732497	0.545299	-0.173676	0.310437	FALSE	FALSE	FALSE	FALSE	FALSE	FALSE	FALSE	FALSE	FALSE	FALSE	FALSE	FALSE	FALSE	FALSE	FALSE	FALSE	FALSE	FALSE	FALSE	FALSE
G6pc2	0	0	0	0	0	0	0	0	0	0	0	0	0	0	0	0	0	0	0	0	FALSE	FALSE	LOW_EXPR	LOW_EXPR	LOW_EXPR	LOW_EXPR	LOW_EXPR	LOW_EXPR	FALSE	FALSE	FALSE	FALSE	FALSE	FALSE	FALSE	FALSE	FALSE	FALSE	FALSE	FALSE	FALSE	FALSE	FALSE	FALSE	FALSE	FALSE	FALSE	FALSE
Spc25	0.887875	0.531196	0.806486	0.473147	0.668841	0.369584	0.494472	0.184196	0.389915	0.37975	1.56309	0.743614	0.366493	1.04372	0.893666	0.20853	0.440856	0.146504	0.830244	0.324693	TRUE	FALSE	0.731727	LOW_EXPR	0.0397448	LOW_EXPR	-0.924595	LOW_EXPR	TRUE	FALSE	FALSE	FALSE	FALSE	TRUE	FALSE	FALSE	FALSE	FALSE	FALSE	FALSE	FALSE	FALSE	FALSE	FALSE	FALSE	FALSE	FALSE	FALSE
Dnah2	1.90573	1.92421	2.79309	0.856418	1.91497	1.58972	3.33099	1.87018	2.55871	2.21444	3.39005	4.87222	5.28534	2.64777	4.13113	3.58416	4.01236	2.53178	2.88496	3.23456	TRUE	TRUE	1.19729	1.3228	0.4319	0.124315	0.386354	0.813727	FALSE	TRUE	FALSE	FALSE	FALSE	FALSE	FALSE	FALSE	FALSE	FALSE	FALSE	FALSE	FALSE	FALSE	FALSE	FALSE	TRUE	FALSE	FALSE	FALSE
Ripk4	0.507628	0.45905	0.536804	0.557596	0.522216	0.308631	1.01073	1.80324	1.15872	1.08472	2.20561	0.244811	1.42824	1.56987	1.49905	0.258729	0.560358	0.421089	1.2112	0.490723	TRUE	TRUE	1.54671	0.70867	0.121033	0.263647	0.776452	-0.543335	TRUE	FALSE	FALSE	FALSE	FALSE	FALSE	FALSE	FALSE	TRUE	FALSE	FALSE	FALSE	FALSE	FALSE	FALSE	FALSE	FALSE	FALSE	FALSE	FALSE
Ufd1	72.3549	48.4285	90.9438	31.29	60.3917	55.7806	83.3579	32.6389	37.9905	46.8855	54.7032	66.5597	72.409	59.3429	62.9513	81.8332	62.2483	36.0225	51.7145	56.9814	TRUE	TRUE	0.864298	1.10413	0.649794	0.724717	-0.238147	0.183942	FALSE	FALSE	FALSE	FALSE	FALSE	FALSE	FALSE	FALSE	FALSE	FALSE	FALSE	FALSE	FALSE	FALSE	FALSE	FALSE	FALSE	FALSE	FALSE	FALSE
Zfp287	12.8262	8.45865	14.8967	4.16765	10.6424	9.29271	13.8377	4.2471	7.30176	8.29724	7.3379	14.3851	11.3844	8.22206	9.80324	11.9937	13.8269	6.71852	7.25868	9.62621	TRUE	TRUE	0.866114	1.13955	0.665623	0.648477	-0.22354	0.235401	FALSE	FALSE	FALSE	FALSE	FALSE	FALSE	FALSE	FALSE	FALSE	FALSE	FALSE	FALSE	FALSE	FALSE	FALSE	FALSE	FALSE	FALSE	FALSE	FALSE
Prlr	10.0988	1.44365	1.44138	8.09379	4.76872	3.20284	14.7065	10.9364	10.9806	10.9585	14.2763	2.78243	9.38814	10.4856	9.93688	0.534464	4.59338	2.75859	7.46863	3.67599	TRUE	TRUE	1.81242	0.414932	0.205462	0.0737895	0.69933	-1.06262	FALSE	TRUE	FALSE	FALSE	FALSE	FALSE	FALSE	FALSE	FALSE	FALSE	FALSE	FALSE	TRUE	FALSE	FALSE	FALSE	FALSE	FALSE	FALSE	FALSE
Letm1	74.6959	70.1562	62.2833	56.4424	66.2197	71.9886	70.7328	67.3867	66.6607	69.0597	65.1921	61.6042	77.5512	69.5534	67.3728	72.5564	79.4851	90.6795	74.1061	76.7956	TRUE	TRUE	1.04967	1.1437	0.468355	0.0586923	0.382481	1.15129	FALSE	TRUE	FALSE	FALSE	FALSE	FALSE	FALSE	FALSE	FALSE	FALSE	FALSE	FALSE	FALSE	FALSE	FALSE	TRUE	FALSE	FALSE	FALSE	FALSE
Ubqln1	185.455	150.645	184.997	107.682	167.821	130.717	170.462	108.307	118.188	124.453	139.922	183.145	168.089	139.248	154.005	175.329	185.55	130.372	131.539	153.434	TRUE	TRUE	0.839715	1.17957	0.312202	0.276408	-0.55041	0.597057	FALSE	FALSE	FALSE	FALSE	FALSE	FALSE	FALSE	FALSE	FALSE	FALSE	FALSE	FALSE	FALSE	FALSE	FALSE	FALSE	FALSE	FALSE	FALSE	FALSE
Fgfr4	0	0	0	0.09914	0	0	0	0	0	0	0.2065	0	0.061309	0.12276	0.0920343	0	0	0.365514	0	0	FALSE	FALSE	LOW_EXPR	LOW_EXPR	LOW_EXPR	LOW_EXPR	LOW_EXPR	LOW_EXPR	FALSE	FALSE	FALSE	FALSE	FALSE	FALSE	FALSE	FALSE	FALSE	FALSE	FALSE	FALSE	FALSE	FALSE	FALSE	FALSE	FALSE	FALSE	FALSE	FALSE
Cadm3	250.723	249.4	249.65	246.35	249.525	289.003	269.908	257.127	331.663	279.455	249.7	282.234	264.582	240.118	257.141	270.116	285.264	294.386	333.062	289.825	TRUE	TRUE	1.15186	1.03055	0.0592246	0.691802	1.15783	0.207564	TRUE	FALSE	FALSE	FALSE	FALSE	FALSE	TRUE	FALSE	FALSE	FALSE	FALSE	FALSE	FALSE	FALSE	FALSE	FALSE	FALSE	FALSE	FALSE	FALSE
Fcer1a	0	0	0	0	0	0	0	0	0	0	0	0	0	0	0	0	0	0	0	0	FALSE	FALSE	LOW_EXPR	LOW_EXPR	LOW_EXPR	LOW_EXPR	LOW_EXPR	LOW_EXPR	FALSE	FALSE	FALSE	FALSE	FALSE	FALSE	FALSE	FALSE	FALSE	FALSE	FALSE	FALSE	FALSE	FALSE	FALSE	FALSE	FALSE	FALSE	FALSE	FALSE
Txn2	93.674	101.821	98.2391	96.2326	97.2359	98.9946	105.497	102.326	93.1219	100.66	103.996	89.0807	91.863	90.9102	91.3866	91.1223	87.4202	83.1549	102.531	89.2713	TRUE	TRUE	1.02544	0.911154	0.459401	0.119922	0.389019	-0.896959	FALSE	TRUE	FALSE	FALSE	FALSE	FALSE	FALSE	FALSE	FALSE	FALSE	FALSE	FALSE	FALSE	FALSE	FALSE	TRUE	FALSE	FALSE	FALSE	FALSE
Casp14	0	0	0	0	0	0	0	0	0	0	0	0	0	0	0	0	0	0	0	0	FALSE	FALSE	LOW_EXPR	LOW_EXPR	LOW_EXPR	LOW_EXPR	LOW_EXPR	LOW_EXPR	FALSE	FALSE	FALSE	FALSE	FALSE	FALSE	FALSE	FALSE	FALSE	FALSE	FALSE	FALSE	FALSE	FALSE	FALSE	FALSE	FALSE	FALSE	FALSE	FALSE
Slc1a6	12.6374	15.4462	13.4148	12.2236	13.0261	19.3332	13.6406	16.3186	18.0459	17.1823	12.9092	13.0762	14.5148	15.7714	13.7955	14.8449	13.1892	17.8427	16.2209	15.5329	TRUE	TRUE	1.24436	0.924419	0.0539672	0.43869	1.15485	-0.401916	TRUE	FALSE	FALSE	FALSE	FALSE	FALSE	FALSE	TRUE	FALSE	FALSE	FALSE	FALSE	FALSE	FALSE	FALSE	FALSE	FALSE	FALSE	FALSE	FALSE
Slc1a3	452.382	273.722	422.551	184.819	348.136	276.521	427.922	203.927	231.826	254.173	292.909	450.701	338.79	277.477	315.85	373.166	434.698	184.529	236.913	305.04	TRUE	TRUE	0.855273	1.07802	0.570011	0.781096	-0.30017	0.145235	FALSE	FALSE	FALSE	FALSE	FALSE	FALSE	FALSE	FALSE	FALSE	FALSE	FALSE	FALSE	FALSE	FALSE	FALSE	FALSE	FALSE	FALSE	FALSE	FALSE
Crbn	84.1839	63.18	86.2281	90.2032	85.206	64.8625	67.2695	74.5322	67.4293	67.3494	67.8284	86.9204	56.8842	77.7446	72.7865	60.0622	78.1221	54.9635	35.2811	57.5129	TRUE	TRUE	0.847445	0.834605	0.100365	0.254139	-0.962759	-0.627011	TRUE	FALSE	FALSE	FALSE	FALSE	FALSE	TRUE	FALSE	FALSE	FALSE	FALSE	FALSE	FALSE	FALSE	FALSE	FALSE	FALSE	FALSE	FALSE	FALSE
Il5ra	0	0	0	0	0	0	0	0	0	0	0	0.0569588	0	0	0	0	0	0	0	0	FALSE	FALSE	LOW_EXPR	LOW_EXPR	LOW_EXPR	LOW_EXPR	LOW_EXPR	LOW_EXPR	FALSE	FALSE	FALSE	FALSE	FALSE	FALSE	FALSE	FALSE	FALSE	FALSE	FALSE	FALSE	FALSE	FALSE	FALSE	FALSE	FALSE	FALSE	FALSE	FALSE
Msh6	14.9005	10.3053	14.4179	7.71915	12.3616	10.5383	16.5802	8.65192	8.74738	9.64284	16.1346	16.2992	14.722	10.484	15.4283	14.1164	14.9973	9.24689	9.33774	11.7271	TRUE	TRUE	0.942748	1.06837	0.790048	0.753147	-0.136512	0.161292	FALSE	FALSE	FALSE	FALSE	FALSE	FALSE	FALSE	FALSE	FALSE	FALSE	FALSE	FALSE	FALSE	FALSE	FALSE	FALSE	FALSE	FALSE	FALSE	FALSE
Fbxo11	81.7621	41.0921	91.3647	31.6261	61.4271	48.9362	66.5065	38.5948	38.4721	43.7655	60.3063	106.019	48.3963	53.0359	56.6711	61.3888	74.9049	31.1666	33.1508	47.2698	TRUE	TRUE	0.784803	1.04165	0.440882	0.877756	-0.411274	0.0799321	FALSE	FALSE	FALSE	FALSE	FALSE	FALSE	FALSE	FALSE	FALSE	FALSE	FALSE	FALSE	FALSE	FALSE	FALSE	FALSE	FALSE	FALSE	FALSE	FALSE
Mlxipl	3.0809	3.26395	6.36559	1.63337	3.17243	3.63871	3.79859	1.54321	1.86617	2.75244	2.6444	6.73931	3.69489	3.37261	3.53375	4.97566	4.21556	4.69367	3.62644	4.45462	TRUE	TRUE	0.786027	1.51878	0.477875	0.0441614	-0.36266	1.17947	FALSE	TRUE	FALSE	FALSE	FALSE	FALSE	FALSE	FALSE	FALSE	FALSE	FALSE	FALSE	FALSE	FALSE	FALSE	FALSE	FALSE	TRUE	FALSE	FALSE
Tbl2	18.6612	22.2081	19.7004	11.0587	19.1808	19.5244	17.1456	11.8506	13.9265	15.5361	13.8726	18.2612	19.4949	14.0225	16.1419	18.437	19.4142	18.4108	18.2831	18.4239	TRUE	TRUE	0.875303	1.18772	0.464869	0.129035	-0.383634	0.85475	FALSE	TRUE	FALSE	FALSE	FALSE	FALSE	FALSE	FALSE	FALSE	FALSE	FALSE	FALSE	FALSE	FALSE	FALSE	TRUE	FALSE	FALSE	FALSE	FALSE
Bud23	64.4709	63.253	74.088	72.7973	68.6341	55.0959	68.8776	46.1067	49.374	52.235	67.0748	66.7563	68.2663	55.6584	66.9156	60.9091	66.5244	68.4555	55.4552	63.7168	TRUE	TRUE	0.800603	1.144	0.0534104	0.219869	-1.18887	0.678948	TRUE	FALSE	FALSE	FALSE	FALSE	TRUE	FALSE	FALSE	FALSE	FALSE	FALSE	FALSE	FALSE	FALSE	FALSE	FALSE	FALSE	FALSE	FALSE	FALSE
Nid1	6.76053	3.95522	6.02946	4.94252	5.48599	6.28816	7.36877	4.66656	4.53255	5.47736	6.35534	5.44689	7.89465	5.48875	5.92205	6.10438	6.22536	4.44639	4.71671	5.41054	TRUE	TRUE	1.04932	0.945156	0.761028	0.692911	0.150937	-0.195375	FALSE	FALSE	FALSE	FALSE	FALSE	FALSE	FALSE	FALSE	FALSE	FALSE	FALSE	FALSE	FALSE	FALSE	FALSE	FALSE	FALSE	FALSE	FALSE	FALSE
Mcm5	7.24963	5.78881	6.9174	6.99201	6.9547	7.07483	5.7889	6.51658	8.50871	6.7957	11.9331	5.08791	7.20188	6.93947	7.07068	7.16745	6.37236	7.93743	7.98431	7.55244	TRUE	TRUE	1.03251	1.05261	0.733944	0.58957	0.16553	0.265597	FALSE	FALSE	FALSE	FALSE	FALSE	FALSE	FALSE	FALSE	FALSE	FALSE	FALSE	FALSE	FALSE	FALSE	FALSE	FALSE	FALSE	FALSE	FALSE	FALSE
Hmox1	10.9414	9.76719	10.273	11.5401	10.6072	10.4138	9.26481	10.9547	11.181	10.6842	13.4277	8.73295	12.9947	9.79164	11.3931	11.0471	9.21866	11.1418	10.6914	10.8693	TRUE	TRUE	0.984111	1.0065	0.7695	0.912054	-0.141076	0.0532831	FALSE	FALSE	FALSE	FALSE	FALSE	FALSE	FALSE	FALSE	FALSE	FALSE	FALSE	FALSE	FALSE	FALSE	FALSE	FALSE	FALSE	FALSE	FALSE	FALSE
Mprip	198.793	185.95	206.353	119.385	192.371	195.418	207.768	126.994	151.331	173.374	150.422	203.711	208.668	147.967	177.066	216.07	211.889	179.79	184.532	198.21	TRUE	TRUE	0.959339	1.16206	0.800326	0.235778	-0.131954	0.657132	FALSE	FALSE	FALSE	FALSE	FALSE	FALSE	FALSE	FALSE	FALSE	FALSE	FALSE	FALSE	FALSE	FALSE	FALSE	FALSE	FALSE	FALSE	FALSE	FALSE
Cic	142.814	201.323	175.932	215.04	188.627	222.017	181.882	233.919	212.988	217.502	223.131	140.64	197.745	177.208	187.477	196.314	187.126	248.899	235.023	215.669	TRUE	TRUE	1.15696	1.01941	0.186374	0.831241	0.743936	0.110995	FALSE	FALSE	FALSE	FALSE	FALSE	FALSE	FALSE	FALSE	FALSE	FALSE	FALSE	FALSE	FALSE	FALSE	FALSE	FALSE	FALSE	FALSE	FALSE	FALSE
Pafah1b3	22.7489	28.5903	22.1048	34.0174	25.6696	30.3419	22.1785	37.9946	34.8597	32.6008	32.9239	20.0867	28.5531	31.3392	29.9462	24.0112	22.056	35.8977	31.2257	27.6185	TRUE	TRUE	1.16365	0.904345	0.350922	0.541056	0.499983	-0.320523	FALSE	FALSE	FALSE	FALSE	FALSE	FALSE	FALSE	FALSE	FALSE	FALSE	FALSE	FALSE	FALSE	FALSE	FALSE	FALSE	FALSE	FALSE	FALSE	FALSE
Il27ra	1.23581	1.1799	2.14438	1.21272	1.22426	1.72684	1.49921	0.916764	1.11218	1.30569	0.688889	1.65628	2.14305	1.94345	1.79986	1.3712	1.5904	1.34314	1.39597	1.38359	TRUE	TRUE	0.933382	1.06144	0.678443	0.582251	-0.18639	0.230496	FALSE	FALSE	FALSE	FALSE	FALSE	FALSE	FALSE	FALSE	FALSE	FALSE	FALSE	FALSE	FALSE	FALSE	FALSE	FALSE	FALSE	FALSE	FALSE	FALSE
Prkaca	272.096	342.544	279.964	339.369	309.667	334.231	286.433	352.692	352.946	343.462	312.611	272.019	335.157	343.631	323.884	311.166	295.602	367.637	336.256	323.711	TRUE	TRUE	1.0747	0.988225	0.382369	0.866046	0.470239	-0.0878273	FALSE	FALSE	FALSE	FALSE	FALSE	FALSE	FALSE	FALSE	FALSE	FALSE	FALSE	FALSE	FALSE	FALSE	FALSE	FALSE	FALSE	FALSE	FALSE	FALSE
Asf1b	0.299367	0.993819	0.807458	1.00392	0.900639	1.00936	1.2375	1.06949	1.03315	1.05132	2.23096	0.636942	0.683868	1.18071	0.932287	0.771726	0.613647	0.509695	0.937016	0.692686	TRUE	TRUE	1.24389	0.761018	0.122239	0.0119949	0.697613	-1.21044	FALSE	TRUE	FALSE	FALSE	FALSE	FALSE	FALSE	FALSE	FALSE	FALSE	FALSE	FALSE	FALSE	FALSE	TRUE	FALSE	FALSE	FALSE	FALSE	FALSE
Myl10	0	0	0	0	0	0	0	0	0	0	0	0	0	0	0	0	0	0	0	0	FALSE	FALSE	LOW_EXPR	LOW_EXPR	LOW_EXPR	LOW_EXPR	LOW_EXPR	LOW_EXPR	FALSE	FALSE	FALSE	FALSE	FALSE	FALSE	FALSE	FALSE	FALSE	FALSE	FALSE	FALSE	FALSE	FALSE	FALSE	FALSE	FALSE	FALSE	FALSE	FALSE
Ddx39	18.7496	20.4718	20.0636	14.3834	19.4066	17.9724	22.8992	10.5723	13.3147	15.6436	22.52	21.6674	18.0596	18.5094	20.0884	22.4649	19.6171	17.9022	19.6149	19.616	TRUE	TRUE	0.882254	1.2223	0.492165	0.243454	-0.359737	0.63559	FALSE	FALSE	FALSE	FALSE	FALSE	FALSE	FALSE	FALSE	FALSE	FALSE	FALSE	FALSE	FALSE	FALSE	FALSE	FALSE	FALSE	FALSE	FALSE	FALSE
Dnajb1	59.3923	56.2949	50.7157	49.681	53.5053	50.9999	48.9487	40.3855	43.8573	46.403	45.831	44.6761	50.3052	45.8875	45.8592	54.2117	54.6315	48.8702	52.5494	53.3806	TRUE	TRUE	0.853761	1.14002	0.0540479	0.0551979	-1.17721	1.1659	TRUE	TRUE	FALSE	FALSE	FALSE	FALSE	TRUE	FALSE	FALSE	FALSE	FALSE	FALSE	FALSE	FALSE	FALSE	TRUE	FALSE	FALSE	FALSE	FALSE
Msh4	0	0	0	0	0	0	0.0983469	0	0	0	0	0	0	0	0	0	0	0	0	0	FALSE	FALSE	LOW_EXPR	LOW_EXPR	LOW_EXPR	LOW_EXPR	LOW_EXPR	LOW_EXPR	FALSE	FALSE	FALSE	FALSE	FALSE	FALSE	FALSE	FALSE	FALSE	FALSE	FALSE	FALSE	FALSE	FALSE	FALSE	FALSE	FALSE	FALSE	FALSE	FALSE
Usp40	13.0292	8.44959	18.5158	3.43237	10.7394	8.95006	17.261	4.36104	5.95545	7.45276	8.59317	18.2079	12.0648	6.88583	10.329	12.0264	16.0497	5.20322	6.40093	9.21367	TRUE	TRUE	0.848121	1.08183	0.70309	0.843578	-0.19765	0.101687	FALSE	FALSE	FALSE	FALSE	FALSE	FALSE	FALSE	FALSE	FALSE	FALSE	FALSE	FALSE	FALSE	FALSE	FALSE	FALSE	FALSE	FALSE	FALSE	FALSE
Evx1	0	0	0	0	0	0	0	0	0	0	0	0.0353894	0	0	0	0	0	0	0	0	FALSE	FALSE	LOW_EXPR	LOW_EXPR	LOW_EXPR	LOW_EXPR	LOW_EXPR	LOW_EXPR	FALSE	FALSE	FALSE	FALSE	FALSE	FALSE	FALSE	FALSE	FALSE	FALSE	FALSE	FALSE	FALSE	FALSE	FALSE	FALSE	FALSE	FALSE	FALSE	FALSE
Kbtbd4	23.8182	37.1425	39.8035	29.0352	33.0888	30.0148	38.3137	15.81	15.8368	22.9258	31.7542	38.492	37.515	31.3034	34.6346	20.9418	16.9204	33.7781	38.7508	27.3599	TRUE	TRUE	0.773717	1.10214	0.306063	0.743318	-0.555164	0.170363	FALSE	FALSE	FALSE	FALSE	FALSE	FALSE	FALSE	FALSE	FALSE	FALSE	FALSE	FALSE	FALSE	FALSE	FALSE	FALSE	FALSE	FALSE	FALSE	FALSE
Celf1	101.186	76.6703	132.863	46.7397	88.928	67.9744	113.073	51.0205	62.6051	65.2897	73.7095	113.117	88.1902	61.3895	80.9499	103.396	114.482	54.5907	81.8044	92.6	TRUE	TRUE	0.825332	1.2009	0.516642	0.461756	-0.343682	0.39198	FALSE	FALSE	FALSE	FALSE	FALSE	FALSE	FALSE	FALSE	FALSE	FALSE	FALSE	FALSE	FALSE	FALSE	FALSE	FALSE	FALSE	FALSE	FALSE	FALSE
Ndufs3	240.858	236.845	234.652	194.455	235.748	222.807	260.927	202.417	212.871	217.839	203.868	235.802	236.371	202.098	219.835	257.969	235.834	219.804	234.168	235.001	TRUE	TRUE	0.991433	1.05411	0.911173	0.447283	-0.0580011	0.405136	FALSE	FALSE	FALSE	FALSE	FALSE	FALSE	FALSE	FALSE	FALSE	FALSE	FALSE	FALSE	FALSE	FALSE	FALSE	FALSE	FALSE	FALSE	FALSE	FALSE
Por	105.635	120.345	95.7498	138.691	112.99	139.692	99.4219	172.678	157.562	148.627	139.016	88.7763	134.32	154.903	136.668	105.484	110.948	141.598	142.563	126.273	TRUE	TRUE	1.23557	0.879652	0.188714	0.391656	0.739258	-0.460219	FALSE	FALSE	FALSE	FALSE	FALSE	FALSE	FALSE	FALSE	FALSE	FALSE	FALSE	FALSE	FALSE	FALSE	FALSE	FALSE	FALSE	FALSE	FALSE	FALSE
Igf1r	30.914	22.0546	31.8374	14.1887	26.4843	21.5681	32.6377	17.7149	18.0322	19.8001	25.3738	34.9727	27.8686	19.7346	26.6212	30.3707	31.1457	19.8678	20.6114	25.491	TRUE	TRUE	0.910472	1.13097	0.691562	0.539972	-0.206329	0.321362	FALSE	FALSE	FALSE	FALSE	FALSE	FALSE	FALSE	FALSE	FALSE	FALSE	FALSE	FALSE	FALSE	FALSE	FALSE	FALSE	FALSE	FALSE	FALSE	FALSE
Insr	20.0198	10.4673	23.5262	8.05199	15.2436	11.2093	21.7734	8.88071	9.05367	10.1315	13.6436	25.1041	14.3176	9.86239	13.9806	19.0804	19.5811	7.87021	8.02451	13.5524	TRUE	TRUE	0.825985	1.06877	0.583673	0.846193	-0.28651	0.100152	FALSE	FALSE	FALSE	FALSE	FALSE	FALSE	FALSE	FALSE	FALSE	FALSE	FALSE	FALSE	FALSE	FALSE	FALSE	FALSE	FALSE	FALSE	FALSE	FALSE
Fcer2a	0	0	0	0	0	0	0	0	0	0	0	0	0	0	0	0	0	0	0.131242	0	FALSE	FALSE	LOW_EXPR	LOW_EXPR	LOW_EXPR	LOW_EXPR	LOW_EXPR	LOW_EXPR	FALSE	FALSE	FALSE	FALSE	FALSE	FALSE	FALSE	FALSE	FALSE	FALSE	FALSE	FALSE	FALSE	FALSE	FALSE	FALSE	FALSE	FALSE	FALSE	FALSE
Cyp2a5	0.0725197	0	0	0	0	0	0	0.0698618	0	0	0.22792	0.177024	0	0	0.088512	0	0	0	0	0	FALSE	FALSE	LOW_EXPR	LOW_EXPR	LOW_EXPR	LOW_EXPR	LOW_EXPR	LOW_EXPR	FALSE	FALSE	FALSE	FALSE	FALSE	FALSE	FALSE	FALSE	FALSE	FALSE	FALSE	FALSE	FALSE	FALSE	FALSE	FALSE	FALSE	FALSE	FALSE	FALSE
Atp4a	0.509701	0.247297	0.300345	0.315198	0.307772	0.690153	0.369334	0.0645675	0.576967	0.47315	0.2633	0.0584303	0.810522	0.47357	0.368435	0.329317	0.414184	0.417691	1.56096	0.415938	FALSE	FALSE	LOW_EXPR	LOW_EXPR	LOW_EXPR	LOW_EXPR	LOW_EXPR	LOW_EXPR	FALSE	FALSE	FALSE	FALSE	FALSE	FALSE	FALSE	FALSE	FALSE	FALSE	FALSE	FALSE	FALSE	FALSE	FALSE	FALSE	FALSE	FALSE	FALSE	FALSE
Trim28	139.605	167.532	142.132	169.469	154.832	179.583	142.918	153.798	180.716	166.691	179.686	138.006	168.375	167.155	167.765	168.817	151.145	195.925	181.64	175.229	TRUE	TRUE	1.06166	1.06147	0.468891	0.478708	0.384927	0.376204	FALSE	FALSE	FALSE	FALSE	FALSE	FALSE	FALSE	FALSE	FALSE	FALSE	FALSE	FALSE	FALSE	FALSE	FALSE	FALSE	FALSE	FALSE	FALSE	FALSE
Ube2m	218.289	245.86	221.936	313.451	233.898	302.819	212.506	342.455	333.305	318.062	285.282	194.371	198.793	278.421	238.607	226.253	209.466	325.046	285.507	255.88	TRUE	TRUE	1.19125	0.878624	0.242693	0.399373	0.646969	-0.452926	FALSE	FALSE	FALSE	FALSE	FALSE	FALSE	FALSE	FALSE	FALSE	FALSE	FALSE	FALSE	FALSE	FALSE	FALSE	FALSE	FALSE	FALSE	FALSE	FALSE
Adcy9	76.7769	70.8083	79.3615	47.0221	73.7926	71.3877	74.9296	50.9333	56.6388	64.0133	56.3911	75.5104	79.5043	53.5217	65.9507	83.6998	80.4519	74.5195	79.012	79.7319	TRUE	TRUE	0.92724	1.2493	0.610976	0.039081	-0.266775	1.30404	FALSE	TRUE	FALSE	FALSE	FALSE	FALSE	FALSE	FALSE	FALSE	FALSE	FALSE	FALSE	FALSE	FALSE	FALSE	FALSE	TRUE	FALSE	FALSE	FALSE
Mef2c	54.1661	36.5092	54.4645	20.9699	45.3377	52.1543	68.9988	31.6472	28.1185	41.9008	46.5591	69.1064	41.6429	37.4707	44.101	40.6514	60.1098	27.2769	23.8872	33.9642	TRUE	TRUE	1.08809	0.841496	0.776504	0.585551	0.14789	-0.286864	FALSE	FALSE	FALSE	FALSE	FALSE	FALSE	FALSE	FALSE	FALSE	FALSE	FALSE	FALSE	FALSE	FALSE	FALSE	FALSE	FALSE	FALSE	FALSE	FALSE
Ctr9	56.9741	42.1451	58.1562	31.7551	49.5596	35.349	54.9964	34.4292	34.1933	34.8891	39.2873	54.8512	49.4407	38.8201	44.364	49.928	53.4976	34.383	37.524	43.726	TRUE	TRUE	0.84263	1.10166	0.390225	0.574671	-0.460111	0.294496	FALSE	FALSE	FALSE	FALSE	FALSE	FALSE	FALSE	FALSE	FALSE	FALSE	FALSE	FALSE	FALSE	FALSE	FALSE	FALSE	FALSE	FALSE	FALSE	FALSE
Eif4g2	418.645	194.487	407.108	159.233	300.797	230.88	397.428	222.293	226.566	228.723	418.403	424.028	287.091	200.566	352.747	313.024	388.533	175.685	201.821	257.422	TRUE	TRUE	0.913409	1.00176	0.762285	0.994459	-0.158194	0.00361672	FALSE	FALSE	FALSE	FALSE	FALSE	FALSE	FALSE	FALSE	FALSE	FALSE	FALSE	FALSE	FALSE	FALSE	FALSE	FALSE	FALSE	FALSE	FALSE	FALSE
Mrvi1	1.72654	1.30832	1.59077	1.14219	1.44955	2.93108	2.34788	2.58438	2.90402	2.7442	3.759	1.9438	3.81481	2.68495	3.22198	2.85613	2.96312	3.13161	1.52657	2.90963	TRUE	TRUE	1.64362	0.977291	0.000628397	0.860104	2.58103	-0.0816222	TRUE	FALSE	FALSE	FALSE	FALSE	FALSE	FALSE	FALSE	TRUE	FALSE	FALSE	FALSE	FALSE	FALSE	FALSE	FALSE	FALSE	FALSE	FALSE	FALSE
Pcyt1a	25.612	25.2483	30.1677	15.7423	25.4302	20.7086	36.3982	17.9245	17.5801	19.3166	26.9875	31.1422	28.3357	21.1062	27.6616	30.1571	12.9966	18.204	21.8717	20.0379	TRUE	TRUE	0.957894	0.900836	0.853697	0.697274	-0.0953698	-0.202354	FALSE	FALSE	FALSE	FALSE	FALSE	FALSE	FALSE	FALSE	FALSE	FALSE	FALSE	FALSE	FALSE	FALSE	FALSE	FALSE	FALSE	FALSE	FALSE	FALSE
Zfp592	20.338	18.9356	21.7185	11.7119	19.6368	22.0383	24.0734	13.2478	18.5148	20.2766	17.2213	20.7178	22.9895	16.6915	18.9695	24.452	23.0662	20.7843	19.7212	21.9253	TRUE	TRUE	1.06921	1.12707	0.704878	0.367117	0.195655	0.478413	FALSE	FALSE	FALSE	FALSE	FALSE	FALSE	FALSE	FALSE	FALSE	FALSE	FALSE	FALSE	FALSE	FALSE	FALSE	FALSE	FALSE	FALSE	FALSE	FALSE
Psmd4	153.089	151.668	128.515	154.108	152.379	163.766	144.233	176.083	174.901	169.334	152.602	121.917	146.521	167.349	149.561	139.185	132.323	167.21	166.773	152.979	TRUE	TRUE	1.12149	0.919071	0.111306	0.29794	0.928126	-0.567325	TRUE	FALSE	FALSE	FALSE	FALSE	FALSE	TRUE	FALSE	FALSE	FALSE	FALSE	FALSE	FALSE	FALSE	FALSE	FALSE	FALSE	FALSE	FALSE	FALSE
Tmod4	0	0.127593	0.202844	0	0.0637964	0.928812	0.645686	0.40181	0.445573	0.545629	0.227579	0	0.320203	0.281048	0.254314	0.340129	0.442743	0.454551	0.336302	0.391436	TRUE	TRUE	1.89745	0.808191	0.00698527	0.138979	1.451	-0.608168	TRUE	FALSE	FALSE	FALSE	FALSE	FALSE	FALSE	FALSE	TRUE	FALSE	FALSE	FALSE	FALSE	FALSE	FALSE	FALSE	FALSE	FALSE	FALSE	FALSE
Insrr	0	0	0.0414535	0	0	0.0789773	0.0789291	0.0330767	0.214228	0.0789532	0.0786845	0	0.189367	0.109971	0.0943278	0	0.0365422	0.0970575	0	0.0182711	FALSE	FALSE	LOW_EXPR	LOW_EXPR	LOW_EXPR	LOW_EXPR	LOW_EXPR	LOW_EXPR	FALSE	FALSE	FALSE	FALSE	FALSE	FALSE	FALSE	FALSE	FALSE	FALSE	FALSE	FALSE	FALSE	FALSE	FALSE	FALSE	FALSE	FALSE	FALSE	FALSE
Cabp5	0	0	0	0	0	0	0	0	0	0	0	0	0	0	0	0	0	0	0	0	FALSE	FALSE	LOW_EXPR	LOW_EXPR	LOW_EXPR	LOW_EXPR	LOW_EXPR	LOW_EXPR	FALSE	FALSE	FALSE	FALSE	FALSE	FALSE	FALSE	FALSE	FALSE	FALSE	FALSE	FALSE	FALSE	FALSE	FALSE	FALSE	FALSE	FALSE	FALSE	FALSE
Snx6	63.7327	45.3051	63.234	48.9719	56.1029	39.7094	58.8079	44.5945	37.0841	42.1519	50.0446	61.3716	44.9876	50.4343	50.2395	49.7475	62.5991	38.1178	34.6024	43.9326	TRUE	TRUE	0.81613	1.02674	0.182202	0.883611	-0.748658	0.0758936	FALSE	FALSE	FALSE	FALSE	FALSE	FALSE	FALSE	FALSE	FALSE	FALSE	FALSE	FALSE	FALSE	FALSE	FALSE	FALSE	FALSE	FALSE	FALSE	FALSE
Mthfd2	13.6913	14.2075	14.2704	8.86283	13.9494	7.06431	11.3267	8.55736	9.67597	9.11667	25.6523	12.5976	14.2976	9.6093	13.4476	12.0914	13.2973	10.641	8.78748	11.3662	TRUE	TRUE	0.728323	1.21211	0.063453	0.172885	-1.10148	0.745237	TRUE	FALSE	FALSE	FALSE	FALSE	TRUE	FALSE	FALSE	FALSE	FALSE	FALSE	FALSE	FALSE	FALSE	FALSE	FALSE	FALSE	FALSE	FALSE	FALSE
Kit	118.764	91.7462	140.127	41.6858	105.255	55.188	77.2184	49.0404	50.7574	52.9727	53.8366	127.442	80.357	53.785	67.0968	123.107	117.78	67.642	56.3783	92.711	TRUE	TRUE	0.59394	1.56661	0.121733	0.119173	-0.898628	0.905843	TRUE	TRUE	FALSE	FALSE	TRUE	FALSE	FALSE	FALSE	FALSE	FALSE	FALSE	FALSE	FALSE	FALSE	FALSE	FALSE	FALSE	TRUE	FALSE	FALSE
Tomm40l	37.5703	44.2459	64.8921	82.1722	54.569	40.0815	54.2979	74.3176	78.1337	64.3077	70.0455	58.2935	67.376	79.8757	68.7107	64.0507	62.673	80.3057	66.3082	65.1794	TRUE	TRUE	1.07775	1.10653	0.750905	0.523548	0.165579	0.336852	FALSE	FALSE	FALSE	FALSE	FALSE	FALSE	FALSE	FALSE	FALSE	FALSE	FALSE	FALSE	FALSE	FALSE	FALSE	FALSE	FALSE	FALSE	FALSE	FALSE
Nr1i3	0.362053	0.352599	0.339589	0.474062	0.357326	0.845047	0.347189	0.42478	0.513263	0.469022	0.165388	0.237809	0.136077	0.246453	0.201599	0.451464	0.195141	0.585205	0.259057	0.35526	FALSE	FALSE	LOW_EXPR	LOW_EXPR	LOW_EXPR	LOW_EXPR	LOW_EXPR	LOW_EXPR	FALSE	FALSE	FALSE	FALSE	FALSE	FALSE	FALSE	FALSE	FALSE	FALSE	FALSE	FALSE	FALSE	FALSE	FALSE	FALSE	FALSE	FALSE	FALSE	FALSE
Apoa2	2.28685	3.22967	2.24407	3.57518	2.75826	2.63933	3.88401	4.556	3.46943	3.67672	2.78624	2.4569	1.57061	3.52061	2.62157	1.61682	1.88957	1.76885	2.27214	1.82921	TRUE	TRUE	1.24093	0.576924	0.175478	0.00620567	0.700922	-1.84369	FALSE	TRUE	FALSE	FALSE	FALSE	FALSE	FALSE	FALSE	FALSE	FALSE	FALSE	FALSE	FALSE	TRUE	FALSE	FALSE	FALSE	FALSE	FALSE	FALSE
Pan2	13.2033	11.2149	17.2933	4.01027	12.2091	10.3863	15.2264	4.44986	6.12174	8.254	7.51964	14.4842	12.9595	6.68994	10.2396	14.3696	14.5261	8.76329	9.75305	12.0613	TRUE	TRUE	0.800143	1.29404	0.540754	0.361876	-0.319833	0.484847	FALSE	FALSE	FALSE	FALSE	FALSE	FALSE	FALSE	FALSE	FALSE	FALSE	FALSE	FALSE	FALSE	FALSE	FALSE	FALSE	FALSE	FALSE	FALSE	FALSE
Cs	308.651	335.679	308.555	279.819	308.603	321.12	304.561	282.093	302.952	303.757	285.705	279.745	341.349	300.292	292.999	325.239	313.196	336.305	323.127	324.183	TRUE	TRUE	0.9822	1.07185	0.706895	0.057572	-0.196514	1.16545	FALSE	TRUE	FALSE	FALSE	FALSE	FALSE	FALSE	FALSE	FALSE	FALSE	FALSE	FALSE	FALSE	FALSE	FALSE	TRUE	FALSE	FALSE	FALSE	FALSE
Ampd3	22.1447	21.7114	23.4589	21.6229	21.928	18.7241	23.7946	15.3731	17.4145	18.0693	18.433	21.0891	23.8322	21.4405	21.2648	25.8679	27.0608	19.6312	20.3383	23.1031	TRUE	TRUE	0.850102	1.22756	0.113959	0.142581	-0.900049	0.827612	TRUE	TRUE	FALSE	FALSE	FALSE	FALSE	TRUE	FALSE	FALSE	FALSE	FALSE	FALSE	FALSE	FALSE	FALSE	FALSE	TRUE	FALSE	FALSE	FALSE
Bcas2	47.6716	35.791	41.5977	31.0042	38.6943	35.2714	43.9446	32.474	36.7544	36.0129	35.1781	49.4969	41.2775	34.1399	38.2278	40.2503	48.7339	27.6372	32.6686	36.4594	TRUE	TRUE	0.951792	1.00562	0.677303	0.968968	-0.216092	0.0200836	FALSE	FALSE	FALSE	FALSE	FALSE	FALSE	FALSE	FALSE	FALSE	FALSE	FALSE	FALSE	FALSE	FALSE	FALSE	FALSE	FALSE	FALSE	FALSE	FALSE
Sh2d1a	0.0429167	0	0.0577658	0.0796914	0.0503413	0.0209622	0.1097	0	0.0361846	0.0285734	0.0835396	0.222464	0	0.197172	0.140356	0.161257	0.067894	0.0721316	0.0357179	0.0700128	FALSE	FALSE	LOW_EXPR	LOW_EXPR	LOW_EXPR	LOW_EXPR	LOW_EXPR	LOW_EXPR	FALSE	FALSE	FALSE	FALSE	FALSE	FALSE	FALSE	FALSE	FALSE	FALSE	FALSE	FALSE	FALSE	FALSE	FALSE	FALSE	FALSE	FALSE	FALSE	FALSE
Ctcf	62.3985	43.1412	63.0395	24.1508	52.7698	39.2581	61.8941	25.947	32.6942	35.9762	41.5474	69.1103	50.4233	40.6756	45.9854	57.9041	65.0743	30.7147	35.6453	46.7747	TRUE	TRUE	0.830861	1.18261	0.521518	0.542336	-0.338891	0.321468	FALSE	FALSE	FALSE	FALSE	FALSE	FALSE	FALSE	FALSE	FALSE	FALSE	FALSE	FALSE	FALSE	FALSE	FALSE	FALSE	FALSE	FALSE	FALSE	FALSE
Pard6a	27.6948	26.2351	24.4184	36.8655	26.965	41.5109	25.7303	56.9776	32.4846	36.9977	29.5466	22.6793	40.027	30.7727	30.1597	19.3763	32.9855	30.1732	26.9578	28.5655	TRUE	TRUE	1.35396	0.702523	0.205323	0.16028	0.705342	-0.79559	FALSE	TRUE	FALSE	FALSE	FALSE	FALSE	FALSE	FALSE	FALSE	FALSE	FALSE	FALSE	FALSE	FALSE	TRUE	FALSE	FALSE	FALSE	FALSE	FALSE
Agrp	0	0	0.224067	0.0857013	0.0428506	0	0.185171	0.0197978	1.73084	0.102484	1.41505	0.251533	0.43289	0.158169	0.342211	0.311301	0.446491	0.194362	0.0670318	0.252831	FALSE	FALSE	LOW_EXPR	LOW_EXPR	LOW_EXPR	LOW_EXPR	LOW_EXPR	LOW_EXPR	FALSE	FALSE	FALSE	FALSE	FALSE	FALSE	FALSE	FALSE	FALSE	FALSE	FALSE	FALSE	FALSE	FALSE	FALSE	FALSE	FALSE	FALSE	FALSE	FALSE
Pvalb	87.4578	103.392	74.1612	126.905	95.4249	97.8852	73.7547	169.176	117.041	107.463	93.502	78.5723	93.5155	113.18	93.5087	76.0098	90.2001	88.4507	85.8066	87.1287	TRUE	TRUE	1.1674	0.744725	0.504562	0.202594	0.354054	-0.713381	FALSE	FALSE	FALSE	FALSE	FALSE	FALSE	FALSE	FALSE	FALSE	FALSE	FALSE	FALSE	FALSE	FALSE	FALSE	FALSE	FALSE	FALSE	FALSE	FALSE
Tfap4	4.82373	6.06671	5.13906	6.27935	5.60289	5.39437	7.03512	4.44804	4.39385	4.92121	8.70607	5.27753	5.34738	4.18517	5.31245	5.95337	6.56857	7.08878	5.26552	6.26097	TRUE	TRUE	0.957321	1.15491	0.727593	0.264117	-0.170527	0.576488	FALSE	FALSE	FALSE	FALSE	FALSE	FALSE	FALSE	FALSE	FALSE	FALSE	FALSE	FALSE	FALSE	FALSE	FALSE	FALSE	FALSE	FALSE	FALSE	FALSE
Ranbp1	96.2599	79.3834	86.4379	116.672	91.3489	83.1162	92.3841	93.3744	93.3547	92.8694	105.915	112.912	101.799	79.7333	103.857	82.8036	103.837	88.6271	93.7721	91.1996	TRUE	TRUE	0.956602	1.0187	0.643366	0.750357	-0.2422	0.16496	FALSE	FALSE	FALSE	FALSE	FALSE	FALSE	FALSE	FALSE	FALSE	FALSE	FALSE	FALSE	FALSE	FALSE	FALSE	FALSE	FALSE	FALSE	FALSE	FALSE
Cd247	0	0.310637	0	0	0	0	0.216801	0	0	0	0	0	0	0.350131	0	0.0717898	0	0.0606846	0	0.0303423	FALSE	FALSE	LOW_EXPR	LOW_EXPR	LOW_EXPR	LOW_EXPR	LOW_EXPR	LOW_EXPR	FALSE	FALSE	FALSE	FALSE	FALSE	FALSE	FALSE	FALSE	FALSE	FALSE	FALSE	FALSE	FALSE	FALSE	FALSE	FALSE	FALSE	FALSE	FALSE	FALSE
Rfx5	19.3214	14.6161	19.4932	11.4722	16.9688	12.4665	19.453	11.9922	11.7789	12.2294	13.2113	17.0195	19.1789	11.0935	15.1154	20.3212	15.6455	11.9403	12.0491	13.8473	TRUE	TRUE	0.862305	1.07394	0.423868	0.707088	-0.421124	0.193506	FALSE	FALSE	FALSE	FALSE	FALSE	FALSE	FALSE	FALSE	FALSE	FALSE	FALSE	FALSE	FALSE	FALSE	FALSE	FALSE	FALSE	FALSE	FALSE	FALSE
Psmb4	298.224	349.866	263.624	520.574	324.045	360.758	295.257	432.377	392.02	376.389	381.106	254.181	307.447	384.476	344.276	302.931	285.87	373.488	370.986	336.959	TRUE	TRUE	1.03355	0.900745	0.856903	0.356164	0.0940403	-0.499046	FALSE	FALSE	FALSE	FALSE	FALSE	FALSE	FALSE	FALSE	FALSE	FALSE	FALSE	FALSE	FALSE	FALSE	FALSE	FALSE	FALSE	FALSE	FALSE	FALSE
Mmp8	0	0	0	0.0452988	0	0	0	0.0463951	0	0	0	0	0	0	0	0	0	0	0	0	FALSE	FALSE	LOW_EXPR	LOW_EXPR	LOW_EXPR	LOW_EXPR	LOW_EXPR	LOW_EXPR	FALSE	FALSE	FALSE	FALSE	FALSE	FALSE	FALSE	FALSE	FALSE	FALSE	FALSE	FALSE	FALSE	FALSE	FALSE	FALSE	FALSE	FALSE	FALSE	FALSE
Slc30a4	28.2494	19.8496	30.9186	20.1358	24.1926	21.5409	28.0071	23.8697	21.5959	22.7328	23.4063	33.4999	18.8468	26.0826	24.7445	21.8084	27.9597	15.4664	17.0159	19.4121	TRUE	TRUE	0.959073	0.868439	0.7577	0.356472	-0.158988	-0.491685	FALSE	FALSE	FALSE	FALSE	FALSE	FALSE	FALSE	FALSE	FALSE	FALSE	FALSE	FALSE	FALSE	FALSE	FALSE	FALSE	FALSE	FALSE	FALSE	FALSE
Sqor	10.8367	11.1277	8.75469	12.1942	10.9822	10.797	11.3353	16.537	10.1997	11.0661	15.947	8.11075	12.4458	14.1364	13.2911	8.77701	9.18305	10.9676	11.0684	10.0753	TRUE	TRUE	1.1326	0.825573	0.395242	0.208654	0.444088	-0.682548	FALSE	FALSE	FALSE	FALSE	FALSE	FALSE	FALSE	FALSE	FALSE	FALSE	FALSE	FALSE	FALSE	FALSE	FALSE	FALSE	FALSE	FALSE	FALSE	FALSE
Bloc1s6	32.7595	24.925	30.9336	24.6596	27.9293	11.1044	32.5137	10.5799	21.055	16.0797	22.0166	14.7753	29.493	24.4095	23.213	12.8605	12.6219	21.33	22.6843	17.0952	TRUE	TRUE	0.670148	0.925486	0.138363	0.813006	-0.846751	-0.12254	TRUE	FALSE	FALSE	FALSE	FALSE	TRUE	FALSE	FALSE	FALSE	FALSE	FALSE	FALSE	FALSE	FALSE	FALSE	FALSE	FALSE	FALSE	FALSE	FALSE
Metap1	48.2595	35.9656	48.1869	27.1369	42.0763	34.7622	42.2459	28.2759	28.4603	31.6112	34.123	50.8765	43.3407	30.7614	38.7318	45.6483	48.765	30.4507	31.9178	38.783	TRUE	TRUE	0.840268	1.16971	0.331543	0.353303	-0.523805	0.498584	FALSE	FALSE	FALSE	FALSE	FALSE	FALSE	FALSE	FALSE	FALSE	FALSE	FALSE	FALSE	FALSE	FALSE	FALSE	FALSE	FALSE	FALSE	FALSE	FALSE
Gpr108	29.1714	35.9846	29.4838	32.8244	31.1541	37.9833	34.1627	44.0548	43.6296	40.8064	40.0895	30.6659	38.8213	40.9919	39.4554	32.5982	32.8549	40.8727	40.9245	36.8638	TRUE	TRUE	1.25	0.922264	0.0302229	0.383896	1.38744	-0.462676	TRUE	FALSE	FALSE	FALSE	FALSE	FALSE	FALSE	TRUE	FALSE	FALSE	FALSE	FALSE	FALSE	FALSE	FALSE	FALSE	FALSE	FALSE	FALSE	FALSE
Tnfsf14	0	0	0	0	0	0	0	0	0	0	0	0	0	0	0	0	0	0	0	0	FALSE	FALSE	LOW_EXPR	LOW_EXPR	LOW_EXPR	LOW_EXPR	LOW_EXPR	LOW_EXPR	FALSE	FALSE	FALSE	FALSE	FALSE	FALSE	FALSE	FALSE	FALSE	FALSE	FALSE	FALSE	FALSE	FALSE	FALSE	FALSE	FALSE	FALSE	FALSE	FALSE
Gata6	0.167586	0.0317438	0	0.103174	0.0674589	0.180221	0.409758	0.422143	0.0622174	0.294989	2.11546	0.0637527	0.287121	0.127756	0.207438	0	0.204526	0.185801	0.0921227	0.138962	FALSE	FALSE	LOW_EXPR	LOW_EXPR	LOW_EXPR	LOW_EXPR	LOW_EXPR	LOW_EXPR	FALSE	FALSE	FALSE	FALSE	FALSE	FALSE	FALSE	FALSE	FALSE	FALSE	FALSE	FALSE	FALSE	FALSE	FALSE	FALSE	FALSE	FALSE	FALSE	FALSE
Rsl1d1	75.1817	57.2907	71.526	53.9775	64.4084	54.1217	63.834	54.6336	56.4135	55.5235	54.0687	81.0373	61.5915	55.943	58.7673	57.8165	67.9482	42.7414	43.6112	50.7139	TRUE	TRUE	0.888554	0.926904	0.24921	0.537658	-0.632301	-0.32424	FALSE	FALSE	FALSE	FALSE	FALSE	FALSE	FALSE	FALSE	FALSE	FALSE	FALSE	FALSE	FALSE	FALSE	FALSE	FALSE	FALSE	FALSE	FALSE	FALSE
Cnga2	0.0635265	0	0.172568	0	0.0317633	0	0.131429	0	0	0	0.0374341	0.0996864	0.066512	0	0.0519731	0.103925	0.378054	0	0.0960324	0.0999786	FALSE	FALSE	LOW_EXPR	LOW_EXPR	LOW_EXPR	LOW_EXPR	LOW_EXPR	LOW_EXPR	FALSE	FALSE	FALSE	FALSE	FALSE	FALSE	FALSE	FALSE	FALSE	FALSE	FALSE	FALSE	FALSE	FALSE	FALSE	FALSE	FALSE	FALSE	FALSE	FALSE
Apc	86.9205	45.996	111.173	20.0626	66.4583	56.6599	77.3053	24.9859	45.4843	51.0721	54.1092	126.007	51.4953	54.1696	54.1394	57.9585	83.5452	28.0353	29.5967	43.7776	TRUE	TRUE	0.775629	0.974329	0.542511	0.940841	-0.322032	-0.0385748	FALSE	FALSE	FALSE	FALSE	FALSE	FALSE	FALSE	FALSE	FALSE	FALSE	FALSE	FALSE	FALSE	FALSE	FALSE	FALSE	FALSE	FALSE	FALSE	FALSE
Reep5	454.109	368.374	426.78	252.637	397.577	312.112	409.05	286.619	317.384	314.748	323.009	433.772	418.503	340.112	379.308	415.591	414.517	307.362	340.052	377.284	TRUE	TRUE	0.882482	1.1148	0.428835	0.35685	-0.423718	0.498304	FALSE	FALSE	FALSE	FALSE	FALSE	FALSE	FALSE	FALSE	FALSE	FALSE	FALSE	FALSE	FALSE	FALSE	FALSE	FALSE	FALSE	FALSE	FALSE	FALSE
Ergic3	230.153	270.257	215.934	267.674	248.914	279.013	244.68	339.003	300.574	289.793	303.706	211.655	248.542	309.175	276.124	233.104	228.088	288.235	300.765	260.67	TRUE	TRUE	1.18179	0.90296	0.110822	0.338259	0.932589	-0.519235	TRUE	FALSE	FALSE	FALSE	FALSE	FALSE	TRUE	FALSE	FALSE	FALSE	FALSE	FALSE	FALSE	FALSE	FALSE	FALSE	FALSE	FALSE	FALSE	FALSE
Uqcc1	60.2501	57.8434	62.2722	45.3181	59.0468	41.7907	58.702	47.2339	32.5122	44.5123	49.9574	56.0574	43.2679	52.5547	51.2561	63.2442	58.6868	53.1198	56.7487	57.7177	TRUE	TRUE	0.800403	1.28293	0.13918	0.070193	-0.845885	1.09023	TRUE	TRUE	FALSE	FALSE	FALSE	TRUE	FALSE	FALSE	FALSE	FALSE	FALSE	FALSE	FALSE	FALSE	FALSE	FALSE	TRUE	FALSE	FALSE	FALSE
Spo11	0	0.0280167	0	0	0	0.0631422	0	0.0827674	0	0.0315711	0	0	0.295637	0.0281882	0.0140941	0	0.077274	0	0	0	FALSE	FALSE	LOW_EXPR	LOW_EXPR	LOW_EXPR	LOW_EXPR	LOW_EXPR	LOW_EXPR	FALSE	FALSE	FALSE	FALSE	FALSE	FALSE	FALSE	FALSE	FALSE	FALSE	FALSE	FALSE	FALSE	FALSE	FALSE	FALSE	FALSE	FALSE	FALSE	FALSE
Ncoa2	49.0379	32.9446	63.5796	19.6261	40.9912	26.3683	49.6096	23.3546	21.5637	24.8614	35.6062	67.9621	34.466	30.926	35.0361	44.6738	46.8659	19.2006	22.5433	33.6085	TRUE	TRUE	0.735076	1.1008	0.375819	0.761531	-0.476125	0.158003	FALSE	FALSE	FALSE	FALSE	FALSE	FALSE	FALSE	FALSE	FALSE	FALSE	FALSE	FALSE	FALSE	FALSE	FALSE	FALSE	FALSE	FALSE	FALSE	FALSE
Prl4a1	0	0	0	0	0	0	0	0	0	0	0	0	0	0	0	0	0	0	0	0	FALSE	FALSE	LOW_EXPR	LOW_EXPR	LOW_EXPR	LOW_EXPR	LOW_EXPR	LOW_EXPR	FALSE	FALSE	FALSE	FALSE	FALSE	FALSE	FALSE	FALSE	FALSE	FALSE	FALSE	FALSE	FALSE	FALSE	FALSE	FALSE	FALSE	FALSE	FALSE	FALSE
Trh	0.351596	0.402931	0.534864	0.317476	0.377264	0.861074	0.400079	6.04666	2.15382	1.50745	0.704444	0.14713	1.72903	1.03193	0.868184	0.651883	1.51548	0.607469	1.59452	1.08368	TRUE	TRUE	3.17772	0.555711	0.176722	0.368558	0.736636	-0.46816	FALSE	FALSE	FALSE	FALSE	FALSE	FALSE	FALSE	FALSE	FALSE	FALSE	FALSE	FALSE	FALSE	FALSE	FALSE	FALSE	FALSE	FALSE	FALSE	FALSE
Nr2c2	60.3424	32.1968	63.2568	23.3435	46.2696	39.2356	61.6542	28.5636	29.0297	34.1327	36.2181	64.0185	39.4818	33.7631	37.8499	60.3293	61.8893	29.2658	35.3606	47.8449	TRUE	TRUE	0.885964	1.17673	0.697365	0.558008	-0.203246	0.308688	FALSE	FALSE	FALSE	FALSE	FALSE	FALSE	FALSE	FALSE	FALSE	FALSE	FALSE	FALSE	FALSE	FALSE	FALSE	FALSE	FALSE	FALSE	FALSE	FALSE
Nr2c1	7.84531	6.14447	9.20178	3.8306	6.99489	5.47779	7.18684	4.3974	4.33471	4.93759	5.55769	9.46965	6.34674	4.83532	5.95222	6.93366	8.60262	5.21761	4.90623	6.07564	TRUE	TRUE	0.806168	1.18222	0.333137	0.36334	-0.507227	0.470065	FALSE	FALSE	FALSE	FALSE	FALSE	FALSE	FALSE	FALSE	FALSE	FALSE	FALSE	FALSE	FALSE	FALSE	FALSE	FALSE	FALSE	FALSE	FALSE	FALSE
Smpd4	39.7551	37.1678	50.1804	11.6336	38.4614	27.277	43.7822	15.0907	19.4969	23.387	19.8816	55.2545	47.0749	18.8229	33.4782	41.8144	48.5125	31.5717	28.9819	36.693	TRUE	TRUE	0.764881	1.4202	0.453988	0.196175	-0.39828	0.722356	FALSE	FALSE	FALSE	FALSE	FALSE	FALSE	FALSE	FALSE	FALSE	FALSE	FALSE	FALSE	FALSE	FALSE	FALSE	FALSE	FALSE	FALSE	FALSE	FALSE
Pex1	25.2402	14.6371	28.3841	7.59541	19.9386	12.4398	22.0267	7.95524	10.0117	11.2258	10.8782	28.9865	17.1444	11.6003	14.3723	24.8299	21.362	9.88036	11.0374	16.1997	TRUE	TRUE	0.699148	1.26962	0.345218	0.47816	-0.507694	0.374242	FALSE	FALSE	FALSE	FALSE	FALSE	FALSE	FALSE	FALSE	FALSE	FALSE	FALSE	FALSE	FALSE	FALSE	FALSE	FALSE	FALSE	FALSE	FALSE	FALSE
Otx1	3.50727	4.64403	4.91765	5.12192	4.78084	5.31188	6.1155	6.62311	6.83095	6.3693	5.62302	4.67003	6.99231	5.6653	5.64416	4.0879	5.97738	4.70041	6.20303	5.3389	TRUE	TRUE	1.33137	0.854446	0.0147636	0.159765	1.53704	-0.741364	TRUE	FALSE	FALSE	FALSE	FALSE	FALSE	FALSE	TRUE	FALSE	FALSE	FALSE	FALSE	FALSE	FALSE	FALSE	FALSE	FALSE	FALSE	FALSE	FALSE
Kctd20	60.4588	77.1891	59.3454	34.1954	59.9021	58.1614	58.7952	46.5711	63.5103	58.4783	46.7971	52.6845	67.5968	41.0582	49.7408	63.9136	58.8071	73.8899	56.2135	61.3604	TRUE	TRUE	0.982201	1.11258	0.917157	0.270362	-0.0539546	0.601334	FALSE	FALSE	FALSE	FALSE	FALSE	FALSE	FALSE	FALSE	FALSE	FALSE	FALSE	FALSE	FALSE	FALSE	FALSE	FALSE	FALSE	FALSE	FALSE	FALSE
Itgae	0.0632786	0.0791091	0.116889	0.0999911	0.0895501	0.104796	0.0523671	0.0877813	0	0.0700742	0.164071	0.0663378	0.159006	0.0663283	0.112672	0.0414074	0.120961	0.0515151	0.0540733	0.0527942	FALSE	FALSE	LOW_EXPR	LOW_EXPR	LOW_EXPR	LOW_EXPR	LOW_EXPR	LOW_EXPR	FALSE	FALSE	FALSE	FALSE	FALSE	FALSE	FALSE	FALSE	FALSE	FALSE	FALSE	FALSE	FALSE	FALSE	FALSE	FALSE	FALSE	FALSE	FALSE	FALSE
Ctns	23.5775	24.6952	30.1303	16.9657	24.1364	23.5581	25.6791	15.3868	17.9961	20.7771	15.0113	26.0102	25.5344	19.9182	22.7263	29.39	28.0244	21.3909	27.3858	27.7051	TRUE	TRUE	0.869068	1.27855	0.410898	0.0947287	-0.435776	0.974728	FALSE	TRUE	FALSE	FALSE	FALSE	FALSE	FALSE	FALSE	FALSE	FALSE	FALSE	FALSE	FALSE	FALSE	FALSE	FALSE	TRUE	FALSE	FALSE	FALSE
P2rx5	2.45464	2.95517	3.93425	2.34591	2.70491	3.30309	2.65709	2.184	2.84797	2.75253	2.93747	2.34722	3.87928	2.54134	2.73941	2.92247	2.74493	2.44973	2.51183	2.62838	TRUE	TRUE	0.949027	0.972046	0.699136	0.735011	-0.181661	-0.148339	FALSE	FALSE	FALSE	FALSE	FALSE	FALSE	FALSE	FALSE	FALSE	FALSE	FALSE	FALSE	FALSE	FALSE	FALSE	FALSE	FALSE	FALSE	FALSE	FALSE
Shpk	3.47646	5.17845	4.37227	4.433	4.40263	4.55233	5.43928	5.62653	4.78024	5.10976	4.34517	5.0258	4.77795	4.47988	4.62891	3.92688	4.48582	4.76209	5.31536	4.62395	TRUE	TRUE	1.15099	0.914805	0.140775	0.263722	0.760318	-0.54591	TRUE	FALSE	FALSE	FALSE	FALSE	FALSE	TRUE	FALSE	FALSE	FALSE	FALSE	FALSE	FALSE	FALSE	FALSE	FALSE	FALSE	FALSE	FALSE	FALSE
Trpv1	0	0.074252	0	0	0	0	0.0449308	0	0	0	0.0291768	0	0.0725041	0	0.0145884	0	0	0	0	0	FALSE	FALSE	LOW_EXPR	LOW_EXPR	LOW_EXPR	LOW_EXPR	LOW_EXPR	LOW_EXPR	FALSE	FALSE	FALSE	FALSE	FALSE	FALSE	FALSE	FALSE	FALSE	FALSE	FALSE	FALSE	FALSE	FALSE	FALSE	FALSE	FALSE	FALSE	FALSE	FALSE
Ephb3	15.6749	17.1319	15.2555	15.8642	15.7695	15.7488	16.7031	17.1429	18.0525	16.923	15.6433	17.118	15.9007	15.2673	15.772	15.2107	12.7007	17.7613	17.0167	16.1137	TRUE	TRUE	1.05644	0.928813	0.188107	0.350143	0.687573	-0.486627	FALSE	FALSE	FALSE	FALSE	FALSE	FALSE	FALSE	FALSE	FALSE	FALSE	FALSE	FALSE	FALSE	FALSE	FALSE	FALSE	FALSE	FALSE	FALSE	FALSE
Tuft1	5.40633	4.65141	4.98366	5.20235	5.09301	4.41824	7.5884	7.4836	5.67646	6.58003	8.36374	4.53702	6.04274	6.36919	6.20597	4.61667	5.04377	5.16139	6.69231	5.10258	TRUE	TRUE	1.22132	0.86555	0.165736	0.343308	0.741284	-0.486907	FALSE	FALSE	FALSE	FALSE	FALSE	FALSE	FALSE	FALSE	FALSE	FALSE	FALSE	FALSE	FALSE	FALSE	FALSE	FALSE	FALSE	FALSE	FALSE	FALSE
Rcn1	19.4731	16.2884	20.3414	17.4643	18.4687	17.8923	25.4537	18.8395	18.0692	18.4543	26.872	17.073	23.3283	17.9892	20.6587	20.592	20.5233	16.1986	17.1211	18.8222	TRUE	TRUE	1.0885	0.929247	0.44189	0.521604	0.401698	-0.332445	FALSE	FALSE	FALSE	FALSE	FALSE	FALSE	FALSE	FALSE	FALSE	FALSE	FALSE	FALSE	FALSE	FALSE	FALSE	FALSE	FALSE	FALSE	FALSE	FALSE
Dnase1	0.215882	0	0.324436	0.138197	0.177039	0.221645	0.163975	0.0821464	0	0.123061	0	0.112079	0.128194	0.123293	0.117686	0.0592722	0	0.12571	0.0705116	0.0648919	FALSE	FALSE	LOW_EXPR	LOW_EXPR	LOW_EXPR	LOW_EXPR	LOW_EXPR	LOW_EXPR	FALSE	FALSE	FALSE	FALSE	FALSE	FALSE	FALSE	FALSE	FALSE	FALSE	FALSE	FALSE	FALSE	FALSE	FALSE	FALSE	FALSE	FALSE	FALSE	FALSE
Trap1	94.9663	96.9078	91.556	71.068	93.2612	89.1298	86.3597	75.6821	88.017	87.1883	94.6477	82.1809	98.4054	84.2668	89.4572	89.4258	87.5597	93.9621	88.9385	89.1822	TRUE	TRUE	0.957056	1.06066	0.589123	0.177589	-0.283082	0.752453	FALSE	TRUE	FALSE	FALSE	FALSE	FALSE	FALSE	FALSE	FALSE	FALSE	FALSE	FALSE	FALSE	FALSE	FALSE	TRUE	FALSE	FALSE	FALSE	FALSE
Naa60	60.8694	81.2477	78.8476	60.049	69.8585	76.8435	113.325	48.2812	75.4945	76.169	61.9602	68.8804	76.6144	62.3258	65.6031	72.411	72.6221	71.7312	63.1648	72.0711	TRUE	TRUE	1.11636	0.892337	0.590905	0.553122	0.282818	-0.31286	FALSE	FALSE	FALSE	FALSE	FALSE	FALSE	FALSE	FALSE	FALSE	FALSE	FALSE	FALSE	FALSE	FALSE	FALSE	FALSE	FALSE	FALSE	FALSE	FALSE
1700037C18Rik	3.67643	6.6991	5.1481	6.87562	5.9236	6.1821	3.56348	6.71637	5.36294	5.77252	4.56134	4.0349	5.02619	5.25194	4.79377	4.88472	3.87286	5.25636	6.71829	5.07054	TRUE	TRUE	0.97646	0.954138	0.892488	0.77347	-0.0671987	-0.142705	FALSE	FALSE	FALSE	FALSE	FALSE	FALSE	FALSE	FALSE	FALSE	FALSE	FALSE	FALSE	FALSE	FALSE	FALSE	FALSE	FALSE	FALSE	FALSE	FALSE
Ankrd13d	57.1785	72.2429	71.7548	67.5699	69.6623	70.5741	72.8435	69.6745	73.059	71.7088	69.1475	74.0838	79.3586	74.1499	74.1168	76.6324	60.5889	68.175	71.8676	70.0213	TRUE	TRUE	1.06429	0.969158	0.271758	0.547564	0.596736	-0.314063	FALSE	FALSE	FALSE	FALSE	FALSE	FALSE	FALSE	FALSE	FALSE	FALSE	FALSE	FALSE	FALSE	FALSE	FALSE	FALSE	FALSE	FALSE	FALSE	FALSE
Tyrp1	0.0894501	0.0931907	0.233273	0	0.0913204	0	0.111037	0.0827261	0	0.041363	0.253015	0.140369	0.112386	0.0750095	0.126377	0.117068	0.264974	0.182054	0.144237	0.163145	FALSE	FALSE	LOW_EXPR	LOW_EXPR	LOW_EXPR	LOW_EXPR	LOW_EXPR	LOW_EXPR	FALSE	FALSE	FALSE	FALSE	FALSE	FALSE	FALSE	FALSE	FALSE	FALSE	FALSE	FALSE	FALSE	FALSE	FALSE	FALSE	FALSE	FALSE	FALSE	FALSE
Tpr	69.4722	45.0846	69.581	16.798	57.2784	54.4569	58.3672	29.8509	35.051	44.754	49.2741	83.0186	41.4374	45.4109	47.3425	56.0945	56.417	32.5316	31.563	44.3131	TRUE	TRUE	0.88563	0.993769	0.70072	0.978407	-0.200942	-0.0140357	FALSE	FALSE	FALSE	FALSE	FALSE	FALSE	FALSE	FALSE	FALSE	FALSE	FALSE	FALSE	FALSE	FALSE	FALSE	FALSE	FALSE	FALSE	FALSE	FALSE
Pdc	0.0291826	0	0	0	0	0	0.0905613	0	0.014896	0.007448	0.184109	0	0	0	0	0	0	0	0	0	FALSE	FALSE	LOW_EXPR	LOW_EXPR	LOW_EXPR	LOW_EXPR	LOW_EXPR	LOW_EXPR	FALSE	FALSE	FALSE	FALSE	FALSE	FALSE	FALSE	FALSE	FALSE	FALSE	FALSE	FALSE	FALSE	FALSE	FALSE	FALSE	FALSE	FALSE	FALSE	FALSE
BC003331	48.8792	30.7696	67.2464	22.1372	39.8244	21.7953	28.3419	25.9492	27.9072	26.9282	29.2231	56.7716	32.1882	29.5826	30.8854	22.316	50.5413	22.7907	24.747	23.7689	TRUE	TRUE	0.619728	1.15474	0.159663	0.579171	-0.798452	0.290972	TRUE	FALSE	FALSE	FALSE	TRUE	FALSE	FALSE	FALSE	FALSE	FALSE	FALSE	FALSE	FALSE	FALSE	FALSE	FALSE	FALSE	FALSE	FALSE	FALSE
Prg4	0.353708	0.67785	1.02605	1.83148	0.851948	4.20462	1.87091	1.03587	0.971479	1.45339	2.16184	0.238832	4.05721	2.10822	2.13503	1.09891	1.71422	1.95399	0.279565	1.40656	TRUE	TRUE	1.71213	0.698877	0.248381	0.402853	0.602403	-0.424762	FALSE	FALSE	FALSE	FALSE	FALSE	FALSE	FALSE	FALSE	FALSE	FALSE	FALSE	FALSE	FALSE	FALSE	FALSE	FALSE	FALSE	FALSE	FALSE	FALSE
Dhx34	10.0894	11.7251	10.2266	12.5148	10.9758	13.5874	11.7698	13.6312	14.4976	13.6093	13.1768	10.7302	12.8579	12.7952	12.8265	11.0663	10.8853	14.6251	11.7343	11.4003	TRUE	TRUE	1.19182	0.906733	0.0349083	0.260231	1.27936	-0.59302	TRUE	FALSE	FALSE	FALSE	FALSE	FALSE	TRUE	FALSE	FALSE	FALSE	FALSE	FALSE	FALSE	FALSE	FALSE	FALSE	FALSE	FALSE	FALSE	FALSE
Kptn	32.1219	34.5662	36.1044	31.5595	33.344	32.683	35.5331	33.1741	38.5676	34.3536	31.9299	39.2497	37.0685	34.5535	35.811	40.708	34.4111	37.4129	34.6778	36.0454	TRUE	TRUE	1.04111	1.05109	0.444881	0.397624	0.397169	0.444135	FALSE	FALSE	FALSE	FALSE	FALSE	FALSE	FALSE	FALSE	FALSE	FALSE	FALSE	FALSE	FALSE	FALSE	FALSE	FALSE	FALSE	FALSE	FALSE	FALSE
Napa	260.353	297.239	269.779	231.843	265.066	297.84	270.34	273.773	309.139	285.807	270.278	262.571	310.425	265.541	267.909	279.78	281.737	303.021	299.508	290.622	TRUE	TRUE	1.08658	1.01123	0.211687	0.780864	0.696747	0.144839	FALSE	FALSE	FALSE	FALSE	FALSE	FALSE	FALSE	FALSE	FALSE	FALSE	FALSE	FALSE	FALSE	FALSE	FALSE	FALSE	FALSE	FALSE	FALSE	FALSE
Sra1	84.7646	96.2935	95.6899	111.543	95.9917	92.7424	99.5456	98.2922	91.8796	95.5173	92.816	96.0262	98.2721	93.8172	94.9217	91.0573	98.211	102.485	91.9195	95.0653	TRUE	TRUE	0.985059	1.00316	0.810968	0.930324	-0.12391	0.0449109	FALSE	FALSE	FALSE	FALSE	FALSE	FALSE	FALSE	FALSE	FALSE	FALSE	FALSE	FALSE	FALSE	FALSE	FALSE	FALSE	FALSE	FALSE	FALSE	FALSE
Calcoco2	0.279605	0	0	0	0	0	0.124212	0.277622	0	0.062106	0.353795	0	0.146673	0	0.0733366	0	0	0	0.181519	0	FALSE	FALSE	LOW_EXPR	LOW_EXPR	LOW_EXPR	LOW_EXPR	LOW_EXPR	LOW_EXPR	FALSE	FALSE	FALSE	FALSE	FALSE	FALSE	FALSE	FALSE	FALSE	FALSE	FALSE	FALSE	FALSE	FALSE	FALSE	FALSE	FALSE	FALSE	FALSE	FALSE
Atp5g1	210.896	245.013	171.056	434.757	227.955	316.34	265.644	815.185	416.651	366.496	369.591	165.739	243.238	360.613	301.925	223.224	191.957	298.819	326.099	261.022	TRUE	TRUE	1.70704	0.5739	0.220823	0.182944	0.68292	-0.752377	FALSE	TRUE	FALSE	FALSE	FALSE	FALSE	FALSE	FALSE	FALSE	FALSE	FALSE	FALSE	FALSE	TRUE	FALSE	FALSE	FALSE	FALSE	FALSE	FALSE
Snf8	141.204	161.966	131.831	159.338	150.271	173.792	139.038	161.472	161.671	161.572	144.756	132.417	151.254	158.539	148.005	160.044	139.896	168.42	152.683	156.364	TRUE	TRUE	1.06981	0.976598	0.349016	0.706221	0.505328	-0.19666	FALSE	FALSE	FALSE	FALSE	FALSE	FALSE	FALSE	FALSE	FALSE	FALSE	FALSE	FALSE	FALSE	FALSE	FALSE	FALSE	FALSE	FALSE	FALSE	FALSE
Tbcb	99.2933	146.125	103.544	200.324	124.834	141.705	95.0599	138.672	172.993	140.189	125.647	87.1195	124.245	175.475	124.946	105.779	94.4473	135.208	124.477	115.128	TRUE	TRUE	0.998447	0.839184	0.994242	0.275581	-0.00375435	-0.598083	FALSE	FALSE	FALSE	FALSE	FALSE	FALSE	FALSE	FALSE	FALSE	FALSE	FALSE	FALSE	FALSE	FALSE	FALSE	FALSE	FALSE	FALSE	FALSE	FALSE
Inpp5k	33.2382	30.7258	47.7461	22.7602	31.982	32.5892	42.2313	22.013	27.2926	29.9409	25.3918	43.5276	42.0602	26.3839	34.2221	42.3929	44.4841	33.8009	32.7883	38.0969	TRUE	TRUE	0.924202	1.23262	0.715435	0.210661	-0.189732	0.694038	FALSE	FALSE	FALSE	FALSE	FALSE	FALSE	FALSE	FALSE	FALSE	FALSE	FALSE	FALSE	FALSE	FALSE	FALSE	FALSE	FALSE	FALSE	FALSE	FALSE
Crkl	40.9276	36.1013	43.8195	25.5918	38.5144	30.4281	42.454	23.2563	27.6875	29.0578	30.2248	42.3197	41.5126	29.4578	35.8687	42.9922	45.3713	29.6542	34.615	38.8036	TRUE	TRUE	0.847653	1.22894	0.362325	0.238141	-0.488613	0.649053	FALSE	FALSE	FALSE	FALSE	FALSE	FALSE	FALSE	FALSE	FALSE	FALSE	FALSE	FALSE	FALSE	FALSE	FALSE	FALSE	FALSE	FALSE	FALSE	FALSE
Upk3bl	0	0	0.188118	0.35349	0.0940589	0	0	0	0	0	0.68242	0	0	0.363234	0.181617	0	0	0	0	0	FALSE	FALSE	LOW_EXPR	LOW_EXPR	LOW_EXPR	LOW_EXPR	LOW_EXPR	LOW_EXPR	FALSE	FALSE	FALSE	FALSE	FALSE	FALSE	FALSE	FALSE	FALSE	FALSE	FALSE	FALSE	FALSE	FALSE	FALSE	FALSE	FALSE	FALSE	FALSE	FALSE
Eps8l1	13.4438	18.0555	5.30025	1.04511	9.37204	7.26866	12.9245	8.87549	7.35642	8.11595	21.0976	10.8281	12.2113	7.53648	11.5197	14.2873	6.7475	13.3018	14.8316	13.7946	TRUE	TRUE	0.964369	1.33164	0.933372	0.214623	-0.0430566	0.67897	FALSE	FALSE	FALSE	FALSE	FALSE	FALSE	FALSE	FALSE	FALSE	FALSE	FALSE	FALSE	FALSE	FALSE	FALSE	FALSE	FALSE	FALSE	FALSE	FALSE
Clint1	59.6618	50.524	59.5765	36.2075	55.0503	42.8667	54.0578	39.6167	41.1069	41.9868	50.8171	64.785	55.1219	44.3166	52.9695	56.8004	59.8988	40.2044	43.5255	50.1629	TRUE	TRUE	0.863818	1.12681	0.31297	0.36828	-0.546404	0.482219	FALSE	FALSE	FALSE	FALSE	FALSE	FALSE	FALSE	FALSE	FALSE	FALSE	FALSE	FALSE	FALSE	FALSE	FALSE	FALSE	FALSE	FALSE	FALSE	FALSE
Prss16	0.577541	0.641045	0.835573	0.776881	0.708963	0.587464	1.03558	0.581859	0.915715	0.751589	0.999756	1.41586	0.812478	0.94847	0.974113	0.949257	1.44927	1.40354	1.11653	1.26003	TRUE	TRUE	1.05994	1.35112	0.597569	0.0350722	0.20117	1.04136	FALSE	TRUE	FALSE	FALSE	FALSE	FALSE	FALSE	FALSE	FALSE	FALSE	FALSE	FALSE	FALSE	FALSE	FALSE	FALSE	TRUE	FALSE	FALSE	FALSE
Cdkal1	13.4859	10.226	15.267	6.9911	11.8559	8.11932	11.102	7.82049	7.1385	7.9699	11.6443	15.8291	12.5215	8.62796	12.0829	11.3718	12.5291	5.81809	7.18921	9.28048	TRUE	TRUE	0.754227	1.0754	0.196173	0.723232	-0.709504	0.18069	FALSE	FALSE	FALSE	FALSE	FALSE	FALSE	FALSE	FALSE	FALSE	FALSE	FALSE	FALSE	FALSE	FALSE	FALSE	FALSE	FALSE	FALSE	FALSE	FALSE
Rhox6	0	0	0	0	0	0	0	0	0	0	0	0	0	0	0	0	0	0	0	0	FALSE	FALSE	LOW_EXPR	LOW_EXPR	LOW_EXPR	LOW_EXPR	LOW_EXPR	LOW_EXPR	FALSE	FALSE	FALSE	FALSE	FALSE	FALSE	FALSE	FALSE	FALSE	FALSE	FALSE	FALSE	FALSE	FALSE	FALSE	FALSE	FALSE	FALSE	FALSE	FALSE
5430419D17Rik	0.0369545	0	0	0	0	0.0585046	0.139231	0.106055	0.0125022	0.0822799	0.0721557	0.159195	0.0384606	0.0384046	0.0553081	0	0.11718	0.0934541	0.1047	0.0990773	FALSE	FALSE	LOW_EXPR	LOW_EXPR	LOW_EXPR	LOW_EXPR	LOW_EXPR	LOW_EXPR	FALSE	FALSE	FALSE	FALSE	FALSE	FALSE	FALSE	FALSE	FALSE	FALSE	FALSE	FALSE	FALSE	FALSE	FALSE	FALSE	FALSE	FALSE	FALSE	FALSE
Htra1	275.417	350.273	235.763	364.481	312.845	348.049	273.878	300.655	314.076	307.366	339.077	280.169	307.371	338.68	323.026	272.414	267.043	349.228	354.573	310.821	TRUE	TRUE	1.00873	1.00533	0.940201	0.95546	0.0390501	0.0290615	FALSE	FALSE	FALSE	FALSE	FALSE	FALSE	FALSE	FALSE	FALSE	FALSE	FALSE	FALSE	FALSE	FALSE	FALSE	FALSE	FALSE	FALSE	FALSE	FALSE
Zbtb17	41.8077	55.7264	47.9169	42.0171	44.967	58.4901	42.0016	42.1974	51.5376	46.8675	54.2608	33.9728	44.9232	50.0214	47.4723	45.6868	39.4387	55.915	45.6359	45.6614	TRUE	TRUE	1.03567	0.961523	0.754514	0.731515	0.162111	-0.178068	FALSE	FALSE	FALSE	FALSE	FALSE	FALSE	FALSE	FALSE	FALSE	FALSE	FALSE	FALSE	FALSE	FALSE	FALSE	FALSE	FALSE	FALSE	FALSE	FALSE
Clcnkb	0	0	0	0	0	0	0.0404324	0	0	0	0	0	0	0	0	0	0	0	0	0	FALSE	FALSE	LOW_EXPR	LOW_EXPR	LOW_EXPR	LOW_EXPR	LOW_EXPR	LOW_EXPR	FALSE	FALSE	FALSE	FALSE	FALSE	FALSE	FALSE	FALSE	FALSE	FALSE	FALSE	FALSE	FALSE	FALSE	FALSE	FALSE	FALSE	FALSE	FALSE	FALSE
Fam131c	3.70347	6.46414	3.43615	6.72408	5.0838	5.61073	4.03139	8.87976	7.27084	6.44079	8.62703	4.56716	5.43357	7.37941	6.40649	3.8007	5.07248	6.65038	5.79585	5.43417	TRUE	TRUE	1.24476	0.839048	0.355407	0.390105	0.482881	-0.444658	FALSE	FALSE	FALSE	FALSE	FALSE	FALSE	FALSE	FALSE	FALSE	FALSE	FALSE	FALSE	FALSE	FALSE	FALSE	FALSE	FALSE	FALSE	FALSE	FALSE
Fblim1	0.925581	0.603242	1.16961	0.743328	0.834454	0.649691	2.29345	1.38831	0.811393	1.09985	0.943198	1.07322	2.34218	1.59305	1.33314	0.479196	0.867314	0.750233	0.569317	0.659775	TRUE	TRUE	1.3126	0.65325	0.318584	0.155795	0.482085	-0.717326	FALSE	FALSE	FALSE	FALSE	FALSE	FALSE	FALSE	FALSE	FALSE	FALSE	FALSE	FALSE	FALSE	FALSE	FALSE	FALSE	FALSE	FALSE	FALSE	FALSE
Hspb7	0.154647	0.183084	0.115421	0.123417	0.139032	0.625957	0.240365	0.121892	0.0717677	0.181128	0.207115	0.0488723	0.192173	0.333617	0.199644	0.149496	0.0673297	0.0466946	0.210559	0.108413	FALSE	FALSE	LOW_EXPR	LOW_EXPR	LOW_EXPR	LOW_EXPR	LOW_EXPR	LOW_EXPR	FALSE	FALSE	FALSE	FALSE	FALSE	FALSE	FALSE	FALSE	FALSE	FALSE	FALSE	FALSE	FALSE	FALSE	FALSE	FALSE	FALSE	FALSE	FALSE	FALSE
Epor	8.74078	15.8539	10.3454	15.851	13.0982	14.1072	11.8765	15.1536	14.3772	14.2422	16.6117	10.7891	14.389	16.2751	15.332	11.9993	13.7107	17.9139	13.9213	13.816	TRUE	TRUE	1.08948	1.03531	0.572644	0.735798	0.290902	0.170806	FALSE	FALSE	FALSE	FALSE	FALSE	FALSE	FALSE	FALSE	FALSE	FALSE	FALSE	FALSE	FALSE	FALSE	FALSE	FALSE	FALSE	FALSE	FALSE	FALSE
Ccdc159	14.321	13.9539	19.7732	6.62092	14.1375	10.7737	16.767	6.85217	7.33999	9.05686	7.7912	23.2576	18.9947	11.6228	15.3087	16.7817	18.3779	10.7423	13.0225	14.9021	TRUE	TRUE	0.771724	1.3931	0.395706	0.185127	-0.450887	0.735512	FALSE	FALSE	FALSE	FALSE	FALSE	FALSE	FALSE	FALSE	FALSE	FALSE	FALSE	FALSE	FALSE	FALSE	FALSE	FALSE	FALSE	FALSE	FALSE	FALSE
Mob1b	9.23863	4.64449	10.4542	3.90991	6.94156	4.96581	8.2876	4.72193	4.67611	4.84387	6.20323	14.1331	6.19895	5.4365	6.20109	5.91944	8.6457	3.18313	3.58503	4.75223	TRUE	TRUE	0.814999	0.946528	0.479132	0.836997	-0.367321	-0.104036	FALSE	FALSE	FALSE	FALSE	FALSE	FALSE	FALSE	FALSE	FALSE	FALSE	FALSE	FALSE	FALSE	FALSE	FALSE	FALSE	FALSE	FALSE	FALSE	FALSE
Atp6v1b1	0.267768	0.583296	0	0.164853	0.21631	0.484631	0.164003	0.33769	0	0.250846	0.588505	0.461385	0	0	0.230692	0.356676	0.302347	0.733289	0.366333	0.361504	FALSE	FALSE	LOW_EXPR	LOW_EXPR	LOW_EXPR	LOW_EXPR	LOW_EXPR	LOW_EXPR	FALSE	FALSE	FALSE	FALSE	FALSE	FALSE	FALSE	FALSE	FALSE	FALSE	FALSE	FALSE	FALSE	FALSE	FALSE	FALSE	FALSE	FALSE	FALSE	FALSE
Vax1	1.85606	1.94541	2.35946	1.41834	1.90074	1.269	1.79679	1.4096	1.99496	1.60319	1.53934	1.6137	2.20597	1.6222	1.61795	0.995417	1.49093	2.10384	1.29471	1.39282	TRUE	TRUE	0.884237	0.930882	0.320385	0.6298	-0.453028	-0.21632	FALSE	FALSE	FALSE	FALSE	FALSE	FALSE	FALSE	FALSE	FALSE	FALSE	FALSE	FALSE	FALSE	FALSE	FALSE	FALSE	FALSE	FALSE	FALSE	FALSE
Atp6v1b2	690.367	678.083	680.996	461.211	679.54	673.714	695.213	501.698	606.139	639.926	534.711	631.843	684.45	582.154	606.998	744.944	691.42	674.009	678.489	684.955	TRUE	TRUE	0.986511	1.12591	0.908338	0.144244	-0.0599984	0.838381	FALSE	TRUE	FALSE	FALSE	FALSE	FALSE	FALSE	FALSE	FALSE	FALSE	FALSE	FALSE	FALSE	FALSE	FALSE	TRUE	FALSE	FALSE	FALSE	FALSE
Eps15l1	63.2198	60.0423	73.7891	39.7404	61.6311	63.0668	74.0437	42.7417	50.5989	56.8328	47.9282	76.1884	77.291	46.067	62.0583	74.8911	75.434	58.632	60.5618	67.7265	TRUE	TRUE	0.973448	1.16807	0.878165	0.280601	-0.0795761	0.589225	FALSE	FALSE	FALSE	FALSE	FALSE	FALSE	FALSE	FALSE	FALSE	FALSE	FALSE	FALSE	FALSE	FALSE	FALSE	FALSE	FALSE	FALSE	FALSE	FALSE
Tep1	2.58193	2.8348	3.34125	3.53106	3.08802	4.86322	4.94844	4.55339	3.63922	4.70831	3.0027	3.03684	4.80617	5.82132	3.9215	3.64269	4.72014	4.2907	5.92351	4.50542	TRUE	TRUE	1.39997	1.02863	0.00850271	0.80879	1.69476	0.116188	TRUE	FALSE	FALSE	FALSE	FALSE	FALSE	FALSE	TRUE	FALSE	FALSE	FALSE	FALSE	FALSE	FALSE	FALSE	FALSE	FALSE	FALSE	FALSE	FALSE
Ttc5	57.4822	58.3968	63.7531	42.9979	57.9395	54.4571	62.2051	41.0671	47.9111	51.1841	44.3443	61.1415	63.5505	48.0134	54.5775	60.589	61.1608	56.1785	52.8101	58.3838	TRUE	TRUE	0.924366	1.12087	0.527544	0.250154	-0.33258	0.630051	FALSE	FALSE	FALSE	FALSE	FALSE	FALSE	FALSE	FALSE	FALSE	FALSE	FALSE	FALSE	FALSE	FALSE	FALSE	FALSE	FALSE	FALSE	FALSE	FALSE
Osgep	30.6103	45.1771	38.0372	52.2793	41.6072	52.4525	26.9519	38.7702	32.5381	35.6542	31.0249	28.1859	29.1843	32.1179	30.1046	34.7475	29.6392	32.8243	31.3866	32.1055	TRUE	TRUE	0.908443	0.855184	0.612031	0.360865	-0.265544	-0.490104	FALSE	FALSE	FALSE	FALSE	FALSE	FALSE	FALSE	FALSE	FALSE	FALSE	FALSE	FALSE	FALSE	FALSE	FALSE	FALSE	FALSE	FALSE	FALSE	FALSE
Aamp	194.532	246.548	191.699	311.688	220.54	251.074	202.024	307.209	275.178	263.126	257.087	176.136	222.261	270.666	239.674	217.812	198.635	289.64	270.184	243.998	TRUE	TRUE	1.09617	0.942926	0.548966	0.648134	0.316973	-0.239679	FALSE	FALSE	FALSE	FALSE	FALSE	FALSE	FALSE	FALSE	FALSE	FALSE	FALSE	FALSE	FALSE	FALSE	FALSE	FALSE	FALSE	FALSE	FALSE	FALSE
Tmbim1	12.4499	47.5447	13.3429	16.1839	14.7634	18.9118	16.3864	15.8341	18.178	17.2822	37.03	14.1309	16.0753	19.6029	17.8391	12.6115	32.8209	29.2988	17.0863	23.1925	TRUE	TRUE	0.779167	1.31562	0.572048	0.292437	-0.296971	0.571078	FALSE	FALSE	FALSE	FALSE	FALSE	FALSE	FALSE	FALSE	FALSE	FALSE	FALSE	FALSE	FALSE	FALSE	FALSE	FALSE	FALSE	FALSE	FALSE	FALSE
Arpc2	581.803	462.958	562.662	393.172	512.81	447.46	503.574	403.287	369.649	425.373	488.462	557.637	494.183	405.759	491.322	553.561	566.746	386.545	425.745	489.653	TRUE	TRUE	0.861866	1.12088	0.238294	0.369182	-0.654095	0.484903	FALSE	FALSE	FALSE	FALSE	FALSE	FALSE	FALSE	FALSE	FALSE	FALSE	FALSE	FALSE	FALSE	FALSE	FALSE	FALSE	FALSE	FALSE	FALSE	FALSE
Kmt2b	27.3923	31.6153	33.3964	20.1582	29.5038	32.2768	35.6283	24.9294	31.9401	32.1084	27.4645	36.6377	42.7127	25.281	32.0511	33.5376	34.855	34.0354	36.039	34.4452	TRUE	TRUE	1.1066	1.10801	0.441286	0.189439	0.406672	0.724208	FALSE	FALSE	FALSE	FALSE	FALSE	FALSE	FALSE	FALSE	FALSE	FALSE	FALSE	FALSE	FALSE	FALSE	FALSE	FALSE	FALSE	FALSE	FALSE	FALSE
Zbtb32	0	0	0.119154	0	0	0	0	0	0	0	0	0	0	0	0	0	0	0	0	0	FALSE	FALSE	LOW_EXPR	LOW_EXPR	LOW_EXPR	LOW_EXPR	LOW_EXPR	LOW_EXPR	FALSE	FALSE	FALSE	FALSE	FALSE	FALSE	FALSE	FALSE	FALSE	FALSE	FALSE	FALSE	FALSE	FALSE	FALSE	FALSE	FALSE	FALSE	FALSE	FALSE
Etv2	0	0	0	0	0	0	0	0	0	0	0	0	0	0	0	0	0	0	0	0	FALSE	FALSE	LOW_EXPR	LOW_EXPR	LOW_EXPR	LOW_EXPR	LOW_EXPR	LOW_EXPR	FALSE	FALSE	FALSE	FALSE	FALSE	FALSE	FALSE	FALSE	FALSE	FALSE	FALSE	FALSE	FALSE	FALSE	FALSE	FALSE	FALSE	FALSE	FALSE	FALSE
Upk1a	0.225657	0.507208	1.29828	0.280221	0.393714	2.15863	1.26633	0.148045	0.0456931	0.707188	0.242153	0.657007	0.665567	0.287159	0.472083	0.836236	0.634858	0.939798	0.727474	0.781855	TRUE	TRUE	1.30323	0.914512	0.58009	0.820121	0.268324	-0.108091	FALSE	FALSE	FALSE	FALSE	FALSE	FALSE	FALSE	FALSE	FALSE	FALSE	FALSE	FALSE	FALSE	FALSE	FALSE	FALSE	FALSE	FALSE	FALSE	FALSE
Tmem147	122.972	154.682	125.236	214.849	139.959	180.516	131.63	234.478	184.776	182.646	182.392	116.81	150.249	186.858	166.32	130.768	126.036	165.018	166.924	147.893	TRUE	TRUE	1.1834	0.805492	0.379928	0.182592	0.473002	-0.751789	FALSE	TRUE	FALSE	FALSE	FALSE	FALSE	FALSE	FALSE	FALSE	FALSE	FALSE	FALSE	FALSE	FALSE	TRUE	FALSE	FALSE	FALSE	FALSE	FALSE
Rps9	492.088	628.405	436.114	765.949	560.247	623.777	515.552	750.104	691.041	657.409	675.983	401.949	515.906	681.895	595.944	496.309	454.756	671.074	631.497	563.903	TRUE	TRUE	1.11095	0.87344	0.497491	0.302196	0.360767	-0.563866	FALSE	FALSE	FALSE	FALSE	FALSE	FALSE	FALSE	FALSE	FALSE	FALSE	FALSE	FALSE	FALSE	FALSE	FALSE	FALSE	FALSE	FALSE	FALSE	FALSE
Tfpt	31.0677	35.8039	29.9006	33.4212	32.2444	37.6144	34.8129	39.3835	33.8624	36.2136	33.1397	27.304	29.415	31.4278	30.4214	30.8519	29.8742	41.9491	38.6445	34.7482	TRUE	TRUE	1.1171	0.970519	0.0780227	0.746413	1.03288	-0.166729	TRUE	FALSE	FALSE	FALSE	FALSE	FALSE	TRUE	FALSE	FALSE	FALSE	FALSE	FALSE	FALSE	FALSE	FALSE	FALSE	FALSE	FALSE	FALSE	FALSE
Susd2	2.14581	3.10876	2.47917	2.78751	2.63334	4.7258	3.98546	3.40569	3.59945	3.79246	3.17029	2.87973	5.11782	3.31705	3.24367	2.29135	4.32675	3.15553	2.91361	3.03457	TRUE	TRUE	1.41491	0.829019	0.0108961	0.192669	1.59449	-0.668846	TRUE	FALSE	FALSE	FALSE	FALSE	FALSE	FALSE	TRUE	FALSE	FALSE	FALSE	FALSE	FALSE	FALSE	FALSE	FALSE	FALSE	FALSE	FALSE	FALSE
Ggt5	1.79914	2.24972	1.63123	3.44664	2.02443	2.06458	4.16805	4.14334	2.36084	3.25209	4.35242	1.37143	3.39689	3.63798	3.51744	1.41323	2.48907	2.51816	2.93263	2.50361	TRUE	TRUE	1.32445	0.77039	0.243095	0.241399	0.603914	-0.603493	FALSE	FALSE	FALSE	FALSE	FALSE	FALSE	FALSE	FALSE	FALSE	FALSE	FALSE	FALSE	FALSE	FALSE	FALSE	FALSE	FALSE	FALSE	FALSE	FALSE
Ggt1	4.37549	6.10387	4.06971	8.02133	5.23968	4.81726	2.94835	5.42431	7.92271	5.12079	9.73301	5.82144	7.84727	7.72043	7.78385	3.30038	3.63555	4.712	6.3051	4.17377	TRUE	TRUE	0.940669	0.863295	0.799492	0.544377	-0.128097	-0.308638	FALSE	FALSE	FALSE	FALSE	FALSE	FALSE	FALSE	FALSE	FALSE	FALSE	FALSE	FALSE	FALSE	FALSE	FALSE	FALSE	FALSE	FALSE	FALSE	FALSE
Crip2	65.3074	91.2333	76.7743	107.073	84.0038	134.744	80.8875	109.572	165.098	122.158	97.4505	55.265	130.46	164.729	113.955	73.0608	70.6983	91.6213	149.856	82.3411	TRUE	TRUE	1.43785	0.786584	0.111411	0.34684	0.930308	-0.509287	TRUE	FALSE	FALSE	FALSE	FALSE	FALSE	FALSE	TRUE	FALSE	FALSE	FALSE	FALSE	FALSE	FALSE	FALSE	FALSE	FALSE	FALSE	FALSE	FALSE
Crip1	18.8563	28.9133	19.9769	42.4558	24.4451	27.0149	30.2877	38.3734	32.7317	31.5097	26.8363	20.0661	27.1874	30.6092	27.0119	22.2502	13.0659	15.3276	29.6274	18.7889	TRUE	TRUE	1.16225	0.630876	0.473833	0.0350819	0.378818	-1.34017	FALSE	TRUE	FALSE	FALSE	FALSE	FALSE	FALSE	FALSE	FALSE	FALSE	FALSE	FALSE	FALSE	TRUE	FALSE	FALSE	FALSE	FALSE	FALSE	FALSE
Cbfa2t3	26.8577	32.8068	28.4633	28.5043	28.4838	26.7372	29.5037	19.1603	24.1831	25.4601	30.297	29.9516	33.2784	29.655	30.1243	32.0174	28.6237	28.6425	31.1391	29.8908	TRUE	TRUE	0.856297	1.20513	0.144636	0.0697831	-0.822128	1.07884	TRUE	TRUE	FALSE	FALSE	FALSE	FALSE	TRUE	FALSE	FALSE	FALSE	FALSE	FALSE	FALSE	FALSE	FALSE	FALSE	TRUE	FALSE	FALSE	FALSE
Fbln1	17.8835	20.2819	16.5923	34.2829	19.0827	39.1615	28.3026	43.8673	37.0356	38.0986	45.0599	13.9456	35.1902	35.4676	35.3289	20.6688	22.0932	35.6834	29.3	25.6966	TRUE	TRUE	1.65165	0.72985	0.0295504	0.0770005	1.40674	-1.05491	TRUE	TRUE	FALSE	FALSE	FALSE	FALSE	FALSE	FALSE	TRUE	FALSE	FALSE	FALSE	FALSE	FALSE	TRUE	FALSE	FALSE	FALSE	FALSE	FALSE
Pgrmc1	366.327	231.197	357.282	233.189	295.235	230.347	331.376	240.27	227.772	235.308	276.472	366.44	294.376	260.022	285.424	285.942	347.008	188.845	222.389	254.166	TRUE	TRUE	0.867033	1.01398	0.412437	0.935773	-0.439787	0.0419619	FALSE	FALSE	FALSE	FALSE	FALSE	FALSE	FALSE	FALSE	FALSE	FALSE	FALSE	FALSE	FALSE	FALSE	FALSE	FALSE	FALSE	FALSE	FALSE	FALSE
Gcat	11.4942	15.3568	10.3938	20.8472	13.4255	15.1506	12.3688	19.5389	17.8659	16.5083	17.0334	8.83677	12.2855	19.5445	14.6594	9.90171	10.0949	16.6201	16.1311	13.113	TRUE	TRUE	1.11369	0.818057	0.569235	0.255861	0.295767	-0.615231	FALSE	FALSE	FALSE	FALSE	FALSE	FALSE	FALSE	FALSE	FALSE	FALSE	FALSE	FALSE	FALSE	FALSE	FALSE	FALSE	FALSE	FALSE	FALSE	FALSE
Tek	12.133	7.56143	12.275	4.4298	9.84723	8.55486	12.2478	6.64381	7.22611	7.89048	9.84106	10.4614	10.0734	7.17269	9.95725	10.8515	12.57	5.44585	6.08171	8.46659	TRUE	TRUE	0.955034	1.00754	0.856172	0.975525	-0.0925727	0.0156285	FALSE	FALSE	FALSE	FALSE	FALSE	FALSE	FALSE	FALSE	FALSE	FALSE	FALSE	FALSE	FALSE	FALSE	FALSE	FALSE	FALSE	FALSE	FALSE	FALSE
Mpl	0.0385491	0	0.122113	0.160536	0.080331	0.139155	0.205879	0	0.118531	0.128843	0.0390924	0.242909	0.272096	0.422933	0.257503	0.185344	0	0	0.113258	0.0566289	FALSE	FALSE	LOW_EXPR	LOW_EXPR	LOW_EXPR	LOW_EXPR	LOW_EXPR	LOW_EXPR	FALSE	FALSE	FALSE	FALSE	FALSE	FALSE	FALSE	FALSE	FALSE	FALSE	FALSE	FALSE	FALSE	FALSE	FALSE	FALSE	FALSE	FALSE	FALSE	FALSE
Elovl1	29.559	32.6703	30.8898	25.2463	30.2244	28.8405	29.4784	28.6962	33.8012	29.1595	34.082	35.1223	25.5532	31.5731	32.8275	33.2512	31.4714	29.47	33.4337	32.3613	TRUE	TRUE	1.02036	1.05545	0.768862	0.306623	0.149983	0.540872	FALSE	FALSE	FALSE	FALSE	FALSE	FALSE	FALSE	FALSE	FALSE	FALSE	FALSE	FALSE	FALSE	FALSE	FALSE	FALSE	FALSE	FALSE	FALSE	FALSE
Med8	52.3565	43.9731	57.0323	33.7747	48.1648	43.2551	50.7789	35.3117	43.745	43.5	47.1301	55.2657	56.6307	37.355	51.1979	53.7419	54.7796	44.5013	48.0901	50.916	TRUE	TRUE	0.925736	1.16005	0.580205	0.12909	-0.289819	0.86855	FALSE	TRUE	FALSE	FALSE	FALSE	FALSE	FALSE	FALSE	FALSE	FALSE	FALSE	FALSE	FALSE	FALSE	FALSE	TRUE	FALSE	FALSE	FALSE	FALSE
Cdc20	1.80164	1.77922	1.41792	2.42316	1.79043	1.09154	1.94302	1.36204	2.34609	1.65253	26.2711	1.73587	1.50497	1.994	1.86494	1.66366	1.27568	1.62921	1.42587	1.52754	TRUE	TRUE	0.927907	0.914413	0.646128	0.552169	-0.21148	-0.26945	FALSE	FALSE	FALSE	FALSE	FALSE	FALSE	FALSE	FALSE	FALSE	FALSE	FALSE	FALSE	FALSE	FALSE	FALSE	FALSE	FALSE	FALSE	FALSE	FALSE
Adamts4	20.1429	23.5622	21.4807	12.0185	20.8118	9.89538	18.9593	10.1591	13.386	11.7725	15.2455	22.4478	20.8109	14.1495	18.0282	20.8479	18.6724	15.0377	14.9638	16.8551	TRUE	TRUE	0.686829	1.31475	0.10853	0.144919	-0.927973	0.821513	TRUE	TRUE	FALSE	FALSE	FALSE	TRUE	FALSE	FALSE	FALSE	FALSE	FALSE	FALSE	FALSE	FALSE	FALSE	FALSE	TRUE	FALSE	FALSE	FALSE
Nectin4	6.31853	5.27842	6.14028	4.92977	5.70935	5.52279	5.80823	5.2441	6.40825	5.66551	5.72507	8.16777	6.44853	5.41669	6.0868	6.17417	6.19571	5.53976	5.86019	6.01718	TRUE	TRUE	1.01283	1.03148	0.855835	0.527314	0.0846743	0.286521	FALSE	FALSE	FALSE	FALSE	FALSE	FALSE	FALSE	FALSE	FALSE	FALSE	FALSE	FALSE	FALSE	FALSE	FALSE	FALSE	FALSE	FALSE	FALSE	FALSE
Pfdn2	167.969	169.136	116.677	108.644	142.323	180.07	119.591	155.951	169.892	162.921	145.717	150.602	149.13	163.179	149.866	127.063	116.186	174.652	169.414	148.239	TRUE	TRUE	1.11176	0.939143	0.479588	0.647002	0.375919	-0.240305	FALSE	FALSE	FALSE	FALSE	FALSE	FALSE	FALSE	FALSE	FALSE	FALSE	FALSE	FALSE	FALSE	FALSE	FALSE	FALSE	FALSE	FALSE	FALSE	FALSE
Rnf114	73.1134	86.2511	70.3056	92.038	79.6822	90.5839	82.7751	92.803	92.0113	91.2976	80.7561	65.3904	78.4884	86.9615	79.6222	78.0574	73.1422	94.4632	94.4633	86.2603	TRUE	TRUE	1.11265	0.949893	0.160131	0.480284	0.794345	-0.373082	TRUE	FALSE	FALSE	FALSE	FALSE	FALSE	TRUE	FALSE	FALSE	FALSE	FALSE	FALSE	FALSE	FALSE	FALSE	FALSE	FALSE	FALSE	FALSE	FALSE
C330007P06Rik	31.3882	19.3244	31.9008	18.3036	25.3563	17.2491	29.3547	21.8087	25.9021	23.8554	32.0499	49.3781	26.8733	26.0287	29.4616	22.0519	30.6225	18.2282	23.2932	22.6726	TRUE	TRUE	0.935848	0.998766	0.728595	0.993823	-0.17984	-0.00398052	FALSE	FALSE	FALSE	FALSE	FALSE	FALSE	FALSE	FALSE	FALSE	FALSE	FALSE	FALSE	FALSE	FALSE	FALSE	FALSE	FALSE	FALSE	FALSE	FALSE
Neurl1a	213.592	295.274	210.725	386.171	254.433	321.915	233.576	345.767	341.107	331.511	323.221	207.845	252.646	328.959	287.934	259.235	235.754	364.899	314.996	287.116	TRUE	TRUE	1.12331	0.945771	0.512479	0.680804	0.347641	-0.215746	FALSE	FALSE	FALSE	FALSE	FALSE	FALSE	FALSE	FALSE	FALSE	FALSE	FALSE	FALSE	FALSE	FALSE	FALSE	FALSE	FALSE	FALSE	FALSE	FALSE
Srm	96.7631	119.123	98.4958	119.671	108.809	101.391	86.4179	123.17	122.253	111.822	116.817	91.1399	110.742	118.922	113.78	104.926	95.9163	122.191	109.924	107.425	TRUE	TRUE	0.998116	0.999368	0.98554	0.994947	-0.00940295	-0.00328497	FALSE	FALSE	FALSE	FALSE	FALSE	FALSE	FALSE	FALSE	FALSE	FALSE	FALSE	FALSE	FALSE	FALSE	FALSE	FALSE	FALSE	FALSE	FALSE	FALSE
Epha2	1.30748	1.36036	0.825542	1.165	1.23624	2.78026	1.92602	1.66762	1.71136	1.81869	4.79455	1.58452	2.20788	1.6476	1.92774	1.26388	2.00059	2.20776	1.62747	1.81403	TRUE	TRUE	1.51467	0.902277	0.0240714	0.486779	1.27576	-0.321997	TRUE	FALSE	FALSE	FALSE	FALSE	FALSE	FALSE	FALSE	TRUE	FALSE	FALSE	FALSE	FALSE	FALSE	FALSE	FALSE	FALSE	FALSE	FALSE	FALSE
Rbm14	26.8137	34.301	33.9438	34.6742	34.1224	27.6867	29.786	33.0156	29.1535	29.4697	36.1292	29.7567	30.3224	31.2778	30.8001	31.8337	31.0783	43.6277	40.41	36.1219	TRUE	TRUE	0.923398	1.2245	0.293144	0.0854366	-0.563145	1.01313	FALSE	TRUE	FALSE	FALSE	FALSE	FALSE	FALSE	FALSE	FALSE	FALSE	FALSE	FALSE	FALSE	FALSE	FALSE	FALSE	TRUE	FALSE	FALSE	FALSE
Actn3	1.49828	1.34331	0.830939	0.978072	1.16069	2.70542	3.50777	2.83097	2.40991	2.76819	1.76655	0.530004	1.28614	1.94541	1.52635	1.34439	1.09065	2.49161	1.16003	1.25221	TRUE	TRUE	2.02298	0.601058	0.000892537	0.0155918	2.58235	-1.48557	TRUE	TRUE	FALSE	FALSE	FALSE	FALSE	FALSE	FALSE	FALSE	TRUE	FALSE	FALSE	FALSE	TRUE	FALSE	FALSE	FALSE	FALSE	FALSE	FALSE
Zdhhc24	21.8263	20.9761	19.1742	13.2958	20.0751	16.3988	23.2139	6.60259	9.35364	12.8762	19.1177	14.6233	14.6189	14.98	14.8016	22.8811	23.8099	15.5959	11.1475	19.2385	TRUE	TRUE	0.745012	1.31033	0.284863	0.388211	-0.580109	0.460256	FALSE	FALSE	FALSE	FALSE	FALSE	FALSE	FALSE	FALSE	FALSE	FALSE	FALSE	FALSE	FALSE	FALSE	FALSE	FALSE	FALSE	FALSE	FALSE	FALSE
Bbs1	28.8965	29.4113	31.8429	21.0267	29.1539	25.5275	30.9972	20.0913	21.77	23.6488	22.387	28.6852	30.5198	23.3096	25.9974	32.0803	31.0321	26.2623	27.3274	29.1797	TRUE	TRUE	0.88698	1.18246	0.379076	0.152776	-0.467754	0.804055	FALSE	TRUE	FALSE	FALSE	FALSE	FALSE	FALSE	FALSE	FALSE	FALSE	FALSE	FALSE	FALSE	FALSE	FALSE	TRUE	FALSE	FALSE	FALSE	FALSE
Slc34a3	0.0891637	0	0	0.31487	0.0445819	0	0	0	0.227584	0	0	0	0	0.242023	0	0	0	0.158786	0	0	FALSE	FALSE	LOW_EXPR	LOW_EXPR	LOW_EXPR	LOW_EXPR	LOW_EXPR	LOW_EXPR	FALSE	FALSE	FALSE	FALSE	FALSE	FALSE	FALSE	FALSE	FALSE	FALSE	FALSE	FALSE	FALSE	FALSE	FALSE	FALSE	FALSE	FALSE	FALSE	FALSE
Ndor1	25.8044	34.4714	44.9596	20.5259	30.1379	32.1199	32.7089	15.8366	21.2603	26.6901	17.9622	48.0355	41.4889	19.7668	30.6279	32.8275	35.3745	29.7423	30.4239	31.6257	TRUE	TRUE	0.813437	1.25444	0.412619	0.179152	-0.436869	0.751701	FALSE	TRUE	FALSE	FALSE	FALSE	FALSE	FALSE	FALSE	FALSE	FALSE	FALSE	FALSE	FALSE	FALSE	FALSE	FALSE	TRUE	FALSE	FALSE	FALSE
Nsmf	649.867	843.21	658.883	1166.82	751.046	940.311	680.288	928.807	894.839	911.823	881.057	664.912	705.806	933.752	793.431	768.317	714.833	976.461	943.102	855.71	TRUE	TRUE	1.03778	0.987949	0.824514	0.91058	0.115779	-0.0585315	FALSE	FALSE	FALSE	FALSE	FALSE	FALSE	FALSE	FALSE	FALSE	FALSE	FALSE	FALSE	FALSE	FALSE	FALSE	FALSE	FALSE	FALSE	FALSE	FALSE
Prl7a1	0	0	0	0	0	0	0	0	0	0	0	0	0	0	0	0	0	0	0	0	FALSE	FALSE	LOW_EXPR	LOW_EXPR	LOW_EXPR	LOW_EXPR	LOW_EXPR	LOW_EXPR	FALSE	FALSE	FALSE	FALSE	FALSE	FALSE	FALSE	FALSE	FALSE	FALSE	FALSE	FALSE	FALSE	FALSE	FALSE	FALSE	FALSE	FALSE	FALSE	FALSE
Prl8a9	0	0	0	0	0	0	0	0	0	0	0	0	0	0	0	0	0	0	0	0	FALSE	FALSE	LOW_EXPR	LOW_EXPR	LOW_EXPR	LOW_EXPR	LOW_EXPR	LOW_EXPR	FALSE	FALSE	FALSE	FALSE	FALSE	FALSE	FALSE	FALSE	FALSE	FALSE	FALSE	FALSE	FALSE	FALSE	FALSE	FALSE	FALSE	FALSE	FALSE	FALSE
Pdk1	45.3721	32.0163	48.6467	20.6418	38.6942	28.8036	56.4281	21.2691	24.2824	26.543	30.0108	51.3208	45.897	29.3408	37.9539	40.503	47.0327	26.0966	28.4912	34.4971	TRUE	TRUE	0.893099	1.0854	0.713439	0.774666	-0.191626	0.148961	FALSE	FALSE	FALSE	FALSE	FALSE	FALSE	FALSE	FALSE	FALSE	FALSE	FALSE	FALSE	FALSE	FALSE	FALSE	FALSE	FALSE	FALSE	FALSE	FALSE
Ptbp1	34.63	46.4086	48.1375	45.0185	45.7135	73.7002	70.373	57.2967	65.1185	67.7458	64.7765	52.2024	70.8274	60.3411	62.5588	50.9954	55.9052	57.1188	60.152	56.512	TRUE	TRUE	1.52382	0.842388	0.00266702	0.0400403	2.43218	-1.28983	TRUE	TRUE	FALSE	FALSE	FALSE	FALSE	FALSE	FALSE	TRUE	FALSE	FALSE	FALSE	FALSE	FALSE	FALSE	TRUE	FALSE	FALSE	FALSE	FALSE
Mvd	23.4894	33.7498	24.7469	34.2319	29.2484	28.9877	24.369	35.0673	42.6617	32.0275	34.187	25.0371	29.0302	42.6546	31.6086	25.6836	22.3553	32.1114	28.1131	26.8984	TRUE	TRUE	1.12577	0.828515	0.475573	0.248008	0.376573	-0.632598	FALSE	FALSE	FALSE	FALSE	FALSE	FALSE	FALSE	FALSE	FALSE	FALSE	FALSE	FALSE	FALSE	FALSE	FALSE	FALSE	FALSE	FALSE	FALSE	FALSE
Cyba	18.8221	26.8149	19.0195	44.0225	22.9172	33.0245	22.7582	42.546	36.3802	34.7024	42.4866	19.3232	26.6721	31.5273	29.0997	22.5063	21.2491	35.5842	30.2407	26.3735	TRUE	TRUE	1.23518	0.816189	0.402265	0.284143	0.447441	-0.582541	FALSE	FALSE	FALSE	FALSE	FALSE	FALSE	FALSE	FALSE	FALSE	FALSE	FALSE	FALSE	FALSE	FALSE	FALSE	FALSE	FALSE	FALSE	FALSE	FALSE
Itih3	23.7076	29.3539	34.4457	20.0177	26.5307	44.6201	31.965	25.0765	33.1225	32.5438	28.7609	26.0431	27.0395	24.9073	26.5413	30.1451	29.9774	39.49	34.746	32.4455	TRUE	TRUE	1.24889	0.996889	0.233417	0.982438	0.656086	-0.0113504	FALSE	FALSE	FALSE	FALSE	FALSE	FALSE	FALSE	FALSE	FALSE	FALSE	FALSE	FALSE	FALSE	FALSE	FALSE	FALSE	FALSE	FALSE	FALSE	FALSE
Tmem110	21.0089	20.6959	21.7516	18.4099	20.8524	23.1574	23.5977	19.3368	24.1327	23.3776	18.9356	23.4665	22.184	21.1274	21.6557	23.7852	20.0562	24.7089	25.8164	24.247	TRUE	TRUE	1.09966	1.04491	0.16121	0.55551	0.769465	0.302938	TRUE	FALSE	FALSE	FALSE	FALSE	FALSE	TRUE	FALSE	FALSE	FALSE	FALSE	FALSE	FALSE	FALSE	FALSE	FALSE	FALSE	FALSE	FALSE	FALSE
Sfmbt1	16.6205	10.9176	16.8684	7.48918	13.769	11.3765	18.0159	8.38717	8.24368	9.88184	12.5302	20.2592	13.5589	9.70817	13.0445	15.1628	17.5216	7.20096	9.84784	12.5053	TRUE	TRUE	0.891042	1.07725	0.665862	0.787702	-0.223491	0.1387	FALSE	FALSE	FALSE	FALSE	FALSE	FALSE	FALSE	FALSE	FALSE	FALSE	FALSE	FALSE	FALSE	FALSE	FALSE	FALSE	FALSE	FALSE	FALSE	FALSE
Itih1	0	0	0	0	0	0	0	0	0	0	0	0	0	0	0	0	0	0	0	0	FALSE	FALSE	LOW_EXPR	LOW_EXPR	LOW_EXPR	LOW_EXPR	LOW_EXPR	LOW_EXPR	FALSE	FALSE	FALSE	FALSE	FALSE	FALSE	FALSE	FALSE	FALSE	FALSE	FALSE	FALSE	FALSE	FALSE	FALSE	FALSE	FALSE	FALSE	FALSE	FALSE
Ihh	0.197167	0.16433	0.299941	0.222541	0.209854	0.139942	0.203959	0.159552	0.201302	0.180427	0.185899	0.371283	0.289009	0.268218	0.278613	0.234291	0.413768	0.220707	0.079482	0.227499	FALSE	FALSE	LOW_EXPR	LOW_EXPR	LOW_EXPR	LOW_EXPR	LOW_EXPR	LOW_EXPR	FALSE	FALSE	FALSE	FALSE	FALSE	FALSE	FALSE	FALSE	FALSE	FALSE	FALSE	FALSE	FALSE	FALSE	FALSE	FALSE	FALSE	FALSE	FALSE	FALSE
Prkag3	0	0	0	0	0	0	0.0710968	0	0	0	0.0810017	0	0	0	0	0	0	0	0	0	FALSE	FALSE	LOW_EXPR	LOW_EXPR	LOW_EXPR	LOW_EXPR	LOW_EXPR	LOW_EXPR	FALSE	FALSE	FALSE	FALSE	FALSE	FALSE	FALSE	FALSE	FALSE	FALSE	FALSE	FALSE	FALSE	FALSE	FALSE	FALSE	FALSE	FALSE	FALSE	FALSE
Cryba2	0.78455	0	0	0.610258	0.305129	0	0.699128	0.735654	1.03503	0.717391	1.27071	0.565633	0	0.812456	0.689045	0.294839	0.180569	0.48143	0.885452	0.388135	TRUE	TRUE	1.31666	0.859609	0.404399	0.579887	0.384262	-0.246522	FALSE	FALSE	FALSE	FALSE	FALSE	FALSE	FALSE	FALSE	FALSE	FALSE	FALSE	FALSE	FALSE	FALSE	FALSE	FALSE	FALSE	FALSE	FALSE	FALSE
Atp7b	1.36404	1.53512	1.63996	0.540367	1.44958	1.27674	2.31397	1.01989	1.18267	1.2297	1.41482	1.83779	1.87651	1.05322	1.6263	1.66881	2.13132	1.25914	1.85951	1.76416	TRUE	TRUE	1.10082	1.14442	0.659572	0.447092	0.20498	0.355314	FALSE	FALSE	FALSE	FALSE	FALSE	FALSE	FALSE	FALSE	FALSE	FALSE	FALSE	FALSE	FALSE	FALSE	FALSE	FALSE	FALSE	FALSE	FALSE	FALSE
Defb2	0	0	0	0	0	0	0	0.184438	0	0	0	0	0	0	0	0	0	0	0	0	FALSE	FALSE	LOW_EXPR	LOW_EXPR	LOW_EXPR	LOW_EXPR	LOW_EXPR	LOW_EXPR	FALSE	FALSE	FALSE	FALSE	FALSE	FALSE	FALSE	FALSE	FALSE	FALSE	FALSE	FALSE	FALSE	FALSE	FALSE	FALSE	FALSE	FALSE	FALSE	FALSE
Slc4a1	0	0	0	0.0725062	0	0.430612	0.155055	0.099015	0.240141	0.197598	0	0	0.145725	0.0673347	0.0336673	0.245213	0	0.174323	0.582321	0.209768	FALSE	FALSE	LOW_EXPR	LOW_EXPR	LOW_EXPR	LOW_EXPR	LOW_EXPR	LOW_EXPR	FALSE	FALSE	FALSE	FALSE	FALSE	FALSE	FALSE	FALSE	FALSE	FALSE	FALSE	FALSE	FALSE	FALSE	FALSE	FALSE	FALSE	FALSE	FALSE	FALSE
Rundc3a	858.935	1016.8	829.562	1157.01	937.869	1012.17	857.285	1114.71	1139	1063.44	972.94	837.82	934.525	1075.04	953.733	925.333	907.867	1140	1065.32	995.329	TRUE	TRUE	1.0675	0.979482	0.53574	0.811773	0.32818	-0.124354	FALSE	FALSE	FALSE	FALSE	FALSE	FALSE	FALSE	FALSE	FALSE	FALSE	FALSE	FALSE	FALSE	FALSE	FALSE	FALSE	FALSE	FALSE	FALSE	FALSE
Slc4a3	65.2497	80.9694	75.7894	73.5475	74.6685	87.9135	84.4653	79.8656	90.8593	86.1894	72.9176	78.7207	76.0725	83.5427	77.3966	74.974	79.8541	89.9998	78.6802	79.2672	TRUE	TRUE	1.15979	0.943218	0.0257943	0.26546	1.45427	-0.606359	TRUE	FALSE	FALSE	FALSE	FALSE	FALSE	TRUE	FALSE	FALSE	FALSE	FALSE	FALSE	FALSE	FALSE	FALSE	FALSE	FALSE	FALSE	FALSE	FALSE
Cdt1	2.89921	2.23728	1.20757	2.22631	2.23179	3.58439	1.75613	3.19513	2.43706	2.8161	3.56548	2.32235	1.85365	2.06255	2.19245	1.39887	1.81537	2.77029	2.07291	1.94414	TRUE	TRUE	1.22727	0.775276	0.305018	0.193476	0.512786	-0.665276	FALSE	FALSE	FALSE	FALSE	FALSE	FALSE	FALSE	FALSE	FALSE	FALSE	FALSE	FALSE	FALSE	FALSE	FALSE	FALSE	FALSE	FALSE	FALSE	FALSE
Runx1t1	9.31839	6.84348	11.7956	4.00617	8.08093	5.72676	8.48256	5.42292	5.95172	5.83924	6.87576	16.1279	10.5422	7.43351	8.98785	6.66328	11.5247	2.82768	3.77855	5.22092	TRUE	TRUE	0.81216	0.971368	0.412492	0.927347	-0.428398	-0.0464223	FALSE	FALSE	FALSE	FALSE	FALSE	FALSE	FALSE	FALSE	FALSE	FALSE	FALSE	FALSE	FALSE	FALSE	FALSE	FALSE	FALSE	FALSE	FALSE	FALSE
Snai3	0.0597802	0	0	0	0	0	0.0618386	0.138215	0.1831	0.100027	0.211364	0.125079	0.187769	0.125324	0.156546	0	0.163088	0.0608329	0	0.0304164	FALSE	FALSE	LOW_EXPR	LOW_EXPR	LOW_EXPR	LOW_EXPR	LOW_EXPR	LOW_EXPR	FALSE	FALSE	FALSE	FALSE	FALSE	FALSE	FALSE	FALSE	FALSE	FALSE	FALSE	FALSE	FALSE	FALSE	FALSE	FALSE	FALSE	FALSE	FALSE	FALSE
Aprt	69.7949	114.62	58.468	87.7182	78.7565	81.3397	69.7856	89.0817	82.1357	81.7377	88.1006	69.4603	86.273	95.5273	87.1868	91.0166	61.4738	112.412	73.3196	82.1681	TRUE	TRUE	0.97517	1.04896	0.877875	0.747832	-0.0798598	0.167623	FALSE	FALSE	FALSE	FALSE	FALSE	FALSE	FALSE	FALSE	FALSE	FALSE	FALSE	FALSE	FALSE	FALSE	FALSE	FALSE	FALSE	FALSE	FALSE	FALSE
Gtf2h1	57.3312	28.7661	52.9411	40.9216	46.9313	29.6051	40.1471	26.8839	28.1363	28.8707	47.0909	46.0446	31.0621	30.7609	38.5534	34.2088	38.9027	22.053	25.9593	30.0841	TRUE	TRUE	0.696705	0.971219	0.100212	0.858125	-0.964043	-0.0923546	TRUE	FALSE	FALSE	FALSE	FALSE	TRUE	FALSE	FALSE	FALSE	FALSE	FALSE	FALSE	FALSE	FALSE	FALSE	FALSE	FALSE	FALSE	FALSE	FALSE
Hfe	7.15536	4.34101	5.81768	6.43737	6.12753	7.22553	9.3854	9.71478	6.70497	8.30546	8.61634	4.55919	8.5824	7.9464	8.2644	3.12131	5.42753	6.93872	8.58194	6.18312	TRUE	TRUE	1.36034	0.744191	0.0529511	0.15699	1.14313	-0.780371	TRUE	TRUE	FALSE	FALSE	FALSE	FALSE	FALSE	TRUE	FALSE	FALSE	FALSE	FALSE	FALSE	FALSE	TRUE	FALSE	FALSE	FALSE	FALSE	FALSE
Slc5a6	18.9499	18.8053	18.6356	22.5171	18.8776	23.4416	28.9265	42.723	27.9898	28.4581	28.3314	16.1385	27.1608	27.1519	27.1563	16.8656	21.0563	25.5099	32.0935	23.2831	TRUE	TRUE	1.54596	0.779699	0.0412044	0.240082	1.28006	-0.645797	TRUE	FALSE	FALSE	FALSE	FALSE	FALSE	FALSE	FALSE	TRUE	FALSE	FALSE	FALSE	FALSE	FALSE	FALSE	FALSE	FALSE	FALSE	FALSE	FALSE
Tcf23	0.378315	0.357188	0.30831	0.493722	0.367752	0.223324	0.171214	0.205005	0.205195	0.2051	0.390137	0.41903	0.247561	0.396553	0.393345	0.16762	0.135888	0.0962456	0.26889	0.151754	FALSE	FALSE	LOW_EXPR	LOW_EXPR	LOW_EXPR	LOW_EXPR	LOW_EXPR	LOW_EXPR	FALSE	FALSE	FALSE	FALSE	FALSE	FALSE	FALSE	FALSE	FALSE	FALSE	FALSE	FALSE	FALSE	FALSE	FALSE	FALSE	FALSE	FALSE	FALSE	FALSE
Nphs1	2.24955	3.30765	2.85902	1.69931	2.55428	1.96649	3.31373	1.10893	1.93324	1.94987	1.17073	3.46027	1.94595	0.982364	1.55834	2.5912	2.86892	2.57327	1.79644	2.58223	TRUE	TRUE	0.851997	1.14603	0.465977	0.488889	-0.358059	0.335705	FALSE	FALSE	FALSE	FALSE	FALSE	FALSE	FALSE	FALSE	FALSE	FALSE	FALSE	FALSE	FALSE	FALSE	FALSE	FALSE	FALSE	FALSE	FALSE	FALSE
Aplp1	1615.03	2070.94	1549.38	2390.58	1842.98	2071.99	1669.34	2333.24	2327.75	2199.87	2074.27	1472.96	1802.36	2185.7	1938.32	1789.8	1648.69	2391.32	2236.18	2012.99	TRUE	TRUE	1.10178	0.959982	0.471591	0.733751	0.383952	-0.178153	FALSE	FALSE	FALSE	FALSE	FALSE	FALSE	FALSE	FALSE	FALSE	FALSE	FALSE	FALSE	FALSE	FALSE	FALSE	FALSE	FALSE	FALSE	FALSE	FALSE
Qrich1	100.872	64.8941	98.5847	42.6826	81.7394	58.9219	95.8084	45.9233	47.0491	52.9855	79.5418	105.729	74.6209	49.1313	77.0813	98.0949	100.518	60.237	61.7141	79.9045	TRUE	TRUE	0.808011	1.29179	0.447264	0.300878	-0.405394	0.564195	FALSE	FALSE	FALSE	FALSE	FALSE	FALSE	FALSE	FALSE	FALSE	FALSE	FALSE	FALSE	FALSE	FALSE	FALSE	FALSE	FALSE	FALSE	FALSE	FALSE
P4htm	102.34	139.119	115.692	140.885	127.405	146.336	124.631	144.197	160.709	145.267	137.035	119.232	140.955	144.855	138.995	130.924	120.316	162.533	148.052	139.488	TRUE	TRUE	1.15567	0.975689	0.154261	0.777964	0.811513	-0.146864	TRUE	FALSE	FALSE	FALSE	FALSE	FALSE	TRUE	FALSE	FALSE	FALSE	FALSE	FALSE	FALSE	FALSE	FALSE	FALSE	FALSE	FALSE	FALSE	FALSE
Usp19	104.21	114.262	120.642	81.1228	109.236	110.359	111.524	93.3882	99.9143	105.137	99.0404	117.193	118.06	84.2711	108.117	118.305	115.162	115.867	120.037	117.086	TRUE	TRUE	0.988036	1.12988	0.900594	0.0233712	-0.0648115	1.49377	FALSE	TRUE	FALSE	FALSE	FALSE	FALSE	FALSE	FALSE	FALSE	FALSE	FALSE	FALSE	FALSE	FALSE	FALSE	TRUE	FALSE	FALSE	FALSE	FALSE
Pola1	3.09675	2.36982	2.5731	1.54701	2.47146	2.02733	2.04374	1.73302	1.88626	1.9568	2.99679	3.13492	1.64044	2.26374	2.63026	1.75957	2.55503	1.61494	1.37852	1.68725	TRUE	TRUE	0.836335	0.960548	0.200851	0.730843	-0.623796	-0.151641	FALSE	FALSE	FALSE	FALSE	FALSE	FALSE	FALSE	FALSE	FALSE	FALSE	FALSE	FALSE	FALSE	FALSE	FALSE	FALSE	FALSE	FALSE	FALSE	FALSE
Cdc42	425.409	324.293	413.036	369.323	391.179	311.285	388.052	329.371	313.809	321.59	365.408	404.268	343.297	330.534	354.352	358.023	385.416	274.016	303.872	330.947	TRUE	TRUE	0.876443	0.984239	0.155054	0.86991	-0.811656	-0.0853191	TRUE	FALSE	FALSE	FALSE	FALSE	FALSE	TRUE	FALSE	FALSE	FALSE	FALSE	FALSE	FALSE	FALSE	FALSE	FALSE	FALSE	FALSE	FALSE	FALSE
Pknox1	15.2485	16.2261	14.5412	12.8919	14.8948	11.6858	14.6899	11.3944	11.0276	11.5401	11.0182	13.5544	13.5882	13.4254	13.4899	14.3726	15.0711	15.5405	14.0871	14.7219	TRUE	TRUE	0.83401	1.20225	0.0605527	0.029465	-1.10296	1.34679	TRUE	TRUE	FALSE	FALSE	FALSE	FALSE	TRUE	FALSE	FALSE	FALSE	FALSE	FALSE	FALSE	FALSE	FALSE	FALSE	TRUE	FALSE	FALSE	FALSE
D130043K22Rik	26.3134	19.9731	30.4294	9.86727	23.1433	16.0715	23.8382	11.1682	11.9971	14.0343	15.2009	23.444	21.184	12.7297	18.1925	28.6008	23.9224	15.9848	16.4191	20.1707	TRUE	TRUE	0.734621	1.3358	0.312542	0.242209	-0.546065	0.640985	FALSE	FALSE	FALSE	FALSE	FALSE	FALSE	FALSE	FALSE	FALSE	FALSE	FALSE	FALSE	FALSE	FALSE	FALSE	FALSE	FALSE	FALSE	FALSE	FALSE
Gmnn	5.5588	4.35724	6.30695	5.13124	5.34502	2.82713	3.92198	3.60802	4.11089	3.765	5.83066	3.69335	4.62263	5.43522	5.02893	4.38426	6.09511	1.65867	3.69209	4.03817	TRUE	TRUE	0.705141	1.08271	0.0132991	0.735032	-1.57627	0.168517	TRUE	FALSE	FALSE	FALSE	FALSE	TRUE	FALSE	FALSE	FALSE	FALSE	FALSE	FALSE	FALSE	FALSE	FALSE	FALSE	FALSE	FALSE	FALSE	FALSE
Acot13	229.957	237.31	215.572	282.804	233.633	239.388	225.475	245.595	211.501	232.432	214.374	194.489	194.436	229.625	204.431	211.68	220.049	235.158	253.392	227.603	TRUE	TRUE	0.954855	0.998182	0.52989	0.973012	-0.33222	-0.0175591	FALSE	FALSE	FALSE	FALSE	FALSE	FALSE	FALSE	FALSE	FALSE	FALSE	FALSE	FALSE	FALSE	FALSE	FALSE	FALSE	FALSE	FALSE	FALSE	FALSE
Zfp184	1.58182	1.27566	1.61333	0.761281	1.42874	1.63212	1.0262	1.51076	1.08796	1.29936	1.05232	1.57433	1.09654	1.19947	1.148	1.20256	1.28626	1.3075	0.994121	1.24441	TRUE	TRUE	1.00345	0.935704	0.980806	0.51134	0.0104397	-0.268613	FALSE	FALSE	FALSE	FALSE	FALSE	FALSE	FALSE	FALSE	FALSE	FALSE	FALSE	FALSE	FALSE	FALSE	FALSE	FALSE	FALSE	FALSE	FALSE	FALSE
Cyp27b1	0.628317	0.407247	0.940832	0.157373	0.517782	0.282747	0.534624	0	0.109274	0.196011	0.213845	0.459736	0.496082	0.371588	0.415662	0.211244	0.512316	0.289307	0.297915	0.293611	TRUE	FALSE	0.707985	LOW_EXPR	0.188001	LOW_EXPR	-0.595992	LOW_EXPR	FALSE	FALSE	FALSE	FALSE	FALSE	FALSE	FALSE	FALSE	FALSE	FALSE	FALSE	FALSE	FALSE	FALSE	FALSE	FALSE	FALSE	FALSE	FALSE	FALSE
Cdk4	77.3981	96.5861	77.9289	84.946	81.4374	96.0448	86.6769	89.5349	90.9063	90.2206	85.4184	82.2475	96.1733	91.9285	88.6735	85.5701	92.8943	83.9901	87.7161	86.6431	TRUE	TRUE	1.07762	0.964421	0.2264	0.283567	0.667036	-0.578288	FALSE	FALSE	FALSE	FALSE	FALSE	FALSE	FALSE	FALSE	FALSE	FALSE	FALSE	FALSE	FALSE	FALSE	FALSE	FALSE	FALSE	FALSE	FALSE	FALSE
B4galnt1	181.338	229.31	197.866	216.92	207.393	239.331	191.203	228.937	238.146	233.541	207.929	196.04	203.47	204.954	204.212	207.126	196.855	243.36	216.643	211.885	TRUE	TRUE	1.08724	0.962614	0.287617	0.5973	0.581448	-0.277871	FALSE	FALSE	FALSE	FALSE	FALSE	FALSE	FALSE	FALSE	FALSE	FALSE	FALSE	FALSE	FALSE	FALSE	FALSE	FALSE	FALSE	FALSE	FALSE	FALSE
Mettl1	18.8827	19.1776	20.0538	17.8792	19.0302	15.8648	18.184	16.5216	19.9065	17.3528	19.2658	19.2201	15.8281	18.001	18.6105	18.7489	18.6786	20.0439	17.9338	18.7137	TRUE	TRUE	0.929271	1.068	0.221157	0.266458	-0.650413	0.583522	FALSE	FALSE	FALSE	FALSE	FALSE	FALSE	FALSE	FALSE	FALSE	FALSE	FALSE	FALSE	FALSE	FALSE	FALSE	FALSE	FALSE	FALSE	FALSE	FALSE
Tspan31	96.0437	102.889	86.5116	71.8974	91.2777	84.5477	90.4057	88.4268	94.7886	89.4162	92.1654	91.0424	106.991	94.9691	93.5673	91.877	91.1893	98.2635	92.4845	92.1808	TRUE	TRUE	1.0023	1.04344	0.977536	0.194631	0.0145726	0.71654	FALSE	FALSE	FALSE	FALSE	FALSE	FALSE	FALSE	FALSE	FALSE	FALSE	FALSE	FALSE	FALSE	FALSE	FALSE	FALSE	FALSE	FALSE	FALSE	FALSE
Kif5b	113.022	69.9017	129.412	32.103	91.4619	72.2273	85.935	44.9788	74.241	73.2341	82.5653	164.16	69.052	78.654	80.6097	77.9222	105.03	47.1575	44.6205	62.5398	TRUE	TRUE	0.806441	0.990508	0.504044	0.969638	-0.354513	-0.0197795	FALSE	FALSE	FALSE	FALSE	FALSE	FALSE	FALSE	FALSE	FALSE	FALSE	FALSE	FALSE	FALSE	FALSE	FALSE	FALSE	FALSE	FALSE	FALSE	FALSE
Saal1	12.2354	8.0115	10.6261	5.00284	9.31878	9.70528	9.57201	6.70012	7.35466	8.46334	6.872	9.32234	10.3444	6.98747	8.1549	10.4716	11.1086	8.01695	7.96197	9.24426	TRUE	TRUE	0.932841	1.11964	0.730009	0.382379	-0.175825	0.451076	FALSE	FALSE	FALSE	FALSE	FALSE	FALSE	FALSE	FALSE	FALSE	FALSE	FALSE	FALSE	FALSE	FALSE	FALSE	FALSE	FALSE	FALSE	FALSE	FALSE
Tph2	1.18453	0.501941	1.09402	0.271898	0.797978	1.03025	1.28401	0.257061	0.624328	0.82729	0.98277	0.794816	1.04768	0.718373	0.888793	1.0307	1.40163	0.37714	0.336149	0.70392	TRUE	TRUE	1.02836	0.990371	0.91386	0.972188	0.0487309	-0.0158661	FALSE	FALSE	FALSE	FALSE	FALSE	FALSE	FALSE	FALSE	FALSE	FALSE	FALSE	FALSE	FALSE	FALSE	FALSE	FALSE	FALSE	FALSE	FALSE	FALSE
Krt23	0.559678	0	0	0.167458	0.0837292	0	1.95398	1.221	0.661594	0.941295	0.769554	0	1.8134	0.421659	0.595606	0	0	0	0.830397	0	TRUE	TRUE	2.14018	0.484942	0.124511	0.156448	0.800585	-0.731025	TRUE	FALSE	FALSE	FALSE	FALSE	FALSE	FALSE	FALSE	FALSE	TRUE	FALSE	FALSE	FALSE	FALSE	FALSE	FALSE	FALSE	FALSE	FALSE	FALSE
Cnp	379.401	572.713	391.943	568.673	480.308	394.078	389.484	559.417	647.962	476.747	505.469	372.723	484.438	630.453	494.954	415.404	382.194	581.416	527.985	471.695	TRUE	TRUE	1.04085	0.957881	0.822111	0.799707	0.117371	-0.132533	FALSE	FALSE	FALSE	FALSE	FALSE	FALSE	FALSE	FALSE	FALSE	FALSE	FALSE	FALSE	FALSE	FALSE	FALSE	FALSE	FALSE	FALSE	FALSE	FALSE
Ttc25	3.00687	2.01507	2.37959	1.77256	2.19733	1.18895	2.44708	1.6296	2.4204	2.025	1.91205	3.0858	3.07786	2.05315	2.5655	3.55082	2.60083	2.60769	2.63696	2.62232	TRUE	TRUE	0.866829	1.38305	0.398639	0.0538708	-0.404816	1.05945	FALSE	TRUE	FALSE	FALSE	FALSE	FALSE	FALSE	FALSE	FALSE	FALSE	FALSE	FALSE	FALSE	FALSE	FALSE	FALSE	TRUE	FALSE	FALSE	FALSE
Sulf2	140.38	149.703	151.381	113.751	145.041	126.738	128.657	107.415	128.391	127.565	120.491	156.172	156.074	136.425	146.249	144.32	146.712	148.221	158.109	147.467	TRUE	TRUE	0.88512	1.21525	0.164284	0.00435768	-0.7881	2.20349	TRUE	TRUE	FALSE	FALSE	FALSE	FALSE	TRUE	FALSE	FALSE	FALSE	FALSE	FALSE	FALSE	FALSE	FALSE	FALSE	TRUE	FALSE	FALSE	FALSE
Sod2	126.9	101.755	124.008	77.2777	112.882	84.7103	115.84	78.1258	75.7575	81.4181	94.2048	118.329	111.682	85.4459	102.943	119.984	123.161	83.8226	89.5552	104.769	TRUE	TRUE	0.825189	1.1742	0.24918	0.302177	-0.635766	0.562236	FALSE	FALSE	FALSE	FALSE	FALSE	FALSE	FALSE	FALSE	FALSE	FALSE	FALSE	FALSE	FALSE	FALSE	FALSE	FALSE	FALSE	FALSE	FALSE	FALSE
Tmco6	12.6146	15.8087	13.6592	13.5608	13.61	12.8502	12.5451	11.902	14.031	12.6977	12.3831	13.49	13.2418	11.8112	12.8124	13.3791	12.163	14.4949	13.4763	13.4277	TRUE	TRUE	0.925144	1.04097	0.230763	0.434979	-0.627931	0.388451	FALSE	FALSE	FALSE	FALSE	FALSE	FALSE	FALSE	FALSE	FALSE	FALSE	FALSE	FALSE	FALSE	FALSE	FALSE	FALSE	FALSE	FALSE	FALSE	FALSE
Stambp	29.4807	26.7309	36.2866	17.4526	28.1058	24.7267	33.4867	20.8359	26.7347	25.7307	20.443	29.9161	33.101	28.2483	29.0822	29.099	31.7292	20.2525	26.2324	27.6657	TRUE	TRUE	0.96278	1.01419	0.832466	0.919245	-0.109311	0.0521423	FALSE	FALSE	FALSE	FALSE	FALSE	FALSE	FALSE	FALSE	FALSE	FALSE	FALSE	FALSE	FALSE	FALSE	FALSE	FALSE	FALSE	FALSE	FALSE	FALSE
Ezh1	87.7016	82.9056	84.1385	53.7433	83.522	81.7213	82.4761	56.1212	67.8579	74.7896	65.1014	88.0643	93.337	63.5464	76.5828	90.6784	89.1934	85.3039	82.0752	87.2486	TRUE	TRUE	0.934579	1.20358	0.631747	0.0658063	-0.251116	1.1145	FALSE	TRUE	FALSE	FALSE	FALSE	FALSE	FALSE	FALSE	FALSE	FALSE	FALSE	FALSE	FALSE	FALSE	FALSE	FALSE	TRUE	FALSE	FALSE	FALSE
Hap1	134.35	147.877	156.212	144.286	146.081	166.306	130.703	135.076	161.808	148.442	132.434	131.865	161.945	134.131	133.283	156.918	151.301	174.157	158.378	157.648	TRUE	TRUE	1.0191	1.07864	0.792534	0.299805	0.136831	0.564596	FALSE	FALSE	FALSE	FALSE	FALSE	FALSE	FALSE	FALSE	FALSE	FALSE	FALSE	FALSE	FALSE	FALSE	FALSE	FALSE	FALSE	FALSE	FALSE	FALSE
P3h4	15.3244	19.0597	15.9864	21.9959	17.5231	20.2213	19.4033	24.9063	24.6522	22.4367	25.8641	16.3303	19.0496	22.3893	20.7195	18.3874	19.2062	22.5457	23.6189	20.876	TRUE	TRUE	1.22613	0.940506	0.0931092	0.506804	0.974232	-0.343928	TRUE	FALSE	FALSE	FALSE	FALSE	FALSE	FALSE	TRUE	FALSE	FALSE	FALSE	FALSE	FALSE	FALSE	FALSE	FALSE	FALSE	FALSE	FALSE	FALSE
Ctnnb1	467.556	431.934	480.97	267.045	449.745	284.419	421.12	461.443	377.169	399.145	315.541	445.764	397.966	329.465	363.716	425.641	385.994	250.97	269.341	327.667	TRUE	TRUE	0.937343	0.862752	0.69275	0.390774	-0.207206	-0.461971	FALSE	FALSE	FALSE	FALSE	FALSE	FALSE	FALSE	FALSE	FALSE	FALSE	FALSE	FALSE	FALSE	FALSE	FALSE	FALSE	FALSE	FALSE	FALSE	FALSE
Eif1b	250.412	270.426	254.271	274.939	262.349	274.084	255.408	268.163	257.57	262.866	246.892	232.95	264.307	256.533	251.712	261.321	250.445	279.518	276.684	269.002	TRUE	TRUE	1.00492	1.01205	0.867721	0.708305	0.0863317	0.195012	FALSE	FALSE	FALSE	FALSE	FALSE	FALSE	FALSE	FALSE	FALSE	FALSE	FALSE	FALSE	FALSE	FALSE	FALSE	FALSE	FALSE	FALSE	FALSE	FALSE
Klk4	0	0	0	0	0	0	0	0	0	0	0	0	0	0	0	0	0	0	0	0	FALSE	FALSE	LOW_EXPR	LOW_EXPR	LOW_EXPR	LOW_EXPR	LOW_EXPR	LOW_EXPR	FALSE	FALSE	FALSE	FALSE	FALSE	FALSE	FALSE	FALSE	FALSE	FALSE	FALSE	FALSE	FALSE	FALSE	FALSE	FALSE	FALSE	FALSE	FALSE	FALSE
Chrd	50.9118	55.1397	71.7485	35.4157	53.0258	51.4957	64.3033	34.5809	43.1624	47.329	38.4547	86.7866	68.8214	40.1348	54.4781	64.73	71.4782	58.8881	50.3162	61.8091	TRUE	TRUE	0.908587	1.26526	0.633304	0.145764	-0.249912	0.830133	FALSE	TRUE	FALSE	FALSE	FALSE	FALSE	FALSE	FALSE	FALSE	FALSE	FALSE	FALSE	FALSE	FALSE	FALSE	FALSE	TRUE	FALSE	FALSE	FALSE
Psmd2	220.544	233.662	219.63	175.38	220.087	216.783	223.655	174.219	196.893	206.838	229.366	196.773	227.937	196.727	212.355	244.494	221.81	229.184	218.282	225.497	TRUE	TRUE	0.95575	1.12565	0.59734	0.0877379	-0.277939	1.01474	FALSE	TRUE	FALSE	FALSE	FALSE	FALSE	FALSE	FALSE	FALSE	FALSE	FALSE	FALSE	FALSE	FALSE	FALSE	TRUE	FALSE	FALSE	FALSE	FALSE
Syngr3	202.806	236.508	202.131	221.83	212.318	222.887	207.208	205.148	219.201	213.205	195.061	203.136	224.456	220.231	211.684	221.456	218.117	236.645	228.225	224.84	TRUE	TRUE	0.989794	1.05838	0.821337	0.0820714	-0.117336	1.03428	FALSE	TRUE	FALSE	FALSE	FALSE	FALSE	FALSE	FALSE	FALSE	FALSE	FALSE	FALSE	FALSE	FALSE	FALSE	TRUE	FALSE	FALSE	FALSE	FALSE
Vars	37.6816	42.4511	47.3464	38.9018	40.6765	48.6764	47.9593	53.7834	59.5333	51.2299	47.2377	44.2525	56.8364	48.0649	47.6513	45.6441	47.5425	53.8542	54.3562	50.6984	TRUE	TRUE	1.25877	0.959636	0.0196037	0.560576	1.55665	-0.303585	TRUE	FALSE	FALSE	FALSE	FALSE	FALSE	FALSE	TRUE	FALSE	FALSE	FALSE	FALSE	FALSE	FALSE	FALSE	FALSE	FALSE	FALSE	FALSE	FALSE
Vwa7	0.0676947	0	0.196152	0.0254697	0.0465822	0.0934246	0.151723	0.0912988	0.0230375	0.0923617	0.278199	0.141259	0.271691	0.141915	0.206803	0	0.0864533	0.0688869	0.226038	0.0776701	FALSE	FALSE	LOW_EXPR	LOW_EXPR	LOW_EXPR	LOW_EXPR	LOW_EXPR	LOW_EXPR	FALSE	FALSE	FALSE	FALSE	FALSE	FALSE	FALSE	FALSE	FALSE	FALSE	FALSE	FALSE	FALSE	FALSE	FALSE	FALSE	FALSE	FALSE	FALSE	FALSE
Hspa1l	1.54197	1.69875	1.30477	1.52194	1.53196	1.59896	1.24214	1.28573	1.36162	1.32367	8.8934	1.1945	1.86178	1.50626	1.68402	1.26364	1.20642	1.3221	1.47087	1.29287	TRUE	TRUE	0.92823	0.969898	0.249433	0.585293	-0.442595	-0.190685	FALSE	FALSE	FALSE	FALSE	FALSE	FALSE	FALSE	FALSE	FALSE	FALSE	FALSE	FALSE	FALSE	FALSE	FALSE	FALSE	FALSE	FALSE	FALSE	FALSE
Slc44a4	0.0477845	0.251989	0	0.0675518	0.0576681	0.112181	0.351088	0.165722	0.195148	0.180435	0	0.168844	0.108331	0.124087	0.116209	0.462883	0.0711598	0.107965	0.989888	0.285424	FALSE	FALSE	LOW_EXPR	LOW_EXPR	LOW_EXPR	LOW_EXPR	LOW_EXPR	LOW_EXPR	FALSE	FALSE	FALSE	FALSE	FALSE	FALSE	FALSE	FALSE	FALSE	FALSE	FALSE	FALSE	FALSE	FALSE	FALSE	FALSE	FALSE	FALSE	FALSE	FALSE
Msh5	0.265825	0.166533	0	0.188178	0.177356	0.0848572	0	0.0952911	0.103287	0.0900742	1.15004	0.236043	0.306849	0.0880932	0.271446	0.317067	0.0803351	0	0	0.0401676	FALSE	FALSE	LOW_EXPR	LOW_EXPR	LOW_EXPR	LOW_EXPR	LOW_EXPR	LOW_EXPR	FALSE	FALSE	FALSE	FALSE	FALSE	FALSE	FALSE	FALSE	FALSE	FALSE	FALSE	FALSE	FALSE	FALSE	FALSE	FALSE	FALSE	FALSE	FALSE	FALSE
Abhd16a	109.663	131.563	122.903	142.591	127.233	138.979	132.052	146.516	148.922	142.748	139.051	113.164	140.326	147.73	139.688	127.706	125.084	150.816	143.556	135.631	TRUE	TRUE	1.11745	0.966034	0.108978	0.532503	0.9347	-0.328791	TRUE	FALSE	FALSE	FALSE	FALSE	FALSE	TRUE	FALSE	FALSE	FALSE	FALSE	FALSE	FALSE	FALSE	FALSE	FALSE	FALSE	FALSE	FALSE	FALSE
Neu1	58.9116	65.7927	59.2592	61.6075	60.4333	63.6839	55.7207	61.1343	68.1257	62.4091	69.5579	56.5291	61.8545	60.4311	61.1428	57.3687	60.7537	67.2215	67.126	63.9398	TRUE	TRUE	1.0125	1.01518	0.807372	0.798166	0.125344	0.131814	FALSE	FALSE	FALSE	FALSE	FALSE	FALSE	FALSE	FALSE	FALSE	FALSE	FALSE	FALSE	FALSE	FALSE	FALSE	FALSE	FALSE	FALSE	FALSE	FALSE
Ddah2	19.3227	24.9055	19.053	36.8492	22.1141	25.5518	22.9662	39.9835	33.047	29.2994	28.3148	15.921	23.3875	29.566	25.8512	20.6024	19.5276	25.9797	31.0333	23.291	TRUE	TRUE	1.20971	0.802461	0.381348	0.239632	0.468152	-0.645707	FALSE	FALSE	FALSE	FALSE	FALSE	FALSE	FALSE	FALSE	FALSE	FALSE	FALSE	FALSE	FALSE	FALSE	FALSE	FALSE	FALSE	FALSE	FALSE	FALSE
Clic1	18.5619	19.7801	15.7912	25.7937	19.171	23.5465	20.9662	28.2584	28.6408	25.9024	82.6881	14.9863	24.3873	27.8845	26.1359	17.5554	15.5884	24.5699	23.1136	20.3345	TRUE	TRUE	1.26224	0.800947	0.105081	0.12121	0.937077	-0.886659	TRUE	TRUE	FALSE	FALSE	FALSE	FALSE	FALSE	TRUE	FALSE	FALSE	FALSE	FALSE	FALSE	FALSE	TRUE	FALSE	FALSE	FALSE	FALSE	FALSE
Lsm2	17.5417	18.3855	12.9706	23.7292	17.9636	18.3649	13.5882	18.4078	15.2423	16.8036	26.8654	14.2275	18.1445	21.9099	20.0272	18.9089	23.3612	19.4558	17.3765	19.1824	TRUE	TRUE	0.905881	1.19968	0.51016	0.10152	-0.343146	0.93926	FALSE	TRUE	FALSE	FALSE	FALSE	FALSE	FALSE	FALSE	FALSE	FALSE	FALSE	FALSE	FALSE	FALSE	FALSE	TRUE	FALSE	FALSE	FALSE	FALSE
Pole	0.897736	0.424322	1.01768	0.171611	0.661029	0.93882	1.21484	0.57713	0.596819	0.767819	1.5177	1.42885	1.74638	0.655565	1.47328	1.28828	1.166	0.706375	1.0979	1.13195	TRUE	TRUE	1.18094	1.17474	0.446296	0.283211	0.339613	0.470204	FALSE	FALSE	FALSE	FALSE	FALSE	FALSE	FALSE	FALSE	FALSE	FALSE	FALSE	FALSE	FALSE	FALSE	FALSE	FALSE	FALSE	FALSE	FALSE	FALSE
Atp1a2	740.304	710.187	709.411	617.555	709.799	692.791	751.351	657.18	675.039	683.915	727.601	692.074	850.899	771.492	749.547	723.493	776.927	665.834	668.776	696.135	TRUE	TRUE	0.999606	1.02112	0.993751	0.675079	-0.00407568	0.219864	FALSE	FALSE	FALSE	FALSE	FALSE	FALSE	FALSE	FALSE	FALSE	FALSE	FALSE	FALSE	FALSE	FALSE	FALSE	FALSE	FALSE	FALSE	FALSE	FALSE
Atp1a4	0.347588	0.411128	0.460019	0.385886	0.398507	0.385427	0.388499	0.33892	0.327361	0.362173	0.205042	0.346896	0.295714	0.410202	0.321305	0.354635	0.289629	0.492778	0.311293	0.332964	FALSE	FALSE	LOW_EXPR	LOW_EXPR	LOW_EXPR	LOW_EXPR	LOW_EXPR	LOW_EXPR	FALSE	FALSE	FALSE	FALSE	FALSE	FALSE	FALSE	FALSE	FALSE	FALSE	FALSE	FALSE	FALSE	FALSE	FALSE	FALSE	FALSE	FALSE	FALSE	FALSE
Casq1	0.316151	0.872625	0.209362	0.594729	0.45544	0.469398	1.93628	1.69967	0.599356	1.14951	0.838361	0.99468	1.49242	0.378674	0.91652	0.764161	0.77512	0.348533	1.56101	0.76964	TRUE	TRUE	1.67917	0.812686	0.143611	0.513423	0.748089	-0.312617	FALSE	FALSE	FALSE	FALSE	FALSE	FALSE	FALSE	FALSE	FALSE	FALSE	FALSE	FALSE	FALSE	FALSE	FALSE	FALSE	FALSE	FALSE	FALSE	FALSE
Stx1a	129.062	157.02	129.244	139.513	134.379	171.019	151.237	136.969	161.482	156.36	131.711	129.19	131.107	160.529	131.409	145.257	135.961	163.38	160.809	153.033	TRUE	TRUE	1.11829	0.975429	0.144456	0.708997	0.834498	-0.194723	TRUE	FALSE	FALSE	FALSE	FALSE	FALSE	TRUE	FALSE	FALSE	FALSE	FALSE	FALSE	FALSE	FALSE	FALSE	FALSE	FALSE	FALSE	FALSE	FALSE
Ceacam9	0	0	0	0	0	0.164936	0	0	0	0	0	0	0	0	0	0	0	0	0	0	FALSE	FALSE	LOW_EXPR	LOW_EXPR	LOW_EXPR	LOW_EXPR	LOW_EXPR	LOW_EXPR	FALSE	FALSE	FALSE	FALSE	FALSE	FALSE	FALSE	FALSE	FALSE	FALSE	FALSE	FALSE	FALSE	FALSE	FALSE	FALSE	FALSE	FALSE	FALSE	FALSE
Zfp775	7.08829	7.06855	6.30783	7.54173	7.07842	5.29969	6.81667	8.13792	7.097	6.95683	9.02806	5.11361	6.63424	7.61812	7.12618	6.12585	6.6361	10.4321	8.45576	7.54593	TRUE	TRUE	0.978167	1.14645	0.806444	0.382152	-0.118756	0.451617	FALSE	FALSE	FALSE	FALSE	FALSE	FALSE	FALSE	FALSE	FALSE	FALSE	FALSE	FALSE	FALSE	FALSE	FALSE	FALSE	FALSE	FALSE	FALSE	FALSE
Scube2	0.891337	0.461873	0.887766	0.148574	0.67482	1.08254	0.880997	0.560876	1.00215	0.941574	0.574527	1.29396	0.819349	0.59991	0.709629	0.641664	1.17287	0.470312	0.478692	0.560178	TRUE	TRUE	1.25903	0.861934	0.2319	0.37987	0.538858	-0.379566	FALSE	FALSE	FALSE	FALSE	FALSE	FALSE	FALSE	FALSE	FALSE	FALSE	FALSE	FALSE	FALSE	FALSE	FALSE	FALSE	FALSE	FALSE	FALSE	FALSE
Mrpl49	61.1346	63.0906	58.7695	47.2876	59.9521	54.071	56.4791	47.0136	49.3591	51.715	51.3704	55.1691	61.9377	53.9103	54.5397	62.784	59.2648	55.8707	56.5971	57.9309	TRUE	TRUE	0.899435	1.13208	0.208597	0.0413584	-0.695924	1.26987	FALSE	TRUE	FALSE	FALSE	FALSE	FALSE	FALSE	FALSE	FALSE	FALSE	FALSE	FALSE	FALSE	FALSE	FALSE	TRUE	FALSE	FALSE	FALSE	FALSE
Dennd2c	0.703199	0.234185	0.678988	0	0.456587	0.241165	0.67215	0.169472	0.32928	0.285223	0.372982	0.53213	0.605187	0.163909	0.452556	0.370626	0.416218	0.365376	0.19699	0.368001	FALSE	FALSE	LOW_EXPR	LOW_EXPR	LOW_EXPR	LOW_EXPR	LOW_EXPR	LOW_EXPR	FALSE	FALSE	FALSE	FALSE	FALSE	FALSE	FALSE	FALSE	FALSE	FALSE	FALSE	FALSE	FALSE	FALSE	FALSE	FALSE	FALSE	FALSE	FALSE	FALSE
Mark3	74.1011	67.9383	76.4819	57.585	71.0197	62.2864	78.2291	60.4369	56.0462	61.3616	62.2448	74.7361	68.8604	64.9131	66.8868	77.1549	78.2378	59.7132	75.5027	76.3288	TRUE	TRUE	0.931293	1.12977	0.484916	0.244128	-0.369183	0.640704	FALSE	FALSE	FALSE	FALSE	FALSE	FALSE	FALSE	FALSE	FALSE	FALSE	FALSE	FALSE	FALSE	FALSE	FALSE	FALSE	FALSE	FALSE	FALSE	FALSE
Gatad1	66.2558	70.3912	87.866	71.6631	71.0271	56.7226	70.6735	58.2489	54.8964	57.4857	72.7652	68.7867	66.7574	67.0673	67.927	68.4937	72.3762	65.5603	70.2816	69.3876	TRUE	TRUE	0.813417	1.14913	0.0579457	0.0575912	-1.15961	1.15662	TRUE	TRUE	FALSE	FALSE	FALSE	TRUE	FALSE	FALSE	FALSE	FALSE	FALSE	FALSE	FALSE	FALSE	FALSE	TRUE	FALSE	FALSE	FALSE	FALSE
Pcdha11	1.69074	1.89201	1.94178	0.734999	1.79137	1.31706	1.25599	0.789325	1.38505	1.28653	1.49563	2.02151	1.60926	1.84909	1.72918	1.4089	2.01603	0.965043	1.26131	1.3351	TRUE	TRUE	0.816927	1.13395	0.272039	0.416895	-0.521265	0.365366	FALSE	FALSE	FALSE	FALSE	FALSE	FALSE	FALSE	FALSE	FALSE	FALSE	FALSE	FALSE	FALSE	FALSE	FALSE	FALSE	FALSE	FALSE	FALSE	FALSE
2310003L06Rik	0	0	0	0	0	0	0	0	0	0	0	0	0.0635654	0	0	0	0	0	0	0	FALSE	FALSE	LOW_EXPR	LOW_EXPR	LOW_EXPR	LOW_EXPR	LOW_EXPR	LOW_EXPR	FALSE	FALSE	FALSE	FALSE	FALSE	FALSE	FALSE	FALSE	FALSE	FALSE	FALSE	FALSE	FALSE	FALSE	FALSE	FALSE	FALSE	FALSE	FALSE	FALSE
M6pr	71.6526	65.5281	69.4293	48.9756	67.4787	58.9167	70.4289	60.9836	62.858	61.9208	63.9507	65.684	71.1481	61.0607	64.8174	68.9593	67.899	60.8075	65.3513	66.6252	TRUE	TRUE	0.990689	1.03852	0.919836	0.457711	-0.0520198	0.390446	FALSE	FALSE	FALSE	FALSE	FALSE	FALSE	FALSE	FALSE	FALSE	FALSE	FALSE	FALSE	FALSE	FALSE	FALSE	FALSE	FALSE	FALSE	FALSE	FALSE
Lrrc8a	29.5566	35.1372	46.5674	38.4896	36.8134	36.1815	33.4063	38.3074	46.5686	37.2444	41.8765	36.4502	35.929	36.8893	36.6698	33.2465	47.9999	39.9216	41.3253	40.6234	TRUE	TRUE	1.03106	1.05132	0.804264	0.64539	0.12811	0.23923	FALSE	FALSE	FALSE	FALSE	FALSE	FALSE	FALSE	FALSE	FALSE	FALSE	FALSE	FALSE	FALSE	FALSE	FALSE	FALSE	FALSE	FALSE	FALSE	FALSE
Mc5r	0.293137	0.405607	1.00108	0.457778	0.431692	0	0.389875	0.655059	0.213775	0.301825	0.296127	0.744768	0.490518	0.263373	0.393323	0.562337	0.623604	0.639225	0.627777	0.62569	FALSE	TRUE	LOW_EXPR	1.36647	LOW_EXPR	0.0765047	LOW_EXPR	0.786787	FALSE	TRUE	FALSE	FALSE	FALSE	FALSE	FALSE	FALSE	FALSE	FALSE	FALSE	FALSE	FALSE	FALSE	FALSE	FALSE	TRUE	FALSE	FALSE	FALSE
Ppp2r1a	735.147	857.372	707.947	803.873	769.51	868.977	733.869	858.159	931.005	863.568	814.237	673.026	793.177	847.684	803.707	782.115	671.085	974.114	931.578	856.846	TRUE	TRUE	1.09261	0.990242	0.226326	0.921907	0.673362	-0.051082	FALSE	FALSE	FALSE	FALSE	FALSE	FALSE	FALSE	FALSE	FALSE	FALSE	FALSE	FALSE	FALSE	FALSE	FALSE	FALSE	FALSE	FALSE	FALSE	FALSE
Fance	30.9	37.6172	36.263	38.4365	36.9401	41.4931	34.1799	36.4684	37.1191	36.7938	32.9787	33.661	37.7308	36.1497	34.9053	30.3163	35.8532	38.7115	37.7244	36.7888	TRUE	TRUE	1.04162	0.956003	0.532582	0.517241	0.323885	-0.33696	FALSE	FALSE	FALSE	FALSE	FALSE	FALSE	FALSE	FALSE	FALSE	FALSE	FALSE	FALSE	FALSE	FALSE	FALSE	FALSE	FALSE	FALSE	FALSE	FALSE
Tinf2	14.1888	13.6286	16.9543	11.8365	13.9087	15.7747	20.8278	13.7067	17.692	16.7334	15.3068	14.9604	19.9814	13.0488	15.1336	17.4546	16.2422	17.4433	17.884	17.449	TRUE	TRUE	1.19439	1.01461	0.174126	0.874703	0.750452	0.0797092	TRUE	FALSE	FALSE	FALSE	FALSE	FALSE	TRUE	FALSE	FALSE	FALSE	FALSE	FALSE	FALSE	FALSE	FALSE	FALSE	FALSE	FALSE	FALSE	FALSE
Tssk4	0.587268	0.232174	0.470556	0.260609	0.365583	0.44384	0.673329	0	0.235737	0.339788	0.393553	0.58111	0.513711	0.27269	0.453632	0.500659	0.801052	0.646985	0.727171	0.687078	FALSE	TRUE	LOW_EXPR	1.39457	LOW_EXPR	0.0806098	LOW_EXPR	0.79664	FALSE	TRUE	FALSE	FALSE	FALSE	FALSE	FALSE	FALSE	FALSE	FALSE	FALSE	FALSE	FALSE	FALSE	FALSE	FALSE	TRUE	FALSE	FALSE	FALSE
Hapln4	108.695	131.07	109.478	93.268	109.086	130.195	102.256	105.135	130.524	117.665	112.44	125.083	129.702	114.954	120.018	120.17	116.198	141.154	125.671	122.92	TRUE	TRUE	1.05759	1.07463	0.580274	0.389814	0.290849	0.460938	FALSE	FALSE	FALSE	FALSE	FALSE	FALSE	FALSE	FALSE	FALSE	FALSE	FALSE	FALSE	FALSE	FALSE	FALSE	FALSE	FALSE	FALSE	FALSE	FALSE
Dus3l	59.1667	65.8366	73.2248	61.3451	63.5909	73.4233	69.3067	66.6035	70.6596	69.9832	57.1739	78.2582	73.9034	64.4606	69.182	73.1585	74.7617	76.9951	71.2589	73.9601	TRUE	TRUE	1.07807	1.05738	0.185454	0.0736731	0.736878	1.0538	FALSE	TRUE	FALSE	FALSE	FALSE	FALSE	FALSE	FALSE	FALSE	FALSE	FALSE	FALSE	FALSE	FALSE	FALSE	TRUE	FALSE	FALSE	FALSE	FALSE
Gtpbp3	22.471	30.9505	29.2759	21.7595	25.8734	27.7024	31.2189	25.9925	23.1109	26.8475	24.7185	27.6011	34.4547	24.8057	26.2034	26.1476	28.8377	32.5864	32.1186	30.4781	TRUE	TRUE	1.03351	1.10603	0.767846	0.246056	0.151819	0.628811	FALSE	FALSE	FALSE	FALSE	FALSE	FALSE	FALSE	FALSE	FALSE	FALSE	FALSE	FALSE	FALSE	FALSE	FALSE	FALSE	FALSE	FALSE	FALSE	FALSE
Tgfbr1	16.2225	9.3865	16.6934	6.28805	12.8045	10.1062	13.7398	8.45556	8.33695	9.28089	12.5085	18.3388	11.1327	12.5486	12.5286	11.5549	14.392	6.65156	6.80043	9.17765	TRUE	TRUE	0.842816	0.970927	0.513239	0.896104	-0.341379	-0.0666444	FALSE	FALSE	FALSE	FALSE	FALSE	FALSE	FALSE	FALSE	FALSE	FALSE	FALSE	FALSE	FALSE	FALSE	FALSE	FALSE	FALSE	FALSE	FALSE	FALSE
Homer1	99.4448	62.5389	114.823	34.1809	80.9918	50.2018	66.0916	47.6093	47.2432	48.9055	53.905	118.556	55.6764	67.7577	61.717	62.0726	74.4073	33.7017	38.1118	50.0922	TRUE	TRUE	0.681005	0.986618	0.231325	0.949005	-0.66406	-0.0331837	FALSE	FALSE	FALSE	FALSE	FALSE	FALSE	FALSE	FALSE	FALSE	FALSE	FALSE	FALSE	FALSE	FALSE	FALSE	FALSE	FALSE	FALSE	FALSE	FALSE
Rad51c	2.87339	1.9292	2.76758	1.5338	2.34839	2.54999	2.83797	1.67368	2.84385	2.69398	4.39603	2.8132	2.38618	1.71931	2.59969	5.43872	3.58679	1.95845	2.0394	2.81309	TRUE	TRUE	1.07218	1.26189	0.655241	0.401611	0.210161	0.426517	FALSE	FALSE	FALSE	FALSE	FALSE	FALSE	FALSE	FALSE	FALSE	FALSE	FALSE	FALSE	FALSE	FALSE	FALSE	FALSE	FALSE	FALSE	FALSE	FALSE
Gabrb2	72.7457	42.0348	81.0378	16.0265	57.3902	39.7673	47.3923	22.1131	37.0867	38.427	39.9114	89.2318	36.4952	40.1747	40.0431	41.7965	60.16	21.9054	22.7815	32.289	TRUE	TRUE	0.693771	1.00191	0.340383	0.994828	-0.516085	0.00336217	FALSE	FALSE	FALSE	FALSE	FALSE	FALSE	FALSE	FALSE	FALSE	FALSE	FALSE	FALSE	FALSE	FALSE	FALSE	FALSE	FALSE	FALSE	FALSE	FALSE
Cav1	10.609	9.92085	14.6109	9.12443	10.2649	10.6683	9.81151	10.3912	9.21021	10.1013	29.9418	10.8946	12.7708	10.6398	11.8327	8.44666	10.8754	10.1539	10.788	10.471	TRUE	TRUE	0.909566	1.00434	0.438939	0.946204	-0.398605	0.0326592	FALSE	FALSE	FALSE	FALSE	FALSE	FALSE	FALSE	FALSE	FALSE	FALSE	FALSE	FALSE	FALSE	FALSE	FALSE	FALSE	FALSE	FALSE	FALSE	FALSE
Arpp19	48.0572	45.11	53.5736	67.1581	50.8154	40.4081	105.07	38.4661	36.1584	39.4371	42.8029	48.6047	35.0994	42.2595	42.5312	44.8084	41.5854	37.2747	35.2909	39.4301	TRUE	TRUE	1.02873	0.724709	0.931897	0.399038	0.0444257	-0.452493	FALSE	FALSE	FALSE	FALSE	FALSE	FALSE	FALSE	FALSE	FALSE	FALSE	FALSE	FALSE	FALSE	FALSE	FALSE	FALSE	FALSE	FALSE	FALSE	FALSE
Bcl2l1	71.1425	148.443	116.441	162.074	132.442	161.039	131.862	177.818	94.0402	146.45	169.6	118.108	146.522	175.093	158.061	98.2981	127.154	172.403	109.616	118.385	TRUE	TRUE	1.13329	0.89892	0.563957	0.580902	0.304666	-0.291086	FALSE	FALSE	FALSE	FALSE	FALSE	FALSE	FALSE	FALSE	FALSE	FALSE	FALSE	FALSE	FALSE	FALSE	FALSE	FALSE	FALSE	FALSE	FALSE	FALSE
Khsrp	86.9265	100.953	94.9754	84.2739	90.951	96.7352	89.6768	77.0526	90.1352	89.906	100.478	91.6644	107.946	91.3465	96.0713	102.396	103.107	105.127	102.625	102.866	TRUE	TRUE	0.963348	1.16776	0.568378	0.0115558	-0.299	1.77182	FALSE	TRUE	FALSE	FALSE	FALSE	FALSE	FALSE	FALSE	FALSE	FALSE	FALSE	FALSE	FALSE	FALSE	FALSE	TRUE	FALSE	FALSE	FALSE	FALSE
Dio2	31.674	20.4182	29.8592	10.7491	25.1387	15.098	19.1314	9.97487	12.4943	13.7961	22.2997	38.8059	19.5442	22.1919	22.2458	19.0192	23.4011	9.30589	10.5372	14.7782	TRUE	TRUE	0.619834	1.0948	0.134354	0.73431	-0.856769	0.175555	TRUE	FALSE	FALSE	FALSE	TRUE	FALSE	FALSE	FALSE	FALSE	FALSE	FALSE	FALSE	FALSE	FALSE	FALSE	FALSE	FALSE	FALSE	FALSE	FALSE
Ccdc124	164.002	194.708	150.705	210.858	179.355	198.513	159.87	215.614	222.667	207.063	200.672	150.495	176.77	213.851	188.721	165.158	159.778	210.823	196.701	180.93	TRUE	TRUE	1.10577	0.91961	0.369434	0.423164	0.483851	-0.428511	FALSE	FALSE	FALSE	FALSE	FALSE	FALSE	FALSE	FALSE	FALSE	FALSE	FALSE	FALSE	FALSE	FALSE	FALSE	FALSE	FALSE	FALSE	FALSE	FALSE
Cct4	140.697	98.3769	125.9	110.888	118.394	100.687	96.964	97.0094	84.2687	96.9867	112.186	118.906	101.782	96.9337	106.984	101.388	114.055	69.7989	84.6125	93.0001	TRUE	TRUE	0.797153	0.976177	0.0491263	0.833173	-1.22374	-0.109464	TRUE	FALSE	FALSE	FALSE	FALSE	TRUE	FALSE	FALSE	FALSE	FALSE	FALSE	FALSE	FALSE	FALSE	FALSE	FALSE	FALSE	FALSE	FALSE	FALSE
0610009B22Rik	48.4443	48.9418	44.3138	68.4086	48.693	42.3219	43.3428	52.7938	41.2689	42.8323	45.1098	43.5716	38.5682	44.7057	44.1386	42.1547	43.0868	36.2688	39.8746	41.0147	TRUE	TRUE	0.856766	0.899066	0.253351	0.184356	-0.626438	-0.737787	FALSE	FALSE	FALSE	FALSE	FALSE	FALSE	FALSE	FALSE	FALSE	FALSE	FALSE	FALSE	FALSE	FALSE	FALSE	FALSE	FALSE	FALSE	FALSE	FALSE
Cpt1c	125.774	164.1	132.949	155.561	144.255	161.039	143.875	170.941	172.985	165.99	144.702	138.262	146.368	153.589	145.535	144.73	131.829	176.202	165.885	155.307	TRUE	TRUE	1.12139	0.953609	0.168669	0.553819	0.778933	-0.31215	TRUE	FALSE	FALSE	FALSE	FALSE	FALSE	TRUE	FALSE	FALSE	FALSE	FALSE	FALSE	FALSE	FALSE	FALSE	FALSE	FALSE	FALSE	FALSE	FALSE
Twist2	2.56625	1.84204	2.52716	2.3702	2.44868	1.37911	2.42128	2.01591	2.55244	2.2186	2.80872	1.70337	2.7036	2.47673	2.59016	1.69048	2.00666	2.45092	2.28992	2.14829	TRUE	TRUE	0.917129	1.00668	0.48133	0.957586	-0.323439	0.0238948	FALSE	FALSE	FALSE	FALSE	FALSE	FALSE	FALSE	FALSE	FALSE	FALSE	FALSE	FALSE	FALSE	FALSE	FALSE	FALSE	FALSE	FALSE	FALSE	FALSE
Zfp655	25.0807	14.0336	25.1665	14.0363	19.5585	17.8594	18.8891	15.0877	19.1171	18.3742	22.7492	26.7931	18.1955	19.1883	20.9687	16.9144	21.2175	12.8637	13.3626	15.1385	TRUE	TRUE	0.908317	0.909597	0.600568	0.470759	-0.272165	-0.376008	FALSE	FALSE	FALSE	FALSE	FALSE	FALSE	FALSE	FALSE	FALSE	FALSE	FALSE	FALSE	FALSE	FALSE	FALSE	FALSE	FALSE	FALSE	FALSE	FALSE
Rhoa	195.478	176.665	183.621	155.3	180.143	167.134	179.786	150.091	161.021	164.077	209.374	164.89	197.845	158.998	181.368	189.664	190.566	167.604	162.547	178.634	TRUE	TRUE	0.925629	1.07931	0.252156	0.22074	-0.630422	0.67976	FALSE	FALSE	FALSE	FALSE	FALSE	FALSE	FALSE	FALSE	FALSE	FALSE	FALSE	FALSE	FALSE	FALSE	FALSE	FALSE	FALSE	FALSE	FALSE	FALSE
Zmiz1	94.067	91.5701	97.027	71.2284	92.8186	90.7517	97.9153	63.8007	73.8497	82.3007	93.6829	95.136	106.114	72.5587	94.4094	95.7303	100.063	90.6947	83.1359	93.2125	TRUE	TRUE	0.922519	1.1319	0.505605	0.254314	-0.352106	0.626567	FALSE	FALSE	FALSE	FALSE	FALSE	FALSE	FALSE	FALSE	FALSE	FALSE	FALSE	FALSE	FALSE	FALSE	FALSE	FALSE	FALSE	FALSE	FALSE	FALSE
Ankrd26	7.53556	5.11761	8.2015	2.78496	6.32659	4.9302	6.75205	4.0894	4.29596	4.61308	5.18249	10.4856	4.96249	5.15056	5.16652	5.2731	6.45502	3.05257	3.24084	4.25697	TRUE	TRUE	0.860683	0.907282	0.540074	0.634075	-0.31335	-0.238902	FALSE	FALSE	FALSE	FALSE	FALSE	FALSE	FALSE	FALSE	FALSE	FALSE	FALSE	FALSE	FALSE	FALSE	FALSE	FALSE	FALSE	FALSE	FALSE	FALSE
Aldh16a1	6.92606	9.08226	6.7768	11.2782	8.00416	7.41948	8.18757	15.416	12.246	10.2168	11.2748	9.72944	8.85376	10.1908	9.96013	8.10022	7.51711	10.577	13.5167	9.33863	TRUE	TRUE	1.25527	0.921401	0.324304	0.71361	0.524526	-0.188358	FALSE	FALSE	FALSE	FALSE	FALSE	FALSE	FALSE	FALSE	FALSE	FALSE	FALSE	FALSE	FALSE	FALSE	FALSE	FALSE	FALSE	FALSE	FALSE	FALSE
Hnrnpa0	152.354	154.424	164.778	176.318	159.601	146.072	164.522	142.663	139.062	144.367	151.36	159.395	172.594	151.613	155.504	173.152	172.672	158.117	157.625	165.394	TRUE	TRUE	0.914513	1.11652	0.12909	0.0515037	-0.873919	1.20412	TRUE	TRUE	FALSE	FALSE	FALSE	FALSE	TRUE	FALSE	FALSE	FALSE	FALSE	FALSE	FALSE	FALSE	FALSE	TRUE	FALSE	FALSE	FALSE	FALSE
Prrg2	8.83372	9.56408	9.70816	15.6984	9.63612	8.82389	11.3231	18.9545	11.7809	11.552	15.903	10.1595	11.5657	9.94747	10.8626	9.51999	10.9565	9.06009	14.0696	10.2383	TRUE	TRUE	1.15453	0.862407	0.536285	0.486395	0.321926	-0.363339	FALSE	FALSE	FALSE	FALSE	FALSE	FALSE	FALSE	FALSE	FALSE	FALSE	FALSE	FALSE	FALSE	FALSE	FALSE	FALSE	FALSE	FALSE	FALSE	FALSE
Hnrnph1	261.992	161.768	302.321	89.2646	211.88	137.976	194.671	92.6194	87.8265	115.298	240.223	330.027	162.797	128.357	201.51	176.218	229.811	84.0529	84.3012	130.26	TRUE	TRUE	0.630201	1.11899	0.21348	0.738128	-0.695099	0.174919	FALSE	FALSE	FALSE	FALSE	FALSE	FALSE	FALSE	FALSE	FALSE	FALSE	FALSE	FALSE	FALSE	FALSE	FALSE	FALSE	FALSE	FALSE	FALSE	FALSE
Ift43	26.3083	22.0748	17.7972	22.4122	22.2435	20.9846	24.9356	23.1916	20.4302	22.0881	24.07	24.1819	25.2412	26.6628	24.7115	17.5525	20.901	24.2414	23.5285	22.2148	TRUE	TRUE	1.01048	0.963748	0.910557	0.667414	0.0571687	-0.219823	FALSE	FALSE	FALSE	FALSE	FALSE	FALSE	FALSE	FALSE	FALSE	FALSE	FALSE	FALSE	FALSE	FALSE	FALSE	FALSE	FALSE	FALSE	FALSE	FALSE
Id3	66.6009	91.6895	56.4158	131.742	79.1452	110.978	100.366	155.368	121.507	116.242	116.775	58.1395	95.1593	104.454	99.8065	80.5716	79.2731	103.33	119.671	91.9507	TRUE	TRUE	1.40686	0.785051	0.135669	0.137366	0.859391	-0.854201	TRUE	TRUE	FALSE	FALSE	FALSE	FALSE	FALSE	TRUE	FALSE	FALSE	FALSE	FALSE	FALSE	FALSE	TRUE	FALSE	FALSE	FALSE	FALSE	FALSE
Tcap	3.12872	2.72732	1.39439	2.2586	2.49296	8.86513	5.97854	1.66149	3.2492	4.61387	2.54083	1.53043	2.90211	1.93696	2.23889	1.95062	1.72695	2.03716	1.62385	1.83879	TRUE	TRUE	1.8902	0.429274	0.16646	0.0981708	0.763731	-0.948359	TRUE	TRUE	FALSE	FALSE	FALSE	FALSE	FALSE	FALSE	TRUE	FALSE	FALSE	FALSE	TRUE	FALSE	FALSE	FALSE	FALSE	FALSE	FALSE	FALSE
Arid1a	67.5745	44.8744	76.8211	30.1682	56.2245	46.8726	75.0518	36.2409	38.2203	42.5465	54.4996	72.7558	53.2243	59.8645	57.182	76.5442	54.5995	45.3278	44.2466	49.9636	TRUE	TRUE	0.895896	1.12265	0.692655	0.62099	-0.206697	0.259418	FALSE	FALSE	FALSE	FALSE	FALSE	FALSE	FALSE	FALSE	FALSE	FALSE	FALSE	FALSE	FALSE	FALSE	FALSE	FALSE	FALSE	FALSE	FALSE	FALSE
Crlf1	47.7174	65.8419	58.4754	77.7062	62.1586	65.9293	57.2052	70.2651	56.5638	61.5673	72.7234	55.8421	66.7545	61.695	64.2248	72.6434	70.5224	83.4283	69.2517	71.5829	TRUE	TRUE	1.00088	1.1821	0.994039	0.0490535	0.00386664	1.21744	FALSE	TRUE	FALSE	FALSE	FALSE	FALSE	FALSE	FALSE	FALSE	FALSE	FALSE	FALSE	FALSE	FALSE	FALSE	TRUE	FALSE	FALSE	FALSE	FALSE
Ctsd	545.094	614.379	443.076	910.109	579.736	579.661	563.523	1116.5	784.964	682.313	883.525	433.982	671.838	843.799	757.818	482.943	463.357	666.848	719.967	574.896	TRUE	TRUE	1.21156	0.766454	0.446288	0.262995	0.407301	-0.617287	FALSE	FALSE	FALSE	FALSE	FALSE	FALSE	FALSE	FALSE	FALSE	FALSE	FALSE	FALSE	FALSE	FALSE	FALSE	FALSE	FALSE	FALSE	FALSE	FALSE
Rplp1	2313.83	3082.23	2021.44	5262.33	2698.03	3238.13	2329.43	4301.16	3688.01	3463.07	3338.25	1854.32	2425	3630.16	2881.63	2316.95	2057.2	3388.87	3033.46	2675.21	TRUE	TRUE	1.06915	0.796423	0.803254	0.230699	0.130197	-0.666781	FALSE	FALSE	FALSE	FALSE	FALSE	FALSE	FALSE	FALSE	FALSE	FALSE	FALSE	FALSE	FALSE	FALSE	FALSE	FALSE	FALSE	FALSE	FALSE	FALSE
Cabs1	0	0	0	0	0	0	0	0	0	0	0	0	0	0	0	0	0	0	0	0	FALSE	FALSE	LOW_EXPR	LOW_EXPR	LOW_EXPR	LOW_EXPR	LOW_EXPR	LOW_EXPR	FALSE	FALSE	FALSE	FALSE	FALSE	FALSE	FALSE	FALSE	FALSE	FALSE	FALSE	FALSE	FALSE	FALSE	FALSE	FALSE	FALSE	FALSE	FALSE	FALSE
Hmgcll1	9.92212	5.64974	11.4217	3.16053	7.78593	6.03738	8.88951	6.74616	5.24343	6.39177	5.97444	12.497	7.29266	6.40982	6.85124	7.5289	8.05398	4.65403	5.65849	6.5937	TRUE	TRUE	0.899309	0.964689	0.70776	0.82664	-0.19194	-0.109483	FALSE	FALSE	FALSE	FALSE	FALSE	FALSE	FALSE	FALSE	FALSE	FALSE	FALSE	FALSE	FALSE	FALSE	FALSE	FALSE	FALSE	FALSE	FALSE	FALSE
Ttc9b	76.6969	108.834	75.9416	134.948	92.7653	107.571	88.4618	115.93	125.779	111.751	106.324	69.5419	81.9278	132.482	94.1257	83.8808	71.714	117.72	98.4125	91.1467	TRUE	TRUE	1.10371	0.849879	0.548543	0.240795	0.316788	-0.648238	FALSE	FALSE	FALSE	FALSE	FALSE	FALSE	FALSE	FALSE	FALSE	FALSE	FALSE	FALSE	FALSE	FALSE	FALSE	FALSE	FALSE	FALSE	FALSE	FALSE
Phox2a	0	0.126032	0	0	0	0	0	0	0	0	0	0	0	0.0830729	0	0.0501048	0.0579363	0.0311076	0.0260081	0.0406062	FALSE	FALSE	LOW_EXPR	LOW_EXPR	LOW_EXPR	LOW_EXPR	LOW_EXPR	LOW_EXPR	FALSE	FALSE	FALSE	FALSE	FALSE	FALSE	FALSE	FALSE	FALSE	FALSE	FALSE	FALSE	FALSE	FALSE	FALSE	FALSE	FALSE	FALSE	FALSE	FALSE
Abhd8	423.113	564.681	385.041	771.566	493.897	571.402	426.867	722.705	662.785	617.093	562.623	382.309	468.845	669.2	515.734	443.944	438.439	628.656	579.007	511.476	TRUE	TRUE	1.11152	0.876889	0.601581	0.395892	0.275335	-0.456786	FALSE	FALSE	FALSE	FALSE	FALSE	FALSE	FALSE	FALSE	FALSE	FALSE	FALSE	FALSE	FALSE	FALSE	FALSE	FALSE	FALSE	FALSE	FALSE	FALSE
Ift22	46.0748	50.9613	54.9403	75.928	52.9508	90.5763	50.6019	48.0239	80.524	65.5629	74.4487	47.5391	84.0997	79.8829	77.1658	72.3532	55.4928	83.8213	80.0038	76.1785	TRUE	TRUE	1.18191	1.08076	0.436145	0.673254	0.415413	0.220636	FALSE	FALSE	FALSE	FALSE	FALSE	FALSE	FALSE	FALSE	FALSE	FALSE	FALSE	FALSE	FALSE	FALSE	FALSE	FALSE	FALSE	FALSE	FALSE	FALSE
Fzd3	20.6692	10.3533	24.4164	5.63712	15.5113	10.0096	16.2965	7.64782	9.24796	9.62879	12.5872	26.6338	10.8586	11.778	12.1826	13.3797	18.0857	5.70181	6.14022	9.75995	TRUE	TRUE	0.716625	1.00233	0.384953	0.994302	-0.463609	0.00367023	FALSE	FALSE	FALSE	FALSE	FALSE	FALSE	FALSE	FALSE	FALSE	FALSE	FALSE	FALSE	FALSE	FALSE	FALSE	FALSE	FALSE	FALSE	FALSE	FALSE
1700008O03Rik	5.09057	3.422	4.76454	4.5681	4.66632	4.18476	3.21879	5.57922	4.86658	4.52567	3.65393	3.03186	6.98956	3.96464	3.80929	4.57221	3.8539	3.9144	3.84757	3.88415	TRUE	TRUE	1.00021	0.916306	0.998718	0.465202	0.000774713	-0.356396	FALSE	FALSE	FALSE	FALSE	FALSE	FALSE	FALSE	FALSE	FALSE	FALSE	FALSE	FALSE	FALSE	FALSE	FALSE	FALSE	FALSE	FALSE	FALSE	FALSE
Mid1ip1	123.955	175.734	47.3788	78.1514	101.053	61.1347	50.4375	155.346	70.4942	65.8145	156.19	49.0551	127.455	77.7278	102.591	115.493	51.7936	62.6727	133.476	89.0831	TRUE	TRUE	0.794469	1.07667	0.573406	0.841613	-0.297238	0.104166	FALSE	FALSE	FALSE	FALSE	FALSE	FALSE	FALSE	FALSE	FALSE	FALSE	FALSE	FALSE	FALSE	FALSE	FALSE	FALSE	FALSE	FALSE	FALSE	FALSE
Ap2s1	278.287	481.662	256.231	394.916	336.601	493.583	403.964	546.814	369.203	448.774	479.487	368.747	425.257	350.508	397.002	428.81	268.81	356.144	344.404	350.274	TRUE	TRUE	1.28481	0.771203	0.181259	0.0939734	0.755496	-0.99306	TRUE	TRUE	FALSE	FALSE	FALSE	FALSE	FALSE	TRUE	FALSE	FALSE	FALSE	FALSE	FALSE	FALSE	TRUE	FALSE	FALSE	FALSE	FALSE	FALSE
Fgfrl1	17.7674	22.5906	15.3818	37.5416	20.179	16.5512	17.7167	24.9213	26.201	21.319	28.1092	18.4369	22.3662	27.889	25.1276	17.0768	17.6664	25.7982	20.6007	19.1335	TRUE	TRUE	0.91718	0.95139	0.734244	0.748586	-0.176256	-0.165197	FALSE	FALSE	FALSE	FALSE	FALSE	FALSE	FALSE	FALSE	FALSE	FALSE	FALSE	FALSE	FALSE	FALSE	FALSE	FALSE	FALSE	FALSE	FALSE	FALSE
4930432K21Rik	3.59525	4.2955	3.05416	4.3443	3.94537	4.67515	3.06207	4.01256	4.58188	4.29722	3.09758	2.72018	3.62715	4.08437	3.36236	3.41167	2.95998	5.09566	4.98692	4.19929	TRUE	TRUE	1.06029	1.00669	0.607996	0.964376	0.245061	0.0216353	FALSE	FALSE	FALSE	FALSE	FALSE	FALSE	FALSE	FALSE	FALSE	FALSE	FALSE	FALSE	FALSE	FALSE	FALSE	FALSE	FALSE	FALSE	FALSE	FALSE
Fhl2	53.0472	49.9708	56.3625	42.9414	51.509	53.1058	58.7433	49.6728	48.843	51.3893	47.8465	61.1702	53.2403	46.9725	50.5434	55.5112	55.8387	49.9302	52.0279	53.7695	TRUE	TRUE	1.03936	1.01386	0.600548	0.791466	0.272521	0.135684	FALSE	FALSE	FALSE	FALSE	FALSE	FALSE	FALSE	FALSE	FALSE	FALSE	FALSE	FALSE	FALSE	FALSE	FALSE	FALSE	FALSE	FALSE	FALSE	FALSE
Emc10	345.417	452.561	325.723	537.303	398.989	428.415	324.813	536.065	519.468	473.941	476.418	311.686	395.806	499.009	436.112	344.725	338.07	500.722	419.421	382.073	TRUE	TRUE	1.08885	0.886333	0.612871	0.436612	0.266551	-0.416286	FALSE	FALSE	FALSE	FALSE	FALSE	FALSE	FALSE	FALSE	FALSE	FALSE	FALSE	FALSE	FALSE	FALSE	FALSE	FALSE	FALSE	FALSE	FALSE	FALSE
Clstn3	271.257	355.331	304.601	307.506	306.053	345.375	285.222	355.438	403.86	350.406	333.377	274.113	330.121	363.278	331.749	307.642	298.065	387.067	349.493	328.567	TRUE	TRUE	1.12187	0.965781	0.25275	0.721169	0.631489	-0.186774	FALSE	FALSE	FALSE	FALSE	FALSE	FALSE	FALSE	FALSE	FALSE	FALSE	FALSE	FALSE	FALSE	FALSE	FALSE	FALSE	FALSE	FALSE	FALSE	FALSE
Fbxw9	21.8486	23.5424	30.0835	19.8251	22.6955	23.9664	25.2173	30.3301	32.7929	27.7737	21.7707	32.6619	28.1872	24.3712	26.2792	22.3304	29.5802	25.4129	26.2546	25.8337	TRUE	TRUE	1.17479	0.923639	0.212597	0.427806	0.686026	-0.417001	FALSE	FALSE	FALSE	FALSE	FALSE	FALSE	FALSE	FALSE	FALSE	FALSE	FALSE	FALSE	FALSE	FALSE	FALSE	FALSE	FALSE	FALSE	FALSE	FALSE
Spib	0.0349068	0	0	0.0393996	0.0174534	0	0.10833	0	0	0	0	0	0	0.0731807	0	0.266497	0	0.106567	0.105539	0.106053	FALSE	FALSE	LOW_EXPR	LOW_EXPR	LOW_EXPR	LOW_EXPR	LOW_EXPR	LOW_EXPR	FALSE	FALSE	FALSE	FALSE	FALSE	FALSE	FALSE	FALSE	FALSE	FALSE	FALSE	FALSE	FALSE	FALSE	FALSE	FALSE	FALSE	FALSE	FALSE	FALSE
Fnbp4	36.1316	21.2084	55.9761	10.0146	28.67	26.96	58.3528	12.578	18.7453	22.8526	21.7359	67.9099	34.716	20.2017	28.226	43.1994	49.1707	14.7918	20.8544	32.0269	TRUE	TRUE	0.946583	1.09593	0.910152	0.836113	-0.0586406	0.107612	FALSE	FALSE	FALSE	FALSE	FALSE	FALSE	FALSE	FALSE	FALSE	FALSE	FALSE	FALSE	FALSE	FALSE	FALSE	FALSE	FALSE	FALSE	FALSE	FALSE
Cers4	24.5212	12.9102	26.3853	8.60825	18.7157	13.761	26.6081	11.13	12.0948	12.9279	11.5368	36.5039	20.9807	12.504	16.7423	20.9605	24.9028	10.2375	12.1599	16.5602	TRUE	TRUE	0.881342	1.07115	0.709583	0.824328	-0.193588	0.114805	FALSE	FALSE	FALSE	FALSE	FALSE	FALSE	FALSE	FALSE	FALSE	FALSE	FALSE	FALSE	FALSE	FALSE	FALSE	FALSE	FALSE	FALSE	FALSE	FALSE
Scrn3	32.6359	20.0431	29.9615	12.3296	25.0023	18.1657	22.9547	18.2277	16.9338	18.1967	21.9938	38.3575	25.6023	19.4628	23.7981	25.3666	30.2043	13.737	15.9287	20.6477	TRUE	TRUE	0.807279	1.11439	0.373081	0.605907	-0.476224	0.268842	FALSE	FALSE	FALSE	FALSE	FALSE	FALSE	FALSE	FALSE	FALSE	FALSE	FALSE	FALSE	FALSE	FALSE	FALSE	FALSE	FALSE	FALSE	FALSE	FALSE
Phax	70.586	53.7338	65.3665	45.8095	59.5502	51.8563	60.0716	48.5936	45.8584	50.225	52.6879	62.7058	52.121	47.9421	52.4044	55.5385	62.6648	42.4744	50.2948	52.9166	TRUE	TRUE	0.877405	1.02204	0.298209	0.834336	-0.564974	0.108185	FALSE	FALSE	FALSE	FALSE	FALSE	FALSE	FALSE	FALSE	FALSE	FALSE	FALSE	FALSE	FALSE	FALSE	FALSE	FALSE	FALSE	FALSE	FALSE	FALSE
Tle1	47.3899	50.1758	48.5396	41.9724	47.9647	40.4539	52.5381	47.1953	42.6654	44.9303	51.3968	43.8684	49.1403	39.4676	46.5044	52.8181	52.5653	39.724	45.5637	49.0645	TRUE	TRUE	0.972511	1.0423	0.698133	0.652031	-0.200375	0.234324	FALSE	FALSE	FALSE	FALSE	FALSE	FALSE	FALSE	FALSE	FALSE	FALSE	FALSE	FALSE	FALSE	FALSE	FALSE	FALSE	FALSE	FALSE	FALSE	FALSE
1700109H08Rik	3.53243	2.09104	4.68454	0.199054	2.81173	4.00224	3.77909	0.392587	1.29088	2.53499	1.27285	8.47196	3.53062	1.43896	2.48479	3.2116	4.85247	1.13037	1.11485	2.17099	TRUE	TRUE	0.916666	1.07366	0.850213	0.874011	-0.0949853	0.0796137	FALSE	FALSE	FALSE	FALSE	FALSE	FALSE	FALSE	FALSE	FALSE	FALSE	FALSE	FALSE	FALSE	FALSE	FALSE	FALSE	FALSE	FALSE	FALSE	FALSE
Relt	12.6011	17.7787	11.5553	16.6114	14.6063	17.8286	13.3595	19.4556	22.33	18.6421	16.7375	10.761	15.3678	16.4729	15.9204	12.7425	14.4241	16.4581	18.8533	15.4411	TRUE	TRUE	1.23828	0.86001	0.184887	0.295969	0.733565	-0.560088	FALSE	FALSE	FALSE	FALSE	FALSE	FALSE	FALSE	FALSE	FALSE	FALSE	FALSE	FALSE	FALSE	FALSE	FALSE	FALSE	FALSE	FALSE	FALSE	FALSE
Snrpb2	50.3048	53.5458	62.9619	60.3445	56.9452	44.8446	37.9328	54.5075	44.7992	44.8219	52.8913	57.5472	44.7531	42.3438	48.8222	37.1684	50.8639	37.548	37.2532	37.4006	TRUE	TRUE	0.80331	0.895425	0.0461537	0.355089	-1.23921	-0.495769	TRUE	FALSE	FALSE	FALSE	FALSE	TRUE	FALSE	FALSE	FALSE	FALSE	FALSE	FALSE	FALSE	FALSE	FALSE	FALSE	FALSE	FALSE	FALSE	FALSE
Ubc	212.992	272.202	273.527	178.747	242.597	288.484	211.85	221.357	217.772	219.564	270.284	235.684	270.963	217.026	252.984	223.55	274.903	269.707	213.924	246.629	TRUE	TRUE	1.00212	1.04527	0.987033	0.670337	0.00845631	0.223193	FALSE	FALSE	FALSE	FALSE	FALSE	FALSE	FALSE	FALSE	FALSE	FALSE	FALSE	FALSE	FALSE	FALSE	FALSE	FALSE	FALSE	FALSE	FALSE	FALSE
Prpf31	52.044	60.8011	54.9667	47.8078	53.5054	59.1916	44.8995	53.3018	53.2053	53.2536	58.9961	62.39	58.1624	51.9667	58.5793	63.0236	50.202	56.6519	57.9742	57.3131	TRUE	TRUE	0.976926	1.08116	0.764809	0.316644	-0.154617	0.539277	FALSE	FALSE	FALSE	FALSE	FALSE	FALSE	FALSE	FALSE	FALSE	FALSE	FALSE	FALSE	FALSE	FALSE	FALSE	FALSE	FALSE	FALSE	FALSE	FALSE
Sertad1	12.1949	15.9515	11.6101	21.387	14.0732	19.8647	17.0241	21.9464	22.6908	20.9056	15.2118	10.4993	18.5759	20.3518	16.8938	12.996	15.1698	17.4175	20.1162	16.2937	TRUE	TRUE	1.32279	0.810519	0.0959685	0.0932414	0.967699	-0.972335	TRUE	TRUE	FALSE	FALSE	FALSE	FALSE	FALSE	TRUE	FALSE	FALSE	FALSE	FALSE	FALSE	FALSE	TRUE	FALSE	FALSE	FALSE	FALSE	FALSE
Carhsp1	54.8691	71.8237	54.2303	68.4274	61.6483	65.3955	64.6849	61.8452	68.1092	65.0402	60.6555	55.1595	64.3184	70.7026	62.4869	61.7199	57.9277	72.316	71.72	66.72	TRUE	TRUE	1.04251	1.01393	0.59273	0.819628	0.279409	0.117581	FALSE	FALSE	FALSE	FALSE	FALSE	FALSE	FALSE	FALSE	FALSE	FALSE	FALSE	FALSE	FALSE	FALSE	FALSE	FALSE	FALSE	FALSE	FALSE	FALSE
Elk3	8.13525	8.2275	7.14571	6.94493	7.64048	7.2466	9.66451	7.1557	5.93716	7.20115	12.4862	10.6899	8.34119	8.7953	9.74262	8.14796	7.74444	7.98727	7.16466	7.86586	TRUE	TRUE	0.986152	1.03251	0.898901	0.758936	-0.0625729	0.151271	FALSE	FALSE	FALSE	FALSE	FALSE	FALSE	FALSE	FALSE	FALSE	FALSE	FALSE	FALSE	FALSE	FALSE	FALSE	FALSE	FALSE	FALSE	FALSE	FALSE
Herpud2	50.9161	35.9706	48.5942	30.6904	42.2824	31.0554	48.5839	30.767	28.2436	30.9112	38.0434	48.9395	42.4565	35.3524	40.2499	45.5807	50.1484	26.377	32.6661	39.1234	TRUE	TRUE	0.836349	1.11463	0.348542	0.598106	-0.504605	0.276258	FALSE	FALSE	FALSE	FALSE	FALSE	FALSE	FALSE	FALSE	FALSE	FALSE	FALSE	FALSE	FALSE	FALSE	FALSE	FALSE	FALSE	FALSE	FALSE	FALSE
Rdh13	27.6112	25.3314	27.7309	15.5056	26.4713	27.455	26.7006	15.4494	18.9459	22.8233	23.2064	26.4083	29.2115	22.067	24.8073	28.183	27.676	24.2773	25.9092	26.7926	TRUE	TRUE	0.922303	1.1932	0.660684	0.204864	-0.228001	0.699626	FALSE	FALSE	FALSE	FALSE	FALSE	FALSE	FALSE	FALSE	FALSE	FALSE	FALSE	FALSE	FALSE	FALSE	FALSE	FALSE	FALSE	FALSE	FALSE	FALSE
Adam21	0.384472	0.104492	0.308787	0.15094	0.229863	0.177967	0.424161	0	0.170668	0.174317	0.0788043	0.2541	0.0700082	0.105131	0.0919678	0.182311	0.256183	0.170108	0.168467	0.17621	FALSE	FALSE	LOW_EXPR	LOW_EXPR	LOW_EXPR	LOW_EXPR	LOW_EXPR	LOW_EXPR	FALSE	FALSE	FALSE	FALSE	FALSE	FALSE	FALSE	FALSE	FALSE	FALSE	FALSE	FALSE	FALSE	FALSE	FALSE	FALSE	FALSE	FALSE	FALSE	FALSE
Nutf2	63.9637	49.9232	58.3621	34.9008	54.1426	42.8248	57.5222	43.9434	41.3139	43.3841	53.4224	57.5126	61.2676	35.5563	55.4675	64.198	59.9404	41.4836	43.002	51.4712	TRUE	TRUE	0.896985	1.1227	0.491359	0.436338	-0.363878	0.413888	FALSE	FALSE	FALSE	FALSE	FALSE	FALSE	FALSE	FALSE	FALSE	FALSE	FALSE	FALSE	FALSE	FALSE	FALSE	FALSE	FALSE	FALSE	FALSE	FALSE
[truncated: 20,782 more rows]

## Sheet: Sheet 2
Supplementary File 1 - Sheet 2. List of genes with median expression >= 0.5 in either S, C or C+M treatments; with fold change >= 1.5 AND absolute value of SSMD >=0.75 in at least one comparison
[truncated: 700 more rows]

[truncated: 1 more sheets: Sheet 3]
